# Supplementary material for: The Effects of Weaning Methods on Gut Microbiota Composition and Horse Physiology
Source: Front Physiol. 2017 Jul 25;8:535. doi: 10.3389/fphys.2017.00535 (PMC5524898; doi:10.3389/fphys.2017.00535)
Supplement: Table S2 — Summary of the study samples and fecal bacterial 16S rRNA gene amplicon sequence parameters. [file Table2.xls]

## Sheet: Feuil1
Table S2. Summary of the study samples and fecal bacterial 16S rRNA gene amplicon sequence parameters
SampleID	BarcodeSequence	LinkerPrimerSequence	Breed	Time	Treatment	CountReadsR1	CountReadsR2	MergedReadsQiime	%joinedQiime
METAFOAL.003	GACGAT	ILBC_3	Welsh	-30d	PROGRESSIVE	27851	27859	23530	84.4853
METAFOAL.004	ATTCTC	ILBC_4	Welsh	-30d	PROGRESSIVE	19220	19232	15952	82.9969
METAFOAL.005	CGAAGG	ILBC_5	Welsh	-30d	ABRUPT	25255	25238	20669	81.8412
METAFOAL.006	TTGAAG	ILBC_6	Welsh	-30d	PROGRESSIVE	26556	26515	21731	81.8308
METAFOAL.007	AAAGTA	ILBC_7	Welsh	-30d	PROGRESSIVE	27632	27587	23430	84.793
METAFOAL.009	TCAGCG	ILBC_9	Welsh	-30d	PROGRESSIVE	44471	44440	36555	82.1996
METAFOAL.010	AGGCGC	ILBC_10	Welsh	-30d	ABRUPT	21147	21227	17402	82.2906
METAFOAL.011	AATCCG	ILBC_11	Welsh	-30d	ABRUPT	32599	32555	26751	82.0608
METAFOAL.012	TGATGC	ILBC_12	Welsh	-30d	ABRUPT	47870	48104	39411	82.3292
METAFOAL.014	ATCTAT	ILBC_14	Welsh	-30d	ABRUPT	60488	60463	48723	80.5499
METAFOAL.016	TAGATC	ILBC_16	Welsh	-30d	PROGRESSIVE	36918	37004	29773	80.6463
METAFOAL.018	GTGAAT	ILBC_18	Welsh	-30d	ABRUPT	29157	29152	24409	83.7157
METAFOAL.019	AACGTC	ILBC_19	Welsh	-30d	ABRUPT	34356	34471	27064	78.7752
METAFOAL.020	TGTCGT	ILBC_20	Welsh	-30d	ABRUPT	38306	38364	30842	80.5148
METAFOAL.021	CACTAA	ILBC_21	Welsh	-30d	ABRUPT	53293	53225	40638	76.2539
METAFOAL.022	TTGACT	ILBC_22	Welsh	-30d	PROGRESSIVE	53524	53552	42820	80.0015
METAFOAL.023	ACATTA	ILBC_23	Welsh	-30d	ABRUPT	30156	30121	24523	81.3205
METAFOAL.024	GGGTCT	ILBC_24	Welsh	-30d	PROGRESSIVE	10533	10546	8927	84.7527
METAFOAL.025	CCAAGC	ILBC_25	Welsh	-30d	PROGRESSIVE	19111	19169	15268	79.8912
METAFOAL.026	GCACTG	ILBC_26	Welsh	-30d	PROGRESSIVE	53389	53354	43511	81.4981
METAFOAL.027	CGTTAA	ILBC_27	Welsh	-30d	PROGRESSIVE	58246	58154	46961	80.6253
METAFOAL.028	GTGTAG	ILBC_28	Welsh	-30d	ABRUPT	22239	22236	17952	80.7231
METAFOAL.029	CACCTC	ILBC_29	Welsh	-30d	PROGRESSIVE	25713	25771	21247	82.6314
METAFOAL.030	TAAATG	ILBC_30	Welsh	-30d	PROGRESSIVE	23136	23117	18835	81.4099
METAFOAL.031	CTTGAC	ILBC_31	Welsh	-30d	ABRUPT	63486	63710	51887	81.7298
METAFOAL.032	TTAAGG	ILBC_32	Welsh	-30d	ABRUPT	21429	21407	17382	81.1144
METAFOAL.033	AAGTAA	ILBC_33	Welsh	-30d	ABRUPT	23498	23461	19005	80.8792
METAFOAL.034	GCTTCG	ILBC_34	Welsh	-30d	PROGRESSIVE	46956	46911	37707	80.3028
METAFOAL.035	AGAATC	ILBC_35	Welsh	-30d	PROGRESSIVE	19982	20040	16114	80.6426
METAFOAL.036	GACTTT	ILBC_36	Welsh	-30d	PROGRESSIVE	34117	34088	27598	80.8922
METAFOAL.037	CGGAAC	ILBC_37	Welsh	-30d	PROGRESSIVE	23155	23232	18268	78.8944
METAFOAL.038	ATTTGT	ILBC_38	Welsh	-30d	PROGRESSIVE	65415	65424	54161	82.796
METAFOAL.039	GCCCAC	ILBC_39	Welsh	-30d	ABRUPT	23749	23818	19018	80.0792
METAFOAL.040	AACCAT	ILBC_40	Welsh	-30d	ABRUPT	68161	68183	54899	80.5431
METAFOAL.041	GGGGGA	ILBC_41	Welsh	0d	PROGRESSIVE	61285	61215	49246	80.3557
METAFOAL.042	TAGTAC	ILBC_42	Welsh	0d	PROGRESSIVE	21655	21764	17595	81.2514
METAFOAL.043	GTTCTT	ILBC_43	Welsh	0d	ABRUPT	22736	22714	17958	78.9849
METAFOAL.044	ACAGAC	ILBC_44	Welsh	0d	PROGRESSIVE	30827	30978	24971	81.0037
METAFOAL.045	GTTGCG	ILBC_45	Welsh	0d	PROGRESSIVE	30710	30684	24530	79.8763
METAFOAL.046	AAACTC	ILBC_46	Welsh	0d	ABRUPT	32810	32904	27515	83.8616
METAFOAL.047	AGAAGT	ILBC_47	Welsh	0d	PROGRESSIVE	65327	65381	54305	83.128
METAFOAL.048	TCTTAA	ILBC_48	Welsh	0d	PROGRESSIVE	23386	23353	18873	80.7021
METAFOAL.049	CGCGTG	ILBC_49	Welsh	0d	PROGRESSIVE	22978	22965	19061	82.9533
METAFOAL.050	GCGCCC	ILBC_50	Welsh	0d	PROGRESSIVE	57761	57902	46342	80.2306
METAFOAL.051	AAGGCC	ILBC_51	Welsh	0d	ABRUPT	27160	27268	20046	73.8071
METAFOAL.052	TGCACG	ILBC_52	Welsh	0d	PROGRESSIVE	46894	46859	38036	81.1106
METAFOAL.053	CAGTGA	ILBC_53	Welsh	0d	PROGRESSIVE	48254	48192	39379	81.6077
METAFOAL.054	GCCGGT	ILBC_54	Welsh	0d	ABRUPT	60127	60228	49802	82.828
METAFOAL.055	CTTAAA	ILBC_55	Welsh	0d	ABRUPT	55406	55324	41470	74.8475
METAFOAL.056	TAAGGG	ILBC_56	Welsh	0d	PROGRESSIVE	60419	60388	49534	81.9841
METAFOAL.057	ATCGTT	ILBC_57	Welsh	0d	ABRUPT	71429	71447	57223	80.1117
METAFOAL.058	GAGCAA	ILBC_58	Welsh	0d	PROGRESSIVE	55231	55166	44199	80.0257
METAFOAL.059	ACTGCG	ILBC_59	Welsh	0d	ABRUPT	49604	49592	39448	79.5258
METAFOAL.060	GGCCTC	ILBC_60	Welsh	0d	ABRUPT	9727	9745	7226	74.2881
METAFOAL.061	ATCGGG	ILBC_61	Welsh	0d	ABRUPT	27456	27429	21822	79.4799
METAFOAL.062	AGTCGG	ILBC_62	Welsh	0d	ABRUPT	45823	45826	36859	80.4378
METAFOAL.063	TACTCA	ILBC_63	Welsh	0d	ABRUPT	108370	108202	85825	79.1963
METAFOAL.064	ATAACG	ILBC_64	Welsh	0d	PROGRESSIVE	16615	16601	13532	81.4445
METAFOAL.065	GAGGGC	ILBC_65	Welsh	0d	PROGRESSIVE	39875	40080	31955	80.1379
METAFOAL.066	TACAAG	ILBC_66	Welsh	0d	PROGRESSIVE	60881	60817	49302	80.9809
METAFOAL.067	CGTTTC	ILBC_67	Welsh	0d	ABRUPT	53558	53673	42900	80.1001
METAFOAL.068	CCCGTT	ILBC_68	Welsh	0d	PROGRESSIVE	67062	67070	55647	82.9784
METAFOAL.069	GGTCAC	ILBC_69	Welsh	0d	ABRUPT	57059	57337	44291	77.6232
METAFOAL.070	AGTGCT	ILBC_70	Welsh	0d	ABRUPT	81054	81179	65916	81.3236
METAFOAL.071	GACATC	ILBC_71	Welsh	0d	PROGRESSIVE	79201	79403	64508	81.4485
METAFOAL.072	CCCGGC	ILBC_72	Welsh	0d	ABRUPT	38027	38211	30905	81.2712
METAFOAL.073	CTCGGT	ILBC_73	Welsh	0d	ABRUPT	58791	58845	47940	81.5431
METAFOAL.074	TCGAAC	ILBC_74	Welsh	0d	PROGRESSIVE	30533	30635	24252	79.4288
METAFOAL.081	GTGTTT	ILBC_81	Welsh	3d	PROGRESSIVE	58308	58285	47720	81.8413
METAFOAL.082	ACCCCC	ILBC_82	Welsh	3d	PROGRESSIVE	41010	41084	30891	75.3255
METAFOAL.083	ACTTTT	ILBC_83	Welsh	3d	PROGRESSIVE	97256	97255	76488	78.646
METAFOAL.084	GGCCAA	ILBC_84	Welsh	3d	PROGRESSIVE	86614	86475	69962	80.7745
METAFOAL.085	GACAGT	ILBC_85	Welsh	3d	PROGRESSIVE	75719	75786	63060	83.2816
METAFOAL.086	ATGTCA	ILBC_86	Welsh	3d	PROGRESSIVE	47244	47158	37784	79.9763
METAFOAL.087	GCAGCT	ILBC_87	Welsh	3d	PROGRESSIVE	89638	89736	72089	80.4224
METAFOAL.088	CGTCGC	ILBC_88	Welsh	3d	PROGRESSIVE	47930	48160	38286	79.879
METAFOAL.089	CGTTGG	ILBC_89	Welsh	3d	PROGRESSIVE	64595	64592	52079	80.6239
METAFOAL.090	ACCAGG	ILBC_90	Welsh	3d	ABRUPT	68597	68529	47400	69.0992
METAFOAL.091	TGTGCC	ILBC_91	Welsh	3d	PROGRESSIVE	101873	102355	82229	80.7172
METAFOAL.092	GGACTT	ILBC_92	Welsh	3d	ABRUPT	106431	106422	86597	81.3645
METAFOAL.093	CCGTCA	ILBC_93	Welsh	3d	ABRUPT	54520	54465	38084	69.8533
METAFOAL.094	CATCCT	ILBC_94	Welsh	3d	PROGRESSIVE	93179	93179	69621	74.7175
METAFOAL.095	GTCGGC	ILBC_95	Welsh	3d	ABRUPT	91587	92006	73379	80.1194
METAFOAL.096	TGTAAA	ILBC_96	Welsh	3d	ABRUPT	58966	58856	47170	79.9953
METAFOAL.097	CAGCGT	ILBC_97	Welsh	3d	PROGRESSIVE	45060	45097	37016	82.1482
METAFOAL.098	GGATCA	ILBC_98	Welsh	3d	ABRUPT	25517	25485	20306	79.5783
METAFOAL.099	CCCCAT	ILBC_99	Welsh	3d	PROGRESSIVE	68044	68076	53767	79.018
METAFOAL.100	TTGTGA	ILBC_100	Welsh	3d	PROGRESSIVE	72053	71962	56781	78.8045
METAFOAL.101	AGATAG	ILBC_101	Welsh	3d	ABRUPT	25859	25832	20976	81.1168
METAFOAL.102	CCTGCT	ILBC_102	Welsh	3d	ABRUPT	76049	76091	61425	80.7703
METAFOAL.103	TTACTC	ILBC_103	Welsh	3d	PROGRESSIVE	39776	39838	31014	77.9716
METAFOAL.104	ATTAGG	ILBC_104	Welsh	3d	PROGRESSIVE	66764	66755	55182	82.6523
METAFOAL.105	GCCTAA	ILBC_105	Welsh	3d	ABRUPT	40362	40308	31899	79.0323
METAFOAL.106	AAAGCG	ILBC_106	Welsh	3d	ABRUPT	41857	41853	34028	81.2958
METAFOAL.107	TTGCTA	ILBC_107	Welsh	3d	ABRUPT	97089	96950	78319	80.6672
METAFOAL.108	TCTTCT	ILBC_108	Welsh	3d	ABRUPT	66549	66568	52037	78.1935
METAFOAL.109	CTACTA	ILBC_109	Welsh	3d	ABRUPT	51896	51815	40143	77.3528
METAFOAL.110	TGCGCT	ILBC_110	Welsh	3d	ABRUPT	18930	18965	15040	79.4506
METAFOAL.111	ACGATC	ILBC_111	Welsh	3d	ABRUPT	16926	16990	13628	80.5152
METAFOAL.112	CGCTCT	ILBC_112	Welsh	3d	ABRUPT	29905	29909	23929	80.0167
METAFOAL.113	GATAGA	ILBC_113	Welsh	3d	PROGRESSIVE	20604	20578	16085	78.0674
METAFOAL.114	TATCAT	ILBC_114	Welsh	3d	PROGRESSIVE	13893	13899	10838	78.0105
METAFOAL.121	CTAGTC	ILBC_121	Welsh	5d	ABRUPT	32272	32369	23668	73.3391
METAFOAL.122	GGCTTG	ILBC_122	Welsh	5d	PROGRESSIVE	53304	53282	43291	81.2153
METAFOAL.123	CCTCCC	ILBC_123	Welsh	5d	PROGRESSIVE	23379	23422	17590	75.2385
METAFOAL.124	GCACGT	ILBC_124	Welsh	5d	PROGRESSIVE	60184	60231	47912	79.6092
METAFOAL.125	AGGGCA	ILBC_125	Welsh	5d	PROGRESSIVE	84463	84349	66526	78.7635
METAFOAL.126	TCCAGA	ILBC_126	Welsh	5d	PROGRESSIVE	96890	96747	75162	77.5746
METAFOAL.127	GATCTG	ILBC_127	Welsh	5d	PROGRESSIVE	47693	47638	35595	74.6336
METAFOAL.128	CGCGCC	ILBC_128	Welsh	5d	ABRUPT	75408	75653	57930	76.8221
METAFOAL.129	GCCGCG	ILBC_129	Welsh	5d	PROGRESSIVE	20859	20844	17009	81.5427
METAFOAL.130	TAGGAA	ILBC_130	Welsh	5d	PROGRESSIVE	29235	29216	22304	76.2921
METAFOAL.131	TATCGA	ILBC_131	Welsh	5d	PROGRESSIVE	40687	40637	32839	80.7113
METAFOAL.132	TCGAGG	ILBC_132	Welsh	5d	PROGRESSIVE	20487	20486	16605	81.0514
METAFOAL.133	CGATAC	ILBC_133	Welsh	5d	PROGRESSIVE	100560	100947	80689	80.2397
METAFOAL.134	CACCGG	ILBC_134	Welsh	5d	ABRUPT	65178	65127	51628	79.2108
METAFOAL.135	TGGTCA	ILBC_135	Welsh	5d	PROGRESSIVE	56847	56767	45822	80.6058
METAFOAL.136	TCATGT	ILBC_136	Welsh	5d	ABRUPT	41308	41381	34963	84.6398
METAFOAL.137	TCTCTC	ILBC_137	Welsh	5d	ABRUPT	30177	30234	24878	82.4403
METAFOAL.138	GTAGTT	ILBC_138	Welsh	5d	ABRUPT	39297	39295	30878	78.576
METAFOAL.139	CAGAAA	ILBC_139	Welsh	5d	ABRUPT	48408	48346	35723	73.7957
METAFOAL.140	AGTAAG	ILBC_140	Welsh	5d	ABRUPT	34956	34929	28746	82.2348
METAFOAL.141	TCCTTA	ILBC_141	Welsh	5d	ABRUPT	53218	53150	39464	74.1554
METAFOAL.142	CTTGGG	ILBC_142	Welsh	5d	ABRUPT	44403	44358	36859	83.0102
METAFOAL.143	GAACAC	ILBC_143	Welsh	5d	ABRUPT	114040	114388	94311	82.6999
METAFOAL.144	CGGCAT	ILBC_144	Welsh	5d	ABRUPT	48650	48754	37461	77.001
METAFOAL.145	TACGGC	ILBC_145	Welsh	5d	PROGRESSIVE	39294	39469	29696	75.5739
METAFOAL.146	GGTTAT	ILBC_146	Welsh	5d	ABRUPT	46687	46714	36775	78.7693
METAFOAL.147	TCTGAT	ILBC_147	Welsh	5d	ABRUPT	23443	23459	17967	76.6412
METAFOAL.148	CTCATA	ILBC_148	Welsh	5d	ABRUPT	37367	37304	29873	79.9449
METAFOAL.149	GAGTTG	ILBC_149	Welsh	5d	ABRUPT	58124	58195	42399	72.9458
METAFOAL.150	CGCACA	ILBC_150	Welsh	5d	PROGRESSIVE	60955	60864	45016	73.8512
METAFOAL.151	AATTCT	ILBC_151	Welsh	5d	PROGRESSIVE	93700	93722	75581	80.6628
METAFOAL.152	GGAAGA	ILBC_152	Welsh	5d	PROGRESSIVE	46219	46144	37668	81.499
METAFOAL.153	CTAGGA	ILBC_153	Welsh	5d	PROGRESSIVE	87234	87081	69547	79.7246
METAFOAL.154	TGACCT	ILBC_154	Welsh	5d	PROGRESSIVE	102057	102089	83291	81.6122
METAFOAL.161	CAGTTC	ILBC_161	Welsh	7d	ABRUPT	45211	45335	34955	77.3153
METAFOAL.162	TGCAGT	ILBC_162	Welsh	7d	ABRUPT	23668	23710	19385	81.9038
METAFOAL.163	AATGAA	ILBC_163	Welsh	7d	ABRUPT	84734	84632	65980	77.8672
METAFOAL.164	GATGAC	ILBC_164	Welsh	7d	ABRUPT	42565	42778	32751	76.9435
METAFOAL.165	CACTGT	ILBC_165	Welsh	7d	ABRUPT	98774	98840	79295	80.2792
METAFOAL.166	GTGCCA	ILBC_166	Welsh	7d	PROGRESSIVE	85161	85000	69232	81.2954
METAFOAL.167	AAATGT	ILBC_167	Welsh	7d	ABRUPT	40388	40406	32807	81.2296
METAFOAL.168	GTGACG	ILBC_168	Welsh	7d	PROGRESSIVE	81781	81711	68468	83.7212
METAFOAL.169	GGTCCG	ILBC_169	Welsh	7d	PROGRESSIVE	42752	42697	34010	79.5518
METAFOAL.170	AACTTA	ILBC_170	Welsh	7d	PROGRESSIVE	34658	34588	28030	80.876
METAFOAL.171	TGTGAG	ILBC_171	Welsh	7d	ABRUPT	50107	50068	41583	82.9884
METAFOAL.172	CAACGA	ILBC_172	Welsh	7d	PROGRESSIVE	94350	94252	69965	74.1547
METAFOAL.173	CCCACG	ILBC_173	Welsh	7d	PROGRESSIVE	79095	79013	62487	79.0025
METAFOAL.174	TTCAAC	ILBC_174	Welsh	7d	ABRUPT	56285	56430	45479	80.8013
METAFOAL.175	ACGAAT	ILBC_175	Welsh	7d	PROGRESSIVE	85040	85068	66707	78.4419
METAFOAL.176	GGATTC	ILBC_176	Welsh	7d	PROGRESSIVE	105324	105623	84950	80.6559
METAFOAL.177	GGAGGT	ILBC_177	Welsh	7d	ABRUPT	68391	68475	58106	84.9615
METAFOAL.178	GCATGG	ILBC_178	Welsh	7d	ABRUPT	48795	48764	38962	79.8483
METAFOAL.179	CTGCAC	ILBC_179	Welsh	7d	ABRUPT	64986	65144	53418	82.1992
METAFOAL.180	GTCAGG	ILBC_180	Welsh	7d	PROGRESSIVE	67195	67139	54218	80.6876
METAFOAL.181	GACTCG	ILBC_181	Welsh	7d	PROGRESSIVE	50599	50548	42029	83.0629
METAFOAL.182	AATGGT	ILBC_182	Welsh	7d	PROGRESSIVE	117813	117956	95742	81.2661
METAFOAL.183	GTAACA	ILBC_183	Welsh	7d	PROGRESSIVE	70452	70326	55993	79.4768
METAFOAL.184	GAGAGG	ILBC_184	Welsh	7d	PROGRESSIVE	79737	79647	54125	67.8794
METAFOAL.185	CAGGCG	ILBC_185	Welsh	7d	PROGRESSIVE	57152	57093	44392	77.6736
METAFOAL.186	GTCCTA	ILBC_186	Welsh	7d	PROGRESSIVE	46127	46060	36711	79.5868
METAFOAL.187	ACGGTA	ILBC_187	Welsh	7d	PROGRESSIVE	47263	47205	39071	82.6672
METAFOAL.188	ACACCG	ILBC_188	Welsh	7d	PROGRESSIVE	50241	50195	41077	81.7599
METAFOAL.189	AGTATT	ILBC_189	Welsh	7d	PROGRESSIVE	129209	129185	100540	77.8119
METAFOAL.190	AGCCCT	ILBC_190	Welsh	7d	ABRUPT	52905	52888	39603	74.8568
METAFOAL.191	CGAGAA	ILBC_191	Welsh	7d	ABRUPT	39842	39816	28250	70.9051
METAFOAL.192	CCGGGT	ILBC_192	Welsh	7d	ABRUPT	43402	43476	33225	76.5518
METAFOAL.193	GTCATT	ILBC_193	Welsh	7d	ABRUPT	58601	58589	45774	78.1113
METAFOAL.194	CAGGAC	ILBC_194	Welsh	7d	ABRUPT	55196	55395	41611	75.3877
METAFOAL.195	TAAGAC	ILBC_195	Welsh	30d	PROGRESSIVE	98240	98624	79552	80.9772
METAFOAL.196	AGTTGA	ILBC_196	Welsh	30d	PROGRESSIVE	34124	34072	26714	78.2851
METAFOAL.197	GTTAGT	ILBC_197	Welsh	30d	ABRUPT	54810	54828	42796	78.0806
METAFOAL.198	CCAGCC	ILBC_198	Welsh	30d	ABRUPT	121250	121593	86786	71.5761
METAFOAL.199	AGCGGT	ILBC_199	Welsh	30d	ABRUPT	65182	65264	44631	68.4714
METAFOAL.200	GCTCAA	ILBC_200	Welsh	30d	ABRUPT	46577	46499	35746	76.746
METAFOAL.201	TCCATT	ILBC_201	Welsh	30d	ABRUPT	59128	59106	45784	77.432
METAFOAL.202	ACCTCA	ILBC_202	Welsh	30d	PROGRESSIVE	35591	35529	28558	80.2394
METAFOAL.203	CCCGAG	ILBC_203	Welsh	30d	ABRUPT	51713	51687	41715	80.6664
METAFOAL.204	GGTATA	ILBC_204	Welsh	30d	ABRUPT	81681	81576	64836	79.3771
METAFOAL.205	GTGCTG	ILBC_205	Welsh	30d	ABRUPT	89028	88940	73100	82.109
METAFOAL.206	CCCTCC	ILBC_206	Welsh	30d	PROGRESSIVE	103859	104079	77195	74.3267
METAFOAL.207	GAGAAC	ILBC_207	Welsh	30d	PROGRESSIVE	44521	44616	35767	80.3374
METAFOAL.208	TGGTGT	ILBC_208	Welsh	30d	PROGRESSIVE	59120	59189	49735	84.1255
METAFOAL.209	AAACAA	ILBC_209	Welsh	30d	ABRUPT	55216	55141	42063	76.179
METAFOAL.210	AGGGAT	ILBC_210	Welsh	30d	PROGRESSIVE	39962	39983	26642	66.6683
METAFOAL.211	GCAATA	ILBC_211	Welsh	30d	PROGRESSIVE	74085	73958	56825	76.7024
METAFOAL.212	CAATTA	ILBC_212	Welsh	30d	PROGRESSIVE	64573	64472	53100	82.2325
METAFOAL.213	CAATGC	ILBC_213	Welsh	30d	PROGRESSIVE	111308	111751	87396	78.5173
METAFOAL.214	TGTTCG	ILBC_214	Welsh	30d	PROGRESSIVE	124453	124392	98664	79.2781
METAFOAL.215	CCAACA	ILBC_215	Welsh	30d	PROGRESSIVE	58704	58609	45322	77.2043
METAFOAL.216	CTACCG	ILBC_216	Welsh	30d	PROGRESSIVE	64369	64312	49635	77.1101
METAFOAL.217	TCGTTC	ILBC_217	Welsh	30d	ABRUPT	27006	27067	21163	78.3641
METAFOAL.218	GCGATG	ILBC_218	Welsh	30d	PROGRESSIVE	53968	53938	40927	75.8357
METAFOAL.219	ATATAA	ILBC_219	Welsh	30d	ABRUPT	22053	22004	16767	76.0305
METAFOAL.220	ATACTG	ILBC_220	Welsh	30d	PROGRESSIVE	19268	19255	15147	78.6122
METAFOAL.221	GGAGAG	ILBC_221	Welsh	30d	PROGRESSIVE	28628	28587	22312	77.9377
METAFOAL.222	ACGAGA	ILBC_222	Welsh	30d	ABRUPT	27964	27931	22350	79.9242
METAFOAL.223	ATTACA	ILBC_223	Welsh	30d	ABRUPT	28763	28721	22674	78.8304
METAFOAL.224	TGATTT	ILBC_224	Welsh	30d	ABRUPT	32690	32693	24557	75.1208
METAFOAL.225	GGGGTG	ILBC_225	Welsh	30d	ABRUPT	46587	46570	36230	77.7685
METAFOAL.226	ACAAAA	ILBC_226	Welsh	30d	PROGRESSIVE	52100	52031	42400	81.382
METAFOAL.227	CTCCAG	ILBC_227	Welsh	30d	ABRUPT	54555	54495	37831	69.3447
METAFOAL.228	GGTGTT	ILBC_228	Welsh	30d	PROGRESSIVE	29313	29323	24064	82.0933
