# Supplementary material for: The Effects of Weaning Methods on Gut Microbiota Composition and Horse Physiology
Source: Front Physiol. 2017 Jul 25;8:535. doi: 10.3389/fphys.2017.00535 (PMC5524898; doi:10.3389/fphys.2017.00535)
Supplement: Table S3 — Sequences of the gene primers used for the qPCR of bacterial, fungal and protozoan loads. [file Table3.xls]

## Sheet: Feuil1
Table S3. Sequences of the gene primers used for the qPCR of bacterial, fungal and protozoan loads
GeneName		Fdw 5'->3'	Rv 5'->3'	Amplicon length,bp	Tª hybridation
Ciliate protozoa, 18S rRNA		Syl316F:GCTTTCGWTGGTAGTGTATT	Syl539R:CTTGCCCTCYAATCGTWCT	232	60ºC
Anaerobic fungi, ITS1		MN100F:TCCTACCCTTTGTGAATTTG	MNGM2:CTGCGTTCTTCATCGTTGCG	250	60ºC
Bacteria, 16S rRNA		Ba519F:CAGCMGCCGCGGTAANWC	Ba907R:CCGTCAATTCMTTTRAGTTT	407	60ºC
