# Supplementary material for: The Effects of Weaning Methods on Gut Microbiota Composition and Horse Physiology
Source: Front Physiol. 2017 Jul 25;8:535. doi: 10.3389/fphys.2017.00535 (PMC5524898; doi:10.3389/fphys.2017.00535)
Supplement: Table S4 — Differences in pH, short chain fatty acids (SCFA), body weight, concentrate, and hay intake, as well as parasite egg counts, salivary cortisol, and telomere lengths between weaning methods across time. [file Table4.xls]

## Sheet: Table_S4.txt
Table S4. Differences in pH, short chain fatty acids (SCFA), body weight, concentrate and hay intake, as well as parasite egg counts, salivary cortisol and telomere lengths between weaning methods across time.across time
	Day -30				Day 0				Day 3				Day 5				Day 7				Day 30
Item	A	P	SD	p-value	A	P	SD	p-value	A	P	SD	p-value	A	P	SD	p-value	A	P	SD	p-value	A	P	SD	p-value
Feces pH	6.66563	6.56611	0.0561914	0.994708	6.65562	6.59667	0.070433	0.999962	6.8625	6.66611	0.014359	0.0500123	6.69562	6.66	0.0784961	1	6.68438	6.86944	0.0796919	0.671245	6.64875	6.53389	0.0614198	0.982847
Total SCFA, mM	18.3385	18.0106	5.92622	1	17.0144	15.9299	4.49865	0.999998	23.3289	22.3443	7.43214	1	22.059	21.4556	7.2008	1	17.6155	20.8682	5.59821	0.954035	17.4815	16.9398	3.5835	1
Individual SCFA in feces, %
Acetate	66.7634	67.1837	3.52176	1	69.7242	68.7943	2.3788	1	66.323	66.0311	5.04393	0.99997	65.9325	64.5913	4.25902	0.998959	69.2432	70.092	4.25999	0.999988	69.9776	72.9217	3.44429	0.694026
Propionate	20.2221	19.8048	1.97199	0.999999	18.6713	17.1736	1.85025	0.922502	17.883	18.2338	1.62641	1	18.0977	18.0273	2.50795	1	15.8583	14.776	2.39073	0.993261	16.3088	15.6997	2.67098	0.99997
Butyrate	5.23264	5.34797	0.660807	1	4.62081	4.83667	0.844556	0.999998	5.71528	5.93391	1.58561	0.999998	5.97593	6.52198	1.64304	0.95844	4.23153	4.83484	0.956059	0.968906	4.48224	3.92979	0.894088	0.984123
iso-Butyrate	1.51867	1.42257	0.37136	0.999996	1.40075	1.58554	0.374157	0.999968	1.373	1.49225	0.753671	0.999985	1.86543	1.73492	0.37807	0.999906	2.04614	1.90461	0.411995	0.870896	1.83931	1.45242	0.361739	0.62308
Valerate	0.828466	0.681519	0.284096	0.999985	0.721898	0.939271	0.47996	0.999299	1.48506	1.22408	0.535593	0.996838	1.06012	1.49346	0.395487	0.847614	1.01673	0.859184	0.218794	0.99997	1.01673	0.859184	0.181135	0.999949
iso-Valerate	1.19068	1.26128	0.341178	1	1.11018	1.40415	0.379665	0.94535	1.84108	1.74153	0.589305	0.999998	1.92982	2.06052	0.736941	0.999956	2.06368	2.22338	0.450133	0.999686	1.88794	1.49785	0.398477	0.720443
Body weight,kg	147.438	152.055	32.2748	0.999902	157.088	163.4	29.9454	0.999222	-	-	-	-	-	-	-	-	158.412	165.122	30.7678	0.998843	174.125	180.444	31.2584	0.999216
Hay intake per pen, kg DM/d	-	-	-	-	1.65134	1.72689	0.933958	1	3.15697	3.36743	0.911231	0.999998	3.39981	3.45378	0.685338	1	4.6626	4.23088	0.960521	0.99897	3.49695	1.89958	1.03613	0.156822
Concentrate intake per pen, kg DM/day	0.86	0.86	0	1	0.98	0.98	0	1	0.98	0.98	0	1	0.98	0.98	0	1	1.98	1.98	0	1	2.6	2.6	0	1
Parasite egg counts, g feces	581.25	733.333	565.943	0.992856	-	-	-	-	-	-	-	-	-	-	-	-	475	283.333	261.781	0.979591	784	1123.67	1251.45	0.801212
Salivary cortisol, μg/L	0.215938	0.280778	0.100444	0.982062	0.858	0.521111	0.19773	0.0062668	-	-	-	-	-	-	-	-	-	-	-	-	0.594	0.436944	0.180247	0.545451
A=Abrupt; P =Progressive weaning
