# Supplementary material for: The Effects of Weaning Methods on Gut Microbiota Composition and Horse Physiology
Source: Front Physiol. 2017 Jul 25;8:535. doi: 10.3389/fphys.2017.00535 (PMC5524898; doi:10.3389/fphys.2017.00535)
Supplement: Table S5 — The OTU abundance and annotation between weaning methods across time. The OTU abundance is listed by animal and time, including sequence number, abundance, and closest reference strain and similarity. [file Table5.xls]

## Sheet: TableS2_OTUS_taxonomy_seqmatch_
								Table S5. The OTU abundance and annotation between weaning methods across time
Row.names	orientation	S_ab_score	unique_common_oligomers	sequence_name	Domain	Phylum	class	OTUid	Order	Family	Genus		METAFOAL.014	METAFOAL.126	METAFOAL.142	METAFOAL.108	METAFOAL.007	METAFOAL.151	METAFOAL.130	METAFOAL.133	METAFOAL.053	METAFOAL.124	METAFOAL.208	METAFOAL.112	METAFOAL.195	METAFOAL.152	METAFOAL.131	METAFOAL.088	METAFOAL.154	METAFOAL.176	METAFOAL.210	METAFOAL.173	METAFOAL.135	METAFOAL.031	METAFOAL.211	METAFOAL.212	METAFOAL.030	METAFOAL.091	METAFOAL.125	METAFOAL.144	METAFOAL.199	METAFOAL.143	METAFOAL.217	METAFOAL.011	METAFOAL.145	METAFOAL.147	METAFOAL.038	METAFOAL.134	METAFOAL.069
denovo100154	+	0.785	1426	uncultured_bacterium;_B1_4_28;_AB824371	Bacteria	Bacteroidetes	unclassified_Bacteroidetes	denovo100154	unknow	unknown	unknown		315	45	4	10	0	22	4	20	28	31	28	4	1	15	0	49	0	6	0	2	213	548	0	2	9	2	1	6	0	0	3	1	0	1	11	19	2
denovo100167	+	0.806	1303	uncultured_bacterium;_AE2_aaa04f04;_EU771201	Bacteria	Bacteroidetes	Bacteroidia	denovo100167	Bacteroidales	unclassified_Bacteroidales	unknown		0	0	0	0	1	0	0	0	2	0	0	1	0	0	0	0	0	0	0	0	0	0	0	0	1	0	0	0	0	0	0	0	0	0	0	1	0
denovo10023	+	0.906	1324	uncultured_bacterium;_Hmb1-65;_JX096272	Bacteria	Firmicutes	Clostridia	denovo10023	Clostridiales	Ruminococcaceae	Clostridium_IV		1	0	0	2	0	0	0	1	1	2	5	0	0	1	0	0	0	1	0	5	3	0	2	0	2	0	0	0	0	0	0	4	1	0	2	4	2
denovo10032	+	0.902	1318	uncultured_bacterium;_RL386_aao87c10;_DQ797125	Bacteria	Firmicutes	Clostridia	denovo10032	Clostridiales	Ruminococcaceae	Faecalibacterium		0	0	0	0	0	0	0	0	0	3	0	0	0	0	0	0	0	1	0	0	2	0	0	4	0	0	4	0	0	0	1	0	0	0	0	0	0
denovo10034	+	0.911	1348	uncultured_bacterium;_p-238-o5;_AF371914	Bacteria	Bacteroidetes	Bacteroidia	denovo10034	Bacteroidales	Porphyromonadaceae	unclassified_Porphyromonadaceae		31	169	63	98	11	84	45	154	27	84	144	104	49	23	193	66	123	196	52	201	53	41	192	136	12	93	104	202	273	300	24	33	86	19	46	99	58
denovo100379	+	0.868	1406	uncultured_bacterium;_R-9596;_FJ879953	Bacteria	Firmicutes	Clostridia	denovo100379	Clostridiales	unclassified_Clostridiales	unknown		0	0	0	0	0	0	0	0	0	1	0	0	0	0	0	0	0	1	0	0	0	0	7	0	0	0	0	0	0	0	0	0	0	0	0	0	0
denovo100413	+	0.908	1415	uncultured_rumen_bacterium;_YRMCB68;_KC163070	Bacteria	Firmicutes	Clostridia	denovo100413	Clostridiales	Ruminococcaceae	Ruminococcus		0	0	1	0	0	0	2	0	0	0	0	0	0	1	0	0	0	0	0	0	0	0	0	3	0	0	0	0	16	0	0	0	0	0	0	1	0
denovo100452	+	0.821	1403	uncultured_bacterium;_LKMC125;_AB606357	Bacteria	Firmicutes	Clostridia	denovo100452	Clostridiales	Ruminococcaceae	unclassified_Ruminococcaceae		0	0	0	0	0	0	0	0	0	0	0	0	1	0	0	0	0	0	0	0	0	0	0	0	0	0	0	0	0	0	0	0	0	0	0	0	0
denovo100454	+	0.655	1223	uncultured_bacterium;_D139_ERTUP_88;_KJ874006	Bacteria	Firmicutes	Clostridia	denovo100454	Clostridiales	Ruminococcaceae	unclassified_Ruminococcaceae		0	2	0	0	0	0	1	2	0	0	0	0	0	0	0	0	0	0	0	0	0	0	0	0	0	0	0	0	0	0	0	0	0	0	0	0	1
denovo100479	+	0.882	1322	uncultured_bacterium;_WA_aaa02e09;_EU473530	Bacteria	Spirochaetes	Spirochaetia	denovo100479	Spirochaetales	Spirochaetaceae	Treponema		0	0	0	0	0	0	0	1	1	0	0	0	0	0	0	2	0	0	0	0	0	0	0	0	0	0	0	0	0	0	0	1	0	0	0	0	0
denovo100516	+	0.966	1221	uncultured_bacterium;_D68_ERTV_64;_KJ874133	Bacteria	Bacteroidetes	Bacteroidia	denovo100516	Bacteroidales	Bacteroidaceae	BF311		7	11	38	7	0	18	10	39	12	2	69	2	795	22	7	24	64	34	5	25	57	27	47	29	40	84	10	0	0	2	45	4	4	17	16	25	65
denovo100549	+	0.853	1419	uncultured_bacterium;_112ds10;_AY212564	Bacteria	Firmicutes	Clostridia	denovo100549	Clostridiales	Ruminococcaceae	unclassified_Ruminococcaceae		0	4	0	0	0	0	0	0	1	0	0	0	0	0	0	0	1	2	3	0	0	0	1	0	0	0	1	0	0	0	0	0	1	0	0	0	1
denovo100687	+	0.762	1455	uncultured_rumen_bacterium;_F23-B01;_AB185516	Bacteria	Firmicutes	Clostridia	denovo100687	Clostridiales	Lachnospiraceae	Lachnospiracea_incertae_sedis		0	0	0	0	0	0	0	0	0	0	0	0	0	0	0	0	0	0	0	0	0	0	0	0	0	1	0	0	0	0	0	0	0	0	0	0	1
denovo100767	+	0.887	1316	uncultured_bacterium;_horsem_aai95g04;_EU463539	Bacteria	Firmicutes	Clostridia	denovo100767	Clostridiales	Ruminococcaceae	Oscillibacter		0	0	0	0	0	1	0	0	0	0	0	0	4	0	0	0	0	0	0	1	1	0	0	0	0	0	0	0	1	0	0	0	0	0	0	1	0
denovo10083	+	0.928	1300	uncultured_bacterium;_AE1_aaa03c11;_EU771294	Bacteria	Bacteroidetes	Bacteroidia	denovo10083	Bacteroidales	unclassified_Bacteroidales	unknown		0	0	1	0	0	0	0	0	1	0	0	3	0	0	0	0	0	0	0	0	0	0	0	0	0	0	0	0	0	0	0	0	0	0	0	2	0
denovo100830	+	0.709	1338	uncultured_bacterium;_GZ_aaa01e11;_EU470281	Bacteria	Bacteroidetes	Bacteroidia	denovo100830	Bacteroidales	Prevotellaceae	Alloprevotella		0	0	2	0	0	2	0	0	0	0	0	0	0	2	0	0	0	0	1	0	0	0	0	1	0	0	0	0	1	0	0	0	0	0	0	0	0
denovo100882	+	0.683	1364	uncultured_bacterium;_p-197-o5;_AF371659	Bacteria	Firmicutes	Clostridia	denovo100882	Clostridiales	Lachnospiraceae	Lachnospiracea_incertae_sedis		0	0	0	2	0	0	1	2	0	0	0	0	1	0	0	0	0	0	0	1	0	1	0	0	0	0	0	2	0	0	0	0	0	0	2	0	0
denovo100925	+	1	1259	uncultured_bacterium;_BD07030;_JQ186052	Bacteria	Firmicutes	Clostridia	denovo100925	Clostridiales	Ruminococcaceae	Acetivibrio		0	13	4	0	0	1	0	4	2	4	7	2	10	3	1	3	8	21	5	2	0	1	65	1	3	7	4	0	0	0	3	0	6	4	3	42	10
denovo100972	+	0.834	1322	uncultured_bacterium;_AE1_aaa02c08;_EU471619	Bacteria	Bacteroidetes	Bacteroidia	denovo100972	Bacteroidales	unclassified_Bacteroidales	unknown		0	0	0	0	0	0	0	0	0	0	0	0	0	0	0	0	0	0	0	0	0	0	0	0	0	0	0	0	0	0	0	0	0	0	0	0	0
denovo101076	+	0.723	1323	uncultured_bacterium;_BH2_aao21f05;_EU466303	Bacteria	Firmicutes	Clostridia	denovo101076	Clostridiales	Ruminococcaceae	unclassified_Ruminococcaceae		0	0	0	0	0	0	0	0	0	0	0	0	0	0	0	0	0	0	0	0	0	0	0	0	0	1	0	0	0	0	0	0	0	0	0	0	0
denovo101142	+	0.838	1290	uncultured_bacterium;_Hdb2-21;_JX095597	Bacteria	Firmicutes	Clostridia	denovo101142	Clostridiales	Ruminococcaceae	unclassified_Ruminococcaceae		0	0	0	0	0	0	0	0	0	0	2	0	0	0	0	0	0	0	0	0	0	0	0	0	0	0	0	0	0	0	0	0	0	0	0	0	0
denovo101143	+	0.855	1411	uncultured_bacterium;_T2WK15F83;_HQ716617	Bacteria	Firmicutes	Clostridia	denovo101143	Clostridiales	Ruminococcaceae	unclassified_Ruminococcaceae		0	1	0	0	1	0	0	2	0	0	1	0	0	0	0	0	1	0	0	0	0	2	0	0	0	0	0	0	0	0	0	0	0	0	0	0	0
denovo101197	+	0.955	1414	uncultured_bacterium;_1103200821556;_EU843097	Bacteria	Firmicutes	Clostridia	denovo101197	Clostridiales	Lachnospiraceae	unclassified_Lachnospiraceae		1	0	2	0	0	0	0	1	1	0	0	0	0	0	2	0	0	0	0	0	0	2	0	0	0	0	0	0	0	0	0	1	0	0	1	0	0
denovo101285	+	0.826	1173	uncultured_bacterium;_EAC_1aaa03e03;_EU472460	Bacteria	Firmicutes	Clostridia	denovo101285	Clostridiales	Ruminococcaceae	Oscillibacter		0	0	0	0	0	1	0	0	0	0	0	1	0	0	0	0	0	1	0	1	0	0	0	0	0	0	1	1	0	0	0	0	1	0	0	0	1
denovo101298	+	0.93	1301	uncultured_bacterium;_WA_aaa01a02;_EU779368	Bacteria	Bacteroidetes	Bacteroidia	denovo101298	Bacteroidales	Bacteroidaceae	BF311		1	0	0	0	0	2	0	0	0	0	0	0	0	0	0	0	0	0	0	0	0	0	0	1	0	0	0	1	4	0	0	0	0	0	0	0	0
denovo101311	+	0.869	1306	uncultured_bacterium;_RH_aaj89c08;_EU461433	Bacteria	Firmicutes	Clostridia	denovo101311	Clostridiales	Ruminococcaceae	unclassified_Ruminococcaceae		0	0	1	0	0	0	0	0	0	0	0	0	0	0	0	0	0	0	0	0	0	0	0	1	0	0	0	0	0	0	0	0	0	0	0	0	0
denovo10142	+	0.943	1296	uncultured_bacterium;_RL200_aai60a09;_DQ803929	Bacteria	Firmicutes	Clostridia	denovo10142	Clostridiales	Ruminococcaceae	Clostridium_IV		0	0	0	0	0	2	0	0	0	0	0	0	0	0	0	0	0	0	0	0	0	0	0	2	0	0	0	0	3	0	0	0	0	0	0	0	0
denovo101449	+	0.857	1347	uncultured_bacterium;_30;_KM073394	Bacteria	Firmicutes	Clostridia	denovo101449	Clostridiales	Ruminococcaceae	unclassified_Ruminococcaceae		0	0	0	0	0	0	0	1	0	0	1	1	2	0	0	0	2	0	0	2	0	2	2	0	0	2	0	0	0	0	0	4	0	0	0	1	0
denovo101478	+	0.989	1347	Bacillus_sp._MHS024;_DQ993298	Bacteria	Firmicutes	Bacilli	denovo101478	Bacillales	Planococcaceae	Solibacillus		0	0	0	0	0	0	0	0	2	0	0	0	0	0	0	0	0	0	0	1	0	0	0	0	0	2	0	0	0	0	0	0	0	0	0	0	0
denovo101554	+	0.838	1302	uncultured_bacterium;_GZ_aaa02d10;_EU470451	Bacteria	Firmicutes	Clostridia	denovo101554	Clostridiales	Ruminococcaceae	unclassified_Ruminococcaceae		0	0	1	0	0	0	0	0	0	0	0	0	0	0	0	0	0	0	0	0	0	0	3	0	1	0	0	0	0	0	0	0	0	0	0	0	0
denovo101661	+	0.941	1324	uncultured_bacterium;_AE3_aaa01d12;_EU771187	Bacteria	Bacteroidetes	Bacteroidia	denovo101661	Bacteroidales	Porphyromonadaceae	Paludibacter		0	0	0	0	2	0	1	0	0	2	2	0	4	3	0	0	0	2	0	0	1	5	1	0	0	7	0	0	0	0	0	1	0	0	0	1	0
denovo10181	+	0.956	1316	uncultured_bacterium;_horsej_aai89h06;_EU463619	Bacteria	Bacteroidetes	Bacteroidia	denovo10181	Bacteroidales	unclassified_Bacteroidales	unknown		0	5	0	0	0	2	0	0	0	0	0	0	0	0	0	0	0	1	0	0	0	1	1	0	0	1	0	0	3	0	0	0	0	0	0	0	0
denovo101815	+	0.791	1373	uncultured_rumen_bacterium;_TWBRB59;_FJ028774	Bacteria	Tenericutes	Mollicutes	denovo101815	Anaeroplasmatales	Anaeroplasmataceae	Anaeroplasma		2	8	0	4	0	0	0	5	1	7	7	0	5	6	2	1	11	7	6	9	5	7	4	7	0	0	2	0	1	0	0	0	3	8	2	4	7
denovo10187	+	0.96	1498	uncultured_rumen_bacterium;_D-B-64;_AB612583	Bacteria	Firmicutes	Clostridia	denovo10187	Clostridiales	Lachnospiraceae	unclassified_Lachnospiraceae		0	0	24	0	0	0	0	2	1	13	2	0	0	2	8	0	0	0	0	0	0	20	0	2	0	15	0	4	0	0	0	1	0	0	0	0	0
denovo101873	+	0.696	1247	uncultured_bacterium;_D51_ERTU_14;_KJ874116	Bacteria	Bacteroidetes	Bacteroidia	denovo101873	Bacteroidales	Porphyromonadaceae	Paludibacter		0	0	0	1	0	0	0	0	0	0	0	0	0	0	0	0	0	2	0	0	0	0	0	0	0	0	0	0	0	0	0	0	0	0	0	0	0
denovo101922	+	0.924	1317	uncultured_bacterium;_RH_aaj92c06;_EU461550	Bacteria	Firmicutes	Clostridia	denovo101922	Clostridiales	Ruminococcaceae	Oscillibacter		0	0	2	0	0	0	0	0	0	0	0	0	0	1	0	0	0	0	0	0	0	0	0	0	0	1	0	0	0	0	0	0	0	0	0	1	0
denovo101938	+	0.892	1331	uncultured_bacterium;_1103200820070;_EU844083	Bacteria	Firmicutes	Clostridia	denovo101938	Clostridiales	Ruminococcaceae	Clostridium_IV		1	3	2	0	2	0	0	3	0	0	1	0	0	0	0	0	0	0	0	0	0	0	0	0	0	0	0	0	0	0	0	0	0	0	1	0	0
denovo10198	+	0.915	1292	uncultured_bacterium;_AE1_aaa01h06;_EU471534	Bacteria	Firmicutes	Clostridia	denovo10198	Clostridiales	Ruminococcaceae	unclassified_Ruminococcaceae		1	0	4	3	0	0	0	0	1	1	2	0	3	1	0	1	2	7	0	0	0	0	0	1	4	2	5	0	0	0	1	2	0	1	6	4	2
denovo102028	+	0.899	1312	uncultured_bacterium;_horsem_aai95a03;_EU463497	Bacteria	Firmicutes	Clostridia	denovo102028	Clostridiales	Ruminococcaceae	unclassified_Ruminococcaceae		0	0	1	0	0	0	0	0	0	1	0	0	1	0	0	0	0	0	0	0	0	1	0	0	0	1	0	0	0	0	0	0	0	0	0	0	0
denovo102050	+	0.826	1291	uncultured_bacterium;_AFEL3_aao14h02;_EU465961	Bacteria	Firmicutes	Clostridia	denovo102050	Clostridiales	Lachnospiraceae	unclassified_Lachnospiraceae		0	1	0	1	0	0	0	2	0	0	0	0	0	0	1	0	0	1	0	1	2	0	0	1	0	1	2	0	0	0	0	0	0	0	0	0	0
denovo102057	+	0.701	1316	uncultured_bacterium;_GZ_aaa04a10;_EU779411	Bacteria	Bacteroidetes	Bacteroidia	denovo102057	Bacteroidales	unclassified_Bacteroidales	unknown		0	0	0	0	0	0	0	1	0	3	0	0	0	0	0	0	0	0	0	0	0	0	0	0	0	1	0	1	0	0	0	0	0	0	0	0	0
denovo102079	+	0.953	1223	uncultured_bacterium;_D139_ERTUP_88;_KJ874006	Bacteria	Firmicutes	Clostridia	denovo102079	Clostridiales	Ruminococcaceae	unclassified_Ruminococcaceae		34	238	0	68	6	35	15	266	38	172	55	23	28	23	1	153	689	229	65	422	79	6	48	0	4	63	132	0	1	0	5	2	96	7	7	67	118
denovo102096	+	0.743	1431	uncultured_rumen_bacterium_4C0d-8;_AB034021	Bacteria	Bacteroidetes	Bacteroidia	denovo102096	Bacteroidales	Prevotellaceae	unclassified_Prevotellaceae		0	0	0	0	0	2	0	2	0	1	0	0	0	0	0	0	1	0	0	0	0	1	0	0	0	0	2	0	0	2	0	0	0	0	0	0	0
denovo102109	+	0.936	1221	uncultured_bacterium;_AFYEL_aaj68f07;_EU465140	Bacteria	Firmicutes	Clostridia	denovo102109	Clostridiales	Lachnospiraceae	unclassified_Lachnospiraceae		0	0	0	1	0	1	0	1	0	0	0	0	0	2	1	0	3	0	0	0	0	0	0	2	0	1	1	1	0	0	0	0	1	0	1	0	0
denovo102157	+	0.755	1315	uncultured_bacterium;_AE1_aaa04b09;_EU771140	Bacteria	Bacteroidetes	Bacteroidia	denovo102157	Bacteroidales	Prevotellaceae	Prevotella		0	0	0	0	0	0	0	1	0	2	0	0	3	0	0	0	0	0	1	0	0	0	0	0	0	1	0	0	0	0	0	0	0	0	0	0	0
denovo102162	+	0.767	1181	uncultured_Bacteroidales_bacterium;_SGYA720;_GQ358400	Bacteria	Bacteroidetes	Bacteroidia	denovo102162	Bacteroidales	Prevotellaceae	Paraprevotella		4	1	1	2	1	4	2	3	1	0	0	0	6	0	0	0	1	5	0	8	1	1	2	1	0	0	3	0	0	0	0	0	4	0	0	2	9
denovo102199	+	0.894	1288	uncultured_Prevotellaceae_bacterium;_SGYA488;_GQ358291	Bacteria	Bacteroidetes	Bacteroidia	denovo102199	Bacteroidales	Prevotellaceae	Paraprevotella		10	8	0	3	0	13	1	12	2	7	19	0	7	0	3	7	10	8	2	9	6	6	40	1	2	13	2	2	0	0	7	7	10	3	3	14	8
denovo10223	+	0.866	1383	uncultured_rumen_bacterium;_BRC52;_EF436338	Bacteria	Firmicutes	Clostridia	denovo10223	Clostridiales	Ruminococcaceae	Ruminococcus		0	0	0	0	0	0	0	0	0	0	0	0	0	0	0	0	0	0	0	0	0	0	0	0	0	0	0	0	0	0	0	0	0	0	0	0	0
denovo102239	+	0.853	1295	uncultured_bacterium;_WA_aaa01d09;_EU473606	Bacteria	Fibrobacteres	Fibrobacteria	denovo102239	Fibrobacterales	Fibrobacteraceae	Fibrobacter		0	0	0	0	1	0	0	0	0	0	0	0	0	0	0	0	0	0	0	0	0	0	0	0	0	0	0	0	0	0	0	2	0	0	0	0	0
denovo102243	+	0.803	1341	uncultured_Clostridiaceae_bacterium;_RsTz-92;_AB192177	Bacteria	Firmicutes	Clostridia	denovo102243	Clostridiales	Ruminococcaceae	Clostridium_IV		0	0	0	0	0	0	0	8	0	0	0	0	0	0	0	0	0	0	0	0	0	0	1	0	0	0	0	0	0	0	0	0	0	0	0	0	0
denovo10229	+	0.895	1303	uncultured_bacterium;_horsem_aai93a06;_EU463392	Bacteria	Firmicutes	Clostridia	denovo10229	Clostridiales	Ruminococcaceae	Saccharofermentans		0	0	0	0	0	0	0	0	0	0	1	0	0	0	0	0	0	0	0	0	1	0	0	1	0	0	0	0	0	0	0	0	0	0	0	0	0
denovo102322	+	0.937	1309	uncultured_bacterium;_WA_aaa02h10;_EU779380	Bacteria	Bacteroidetes	unclassified_Bacteroidetes	denovo102322	unknow	unknown	unknown		3	2	21	10	2	11	3	12	18	8	9	1	611	16	2	5	65	4	1	2	27	12	8	0	15	0	13	6	1	0	9	1	22	0	11	3	0
denovo102384	+	0.58	1232	uncultured_rumen_bacterium;_CAPT1C09;_GQ327098	Bacteria	Bacteroidetes	Bacteroidia	denovo102384	Bacteroidales	unclassified_Bacteroidales	unknown		0	0	0	0	0	0	1	0	2	0	0	0	0	0	0	0	0	0	0	0	0	2	0	0	0	0	0	0	0	0	0	0	0	0	0	0	0
denovo102421	+	0.938	1330	uncultured_bacterium;_AE3_aaa02g04;_EU771121	Bacteria	Firmicutes	Clostridia	denovo102421	Clostridiales	Lachnospiraceae	unclassified_Lachnospiraceae		1	0	0	0	0	0	0	0	0	1	1	0	4	2	0	0	1	0	1	0	2	0	0	0	0	0	0	1	0	0	0	0	0	0	0	0	0
denovo102448	+	0.929	1332	uncultured_bacterium;_AE2_aaa03d11;_EU771402	Bacteria	Firmicutes	Clostridia	denovo102448	Clostridiales	Lachnospiraceae	Lachnospiracea_incertae_sedis		0	0	0	0	0	0	0	0	0	0	0	0	0	0	0	0	0	1	0	0	0	0	0	0	0	0	0	0	0	0	0	0	0	0	2	0	0
denovo10248	+	0.876	1252	uncultured_bacterium;_D197_ERTV_94;_KJ874069	Bacteria	Bacteroidetes	Bacteroidia	denovo10248	Bacteroidales	unclassified_Bacteroidales	unknown		0	3	0	0	0	0	0	14	0	0	0	0	0	0	3	6	0	0	0	0	0	3	0	0	0	1	0	0	0	0	9	0	0	1	0	0	8
denovo10251	+	0.85	1330	uncultured_bacterium;_AE1_aaa04b08;_EU471536	Bacteria	Bacteroidetes	Bacteroidia	denovo10251	Bacteroidales	Prevotellaceae	Prevotella		0	1	0	2	0	0	0	0	0	1	0	0	0	0	0	0	0	1	0	0	5	0	0	0	0	0	20	0	0	0	0	0	0	0	0	0	1
denovo102566	+	0.934	1414	uncultured_bacterium;_1103200821556;_EU843097	Bacteria	Firmicutes	Clostridia	denovo102566	Clostridiales	Lachnospiraceae	unclassified_Lachnospiraceae		0	0	0	1	0	0	0	3	0	2	0	0	0	0	0	1	0	0	0	0	0	3	0	0	0	0	0	0	0	0	0	0	0	0	0	2	0
denovo102567	+	0.699	1348	uncultured_bacterium;_Fei_13Dec90m_69;_AB930835	Bacteria	Firmicutes	Clostridia	denovo102567	Clostridiales	unclassified_Clostridiales	unknown		3	2	0	2	3	1	6	2	5	0	3	1	9	2	1	0	4	0	1	2	3	7	1	2	1	9	0	2	0	0	0	2	0	0	9	4	1
denovo102568	+	0.815	1320	uncultured_bacterium;_AE3_aaa03c07;_EU471915	Bacteria	Firmicutes	Clostridia	denovo102568	Clostridiales	Lachnospiraceae	unclassified_Lachnospiraceae		0	0	0	0	0	0	1	0	0	0	2	0	0	0	1	1	0	0	0	0	1	1	0	1	0	0	0	0	0	0	0	0	0	0	1	0	0
denovo102591	+	0.859	1295	uncultured_bacterium;_WA_aaa02c07;_EU779347	Bacteria	Fibrobacteres	Fibrobacteria	denovo102591	Fibrobacterales	Fibrobacteraceae	Fibrobacter		0	0	0	0	0	0	0	2	0	0	0	0	0	0	4	0	0	0	0	0	0	0	0	0	0	3	0	0	0	0	0	0	0	0	2	0	0
denovo102625	+	0.737	1288	uncultured_bacterium;_horsem_f06;_EU468307	Bacteria	Bacteroidetes	Bacteroidia	denovo102625	Bacteroidales	Prevotellaceae	unclassified_Prevotellaceae		0	1	0	1	0	0	0	0	0	0	0	0	0	0	0	0	0	0	0	0	0	0	0	0	0	0	0	0	0	0	0	0	1	0	0	0	0
denovo102684	+	0.794	1252	uncultured_bacterium;_D197_ERTV_94;_KJ874069	Bacteria	Bacteroidetes	Bacteroidia	denovo102684	Bacteroidales	unclassified_Bacteroidales	unknown		0	0	0	0	0	0	0	0	0	0	0	0	0	0	0	0	0	0	0	0	0	0	0	0	0	0	0	0	0	0	0	0	0	0	1	0	0
denovo102692	+	0.898	1290	uncultured_bacterium;_AE3_aaa02d09;_EU771195	Bacteria	Firmicutes	Clostridia	denovo102692	Clostridiales	Lachnospiraceae	unclassified_Lachnospiraceae		0	1	0	0	0	0	0	0	0	1	0	0	0	0	0	0	0	0	0	0	1	0	0	2	0	2	3	0	0	0	0	0	1	0	0	0	0
denovo102753	+	0.839	1395	uncultured_rumen_bacterium;_MXMP-C16;_JX218804	Bacteria	Spirochaetes	Spirochaetia	denovo102753	Spirochaetales	Spirochaetaceae	Treponema		31	3	6	1	5	23	5	15	4	10	7	0	107	17	0	0	20	130	0	50	17	6	9	0	18	0	103	2	0	0	2	13	0	2	21	1	0
denovo102770	+	0.847	1321	uncultured_bacterium;_WA_aaa02b11;_EU473505	Bacteria	Firmicutes	Clostridia	denovo102770	Clostridiales	Ruminococcaceae	unclassified_Ruminococcaceae		0	0	0	0	0	0	0	0	0	0	0	0	0	0	0	0	0	1	1	0	0	0	0	1	0	0	0	0	0	0	0	0	0	0	0	0	0
denovo102851	+	0.556	1406	uncultured_bacterium;_A26_4_37;_AB821828	Bacteria	Bacteroidetes	Bacteroidia	denovo102851	Bacteroidales	Porphyromonadaceae	unclassified_Porphyromonadaceae		0	0	0	0	0	1	0	2	0	0	1	0	0	0	0	0	0	0	0	0	1	0	2	1	0	0	0	0	0	4	0	0	1	0	0	0	0
denovo102890	+	0.96	1316	uncultured_bacterium;_horsem_aai95g04;_EU463539	Bacteria	Firmicutes	Clostridia	denovo102890	Clostridiales	Ruminococcaceae	Oscillibacter		0	0	0	0	0	0	0	0	0	0	0	0	0	0	0	0	0	0	1	0	1	0	0	0	0	0	0	1	0	0	0	0	0	0	0	1	0
denovo102912	+	0.553	1320	uncultured_bacterium;_molerat_aai70e04;_EU463139	Bacteria	Bacteroidetes	Bacteroidia	denovo102912	Bacteroidales	unclassified_Bacteroidales	unknown		0	0	0	0	0	0	0	0	0	0	0	0	0	0	1	0	0	0	0	1	0	0	0	0	0	0	0	1	0	2	0	0	0	0	0	0	0
denovo102918	+	0.897	1315	uncultured_bacterium;_AE1_aaa04b09;_EU771140	Bacteria	Bacteroidetes	Bacteroidia	denovo102918	Bacteroidales	Prevotellaceae	Prevotella		0	0	0	0	0	0	0	0	0	0	0	0	0	0	0	0	0	0	0	0	0	0	0	0	0	0	0	0	0	0	0	0	1	0	0	0	1
denovo102955	+	0.58	1290	uncultured_Eubacteriaceae_bacterium;_RsTu1-51;_AB192222	Bacteria	Firmicutes	Clostridia	denovo102955	Clostridiales	unclassified_Clostridiales	unknown		0	0	0	0	1	0	0	1	0	0	1	0	1	0	0	0	0	0	0	0	0	0	0	1	0	0	0	3	0	0	2	0	0	0	0	0	0
denovo10299	+	0.842	1287	uncultured_bacterium;_KO1_aai43f11;_EU776400	Bacteria	Firmicutes	Clostridia	denovo10299	Clostridiales	Ruminococcaceae	unclassified_Ruminococcaceae		0	0	0	0	0	1	0	0	0	1	0	1	1	1	0	0	0	0	0	0	0	0	1	0	0	0	0	2	0	0	0	0	1	0	1	0	0
denovo102990	+	0.905	1291	uncultured_bacterium;_horsej_h02_1;_EU468245	Bacteria	Bacteroidetes	Bacteroidia	denovo102990	Bacteroidales	Prevotellaceae	unclassified_Prevotellaceae		1	7	0	2	2	2	0	4	0	2	2	1	0	1	4	3	2	1	0	1	1	1	3	2	0	5	1	0	0	0	0	1	1	1	0	0	1
denovo103008	+	0.898	1235	uncultured_bacterium;_horsem_aai95g11;_EU463541	Bacteria	Bacteroidetes	Bacteroidia	denovo103008	Bacteroidales	Bacteroidaceae	BF311		1	0	10	0	0	6	0	1	2	9	1	0	0	0	0	0	3	0	0	0	5	8	0	0	0	0	0	0	0	0	0	1	0	0	0	0	0
denovo103179	+	0.901	1425	bacterium_YE59;_AY442823	Bacteria	Firmicutes	Clostridia	denovo103179	Clostridiales	Lachnospiraceae	unclassified_Lachnospiraceae		2	0	0	3	0	3	1	0	0	0	1	0	0	0	0	2	0	0	0	0	0	2	0	0	0	0	0	0	0	0	0	0	1	0	1	0	1
denovo103240	+	0.899	1419	uncultured_bacterium;_112ds10;_AY212564	Bacteria	Firmicutes	Clostridia	denovo103240	Clostridiales	Ruminococcaceae	unclassified_Ruminococcaceae		0	7	0	0	0	2	3	2	1	0	0	0	0	0	0	0	8	7	8	6	2	0	3	0	0	1	1	0	0	0	1	0	0	1	0	1	2
denovo103264	+	0.97	1323	uncultured_bacterium;_WA_aaa03g07;_EU473506	Bacteria	Bacteroidetes	Bacteroidia	denovo103264	Bacteroidales	unclassified_Bacteroidales	unknown		7	11	1	9	0	0	0	6	6	2	3	0	3	6	1	0	17	8	0	10	6	4	1	0	3	12	2	1	0	0	0	0	1	1	1	0	0
denovo103342	+	0.881	1324	uncultured_bacterium;_AFYEL_aaj66h06;_EU771599	Bacteria	Spirochaetes	Spirochaetia	denovo103342	Spirochaetales	Spirochaetaceae	Treponema		181	0	1	0	6	1	1	13	31	3	17	29	86	6	7	0	4	4	3	3	2	45	10	161	11	75	4	35	0	0	1	29	9	1	24	27	21
denovo103355	+	0.976	1405	uncultured_Clostridium_sp.;_R263;_HG917239	Bacteria	Firmicutes	Clostridia	denovo103355	Clostridiales	Lachnospiraceae	Clostridium_XlVa		0	0	0	0	0	0	0	0	0	0	0	0	0	0	0	0	0	0	0	0	0	0	0	0	0	0	0	0	0	0	0	0	0	0	0	0	0
denovo103371	+	0.847	1406	uncultured_bacterium;_A14_1_34;_AB746625	Bacteria	Firmicutes	Clostridia	denovo103371	Clostridiales	Ruminococcaceae	Ruminococcus		0	0	0	1	0	1	0	2	3	0	0	0	0	0	0	0	0	0	0	3	0	0	3	0	0	0	0	0	0	0	0	0	0	0	0	0	0
denovo103377	+	0.89	1286	uncultured_bacterium;_horsem_aai93f02;_EU775886	Bacteria	Firmicutes	Clostridia	denovo103377	Clostridiales	Ruminococcaceae	Ruminococcus		0	0	0	0	2	0	0	0	5	0	3	1	2	0	3	0	1	0	0	0	2	6	0	0	0	1	0	0	0	0	0	0	0	0	0	0	0
denovo103415	+	0.854	1341	uncultured_bacterium;_Hmb2-19;_JX096317	Bacteria	Firmicutes	Clostridia	denovo103415	Clostridiales	Lachnospiraceae	Lachnospiracea_incertae_sedis		1	0	0	0	0	0	0	1	0	2	1	2	0	0	5	0	0	0	0	2	0	0	0	1	0	0	0	0	0	0	0	0	0	0	0	1	0
denovo103426	+	0.893	1330	uncultured_bacterium;_WA_aaa04c07;_EU473553	Bacteria	Firmicutes	Clostridia	denovo103426	Clostridiales	Ruminococcaceae	unclassified_Ruminococcaceae		0	0	0	0	0	1	0	0	0	0	0	0	1	0	0	0	0	0	0	0	1	0	0	0	0	0	0	0	0	0	0	0	0	0	0	0	0
denovo103563	+	0.774	1233	uncultured_bacterium;_D18_ERTVP_29;_KJ874050	Bacteria	Bacteroidetes	Bacteroidia	denovo103563	Bacteroidales	Porphyromonadaceae	Barnesiella		3	0	0	2	0	1	0	0	1	0	0	0	0	0	0	2	1	0	0	2	0	0	1	0	0	6	10	0	0	7	0	0	4	0	0	3	0
denovo103589	+	0.767	1223	Treponema_sp._CHPA;_GU566699	Bacteria	Spirochaetes	Spirochaetia	denovo103589	Spirochaetales	Spirochaetaceae	Treponema		0	0	0	0	0	0	0	0	2	0	0	0	1	0	1	0	2	1	1	0	0	0	0	0	0	0	0	0	0	0	0	0	0	0	0	3	0
denovo103681	+	0.974	1322	uncultured_bacterium;_AE3_aaa03b06;_EU471939	Bacteria	Firmicutes	Clostridia	denovo103681	Clostridiales	Lachnospiraceae	unclassified_Lachnospiraceae		0	0	0	1	0	0	0	2	0	0	0	0	0	0	0	0	0	0	0	2	0	0	0	0	0	1	0	0	0	0	0	0	0	0	0	0	0
denovo103779	+	0.87	1394	uncultured_rumen_bacterium;_YRMCA124;_KC163000	Bacteria	Firmicutes	Clostridia	denovo103779	Clostridiales	Ruminococcaceae	Clostridium_IV		0	1	1	6	0	1	1	1	3	2	3	0	0	0	0	0	2	6	2	0	1	1	0	0	0	0	2	2	0	0	0	0	0	0	1	0	0
denovo10381	+	0.95	1330	uncultured_bacterium;_AE3_aaa02g04;_EU771121	Bacteria	Firmicutes	Clostridia	denovo10381	Clostridiales	Lachnospiraceae	unclassified_Lachnospiraceae		0	0	0	2	0	0	0	0	0	2	0	1	3	1	0	0	1	1	0	0	0	3	0	0	0	2	0	0	0	0	1	0	0	0	0	0	1
denovo103822	+	0.838	1312	uncultured_bacterium;_AFEL3_aao14e05;_EU465939	Bacteria	Firmicutes	Clostridia	denovo103822	Clostridiales	Lachnospiraceae	unclassified_Lachnospiraceae		0	0	0	1	0	0	0	0	0	0	0	0	1	0	0	0	0	0	1	0	0	0	0	0	0	1	0	1	0	0	0	0	0	0	0	0	0
denovo103856	+	0.87	1236	uncultured_bacterium;_D113_ERTV_48;_KJ873978	Bacteria	Bacteroidetes	Bacteroidia	denovo103856	Bacteroidales	unclassified_Bacteroidales	unknown		0	1	0	0	1	2	0	0	0	0	0	0	0	0	0	0	0	0	0	0	1	0	0	0	0	0	0	0	0	0	0	0	0	0	0	0	0
denovo103866	+	0.845	1250	uncultured_bacterium;_AE2_aaa04e11;_EU771423	Bacteria	Firmicutes	Clostridia	denovo103866	Clostridiales	Lachnospiraceae	Coprococcus		0	1	0	0	0	0	0	0	0	0	0	0	0	2	0	0	0	0	0	0	0	0	0	0	0	1	0	0	0	0	0	0	0	0	4	0	0
denovo103905	+	0.875	1411	uncultured_bacterium;_T2WK15F83;_HQ716617	Bacteria	Firmicutes	Clostridia	denovo103905	Clostridiales	Ruminococcaceae	unclassified_Ruminococcaceae		0	0	0	0	0	0	0	0	2	0	0	2	2	0	0	0	0	1	0	0	0	0	2	0	0	0	0	1	0	0	0	0	0	0	1	0	0
denovo103921	+	0.778	1233	uncultured_bacterium;_D18_ERTVP_29;_KJ874050	Bacteria	Bacteroidetes	Bacteroidia	denovo103921	Bacteroidales	Porphyromonadaceae	Barnesiella		1	9	0	1	0	0	0	0	0	1	0	0	1	5	5	3	1	5	0	1	2	3	0	2	4	4	1	0	0	8	3	0	0	0	1	1	0
denovo104077	+	0.746	1290	uncultured_bacterium;_TS49_a01c01;_FJ368511	Bacteria	Firmicutes	Clostridia	denovo104077	Clostridiales	Lachnospiraceae	Lachnospiracea_incertae_sedis		0	0	3	0	0	0	1	2	0	1	1	0	0	0	0	0	0	0	0	0	0	0	1	0	0	0	0	1	0	0	0	0	0	0	0	1	0
denovo104089	+	0.745	1321	uncultured_bacterium;_Hdb2-78;_JX095652	Bacteria	Firmicutes	Clostridia	denovo104089	Clostridiales	Ruminococcaceae	unclassified_Ruminococcaceae		1	0	0	0	0	0	1	0	0	0	0	0	0	0	0	0	0	0	0	0	0	0	0	0	0	0	0	0	0	0	0	0	0	0	0	0	0
denovo104100	+	0.918	1340	uncultured_bacterium;_T2WK15F12;_HQ716577	Bacteria	Firmicutes	Clostridia	denovo104100	Clostridiales	Ruminococcaceae	unclassified_Ruminococcaceae		1	4	0	0	0	0	0	1	0	0	0	0	2	1	0	1	6	0	0	0	0	0	1	0	0	3	0	0	0	0	0	1	0	1	2	2	0
denovo104145	+	0.863	1329	uncultured_bacterium;_BNO_aaa01b05;_EU773514	Bacteria	Firmicutes	Clostridia	denovo104145	Clostridiales	Lachnospiraceae	Blautia		4	11	0	7	0	7	1	3	4	0	1	2	4	1	0	3	9	4	0	9	7	2	5	1	0	4	1	6	1	2	0	0	1	1	1	0	2
denovo104177	+	0.798	1383	uncultured_bacterium;_DLN-26;_FJ848391	Bacteria	Firmicutes	Clostridia	denovo104177	Clostridiales	Ruminococcaceae	unclassified_Ruminococcaceae		2	0	0	0	0	5	0	2	0	1	1	0	1	0	1	0	3	2	0	0	2	2	0	0	0	1	0	0	0	0	0	1	0	1	0	0	0
denovo104180	+	0.883	1381	uncultured_Lachnospiraceae_bacterium;_EMP_L40;_EU794202	Bacteria	Firmicutes	Clostridia	denovo104180	Clostridiales	Lachnospiraceae	Clostridium_XlVa		1	0	0	1	1	1	0	13	0	1	0	0	0	0	0	0	1	0	0	0	0	0	0	0	2	1	1	2	0	0	0	0	0	2	1	0	4
denovo104198	+	0.8	1414	uncultured_rumen_bacterium;_D-C-CA136;_AB616609	Bacteria	Bacteroidetes	Bacteroidia	denovo104198	Bacteroidales	Prevotellaceae	Paraprevotella		0	0	0	0	0	0	0	0	0	0	0	0	0	0	0	0	0	6	0	4	0	0	0	0	0	2	0	0	0	0	0	0	0	1	1	0	0
denovo104211	+	0.759	1371	uncultured_rumen_bacterium;_L7B_D09;_EU381699	Bacteria	Firmicutes	Clostridia	denovo104211	Clostridiales	unclassified_Clostridiales	unknown		0	0	0	0	0	0	0	0	1	0	0	0	1	0	0	0	1	0	1	0	0	0	0	0	0	1	1	0	1	4	0	1	0	0	0	0	0
denovo10426	+	0.771	1306	uncultured_bacterium;_hoa32_16H02;_EU344508	Bacteria	Bacteroidetes	Bacteroidia	denovo10426	Bacteroidales	unclassified_Bacteroidales	unknown		0	1	0	0	0	0	0	0	1	0	0	1	0	0	0	0	0	0	0	0	0	0	0	0	1	0	0	0	0	0	0	0	0	0	0	0	1
denovo104360	+	0.96	1366	uncultured_rumen_bacterium;_L7B_E06;_EU381669	Bacteria	Firmicutes	Clostridia	denovo104360	Clostridiales	Ruminococcaceae	unclassified_Ruminococcaceae		1	6	1	2	0	2	0	0	0	7	1	0	3	1	6	7	6	1	0	4	27	0	4	0	0	10	3	0	0	2	0	2	1	2	0	3	10
denovo104404	+	0.755	1327	uncultured_bacterium;_SWPT5_aaa02h06;_EF099966	Bacteria	Firmicutes	Clostridia	denovo104404	Clostridiales	Lachnospiraceae	unclassified_Lachnospiraceae		0	0	0	0	0	0	0	0	0	1	0	0	4	1	0	0	6	0	2	0	0	0	0	0	0	1	0	0	0	0	0	0	0	0	0	0	1
denovo104423	+	0.92	1215	uncultured_bacterium;_C12_L08;_AY990200	Bacteria	Firmicutes	Clostridia	denovo104423	Clostridiales	Ruminococcaceae	Flavonifractor		0	0	0	0	2	0	0	0	0	0	0	0	0	0	0	0	0	0	0	0	0	0	0	0	0	0	0	0	3	0	0	9	0	0	3	0	0
denovo104456	+	0.658	1318	uncultured_bacterium;_AE2_aaa01b12;_EU471832	Bacteria	Bacteroidetes	Bacteroidia	denovo104456	Bacteroidales	Prevotellaceae	unclassified_Prevotellaceae		0	0	0	0	0	0	2	0	0	0	0	0	0	0	1	0	0	0	0	0	0	0	0	0	0	0	0	0	0	0	0	0	0	0	0	0	0
denovo104465	+	0.778	1320	uncultured_bacterium;_RL304_aal74c04;_DQ824307	Bacteria	Firmicutes	Clostridia	denovo104465	Clostridiales	Ruminococcaceae	unclassified_Ruminococcaceae		0	15	0	5	1	7	7	7	0	1	2	0	11	1	0	0	0	21	11	4	2	0	3	0	0	6	13	1	1	0	1	0	13	7	1	15	1
denovo104488	+	0.93	1330	uncultured_bacterium;_horsej_aai91d04;_EU775747	Bacteria	Firmicutes	Clostridia	denovo104488	Clostridiales	unclassified_Clostridiales	unknown		0	0	5	0	1	3	4	1	0	2	2	0	0	3	3	0	3	0	0	0	3	3	0	1	0	2	0	0	0	0	0	2	1	0	2	3	1
denovo104514	+	0.907	1293	uncultured_bacterium;_FL_2aaa03f01;_EU472182	Bacteria	Proteobacteria	Alphaproteobacteria	denovo104514	unclassified_Alphaproteobacteria	unknown	unknown		0	2	0	0	0	0	0	0	0	0	0	0	0	0	0	0	0	0	0	0	4	0	0	0	0	0	0	0	0	0	0	0	0	0	0	0	0
denovo104544	+	0.912	1323	uncultured_bacterium;_GZ_aaa01g01;_EU779421	Bacteria	Bacteroidetes	Bacteroidia	denovo104544	Bacteroidales	Rikenellaceae	Rikenella		4	13	40	5	20	145	26	59	25	19	35	2	183	26	22	22	166	32	3	32	25	50	21	49	8	119	14	11	102	0	31	10	7	28	46	31	61
denovo104614	+	0.779	1426	uncultured_bacterium;_LKMC174;_AB606406	Bacteria	Firmicutes	Clostridia	denovo104614	Clostridiales	Lachnospiraceae	Coprococcus		1	1	0	0	0	2	0	0	0	0	0	1	0	1	1	1	0	1	0	1	0	0	3	0	0	0	0	0	0	0	2	0	1	1	0	1	0
denovo104678	+	0.968	1300	uncultured_bacterium;_WA_aaa03g06;_EU473545	Bacteria	Fibrobacteres	Fibrobacteria	denovo104678	Fibrobacterales	Fibrobacteraceae	Fibrobacter		0	0	0	0	0	0	0	2	0	0	0	0	1	0	1	0	0	1	0	1	0	1	0	0	1	1	1	0	0	0	0	2	0	1	0	0	1
denovo104685	+	0.937	1250	uncultured_rumen_bacterium;_CTRS1C02;_GQ327745	Bacteria	Firmicutes	Clostridia	denovo104685	Clostridiales	Ruminococcaceae	Oscillibacter		2	0	0	0	0	1	0	0	1	0	0	0	0	0	1	0	0	2	0	2	0	1	0	0	0	2	0	1	0	0	0	0	0	0	0	0	0
denovo10470	+	0.879	1419	uncultured_bacterium;_112ds10;_AY212564	Bacteria	Firmicutes	Clostridia	denovo10470	Clostridiales	Ruminococcaceae	unclassified_Ruminococcaceae		0	0	0	0	0	0	1	0	0	2	0	1	0	0	0	0	0	2	0	1	0	0	0	0	0	0	0	0	0	0	0	0	0	0	0	2	0
denovo104750	+	0.786	1329	uncultured_bacterium;_AE2_aaa04c06;_EU471736	Bacteria	Firmicutes	Clostridia	denovo104750	Clostridiales	unclassified_Clostridiales	unknown		1	0	1	0	0	0	0	0	0	0	0	2	0	1	0	1	1	1	0	0	0	0	0	1	0	1	0	0	0	0	0	0	0	1	0	1	0
denovo104764	+	0.77	1314	uncultured_bacterium;_Hdb1-40;_JX095522	Bacteria	Firmicutes	Erysipelotrichia	denovo104764	Erysipelotrichales	Erysipelotrichaceae	Turicibacter		0	0	0	2	0	0	0	1	0	2	5	6	14	1	1	1	4	0	0	0	1	6	0	1	2	18	0	0	0	0	3	5	0	1	1	6	0
denovo104787	+	0.854	1251	uncultured_bacterium;_D53_ERTVP_2020;_KJ874118	Bacteria	Firmicutes	Clostridia	denovo104787	Clostridiales	Ruminococcaceae	Oscillibacter		0	0	0	0	0	1	0	3	0	0	0	0	0	0	0	0	0	0	0	0	0	0	1	2	0	0	1	1	1	0	0	0	1	0	0	0	0
denovo104895	+	0.686	1320	uncultured_bacterium;_molerat_aai70e04;_EU463139	Bacteria	Bacteroidetes	Bacteroidia	denovo104895	Bacteroidales	unclassified_Bacteroidales	unknown		6	0	8	2	25	124	30	47	29	47	30	6	177	29	0	0	22	0	8	6	0	13	0	30	0	6	0	5	0	0	0	15	2	0	31	4	0
denovo104926	+	0.814	1319	uncultured_bacterium;_AE2_aaa02g02;_EU471813	Bacteria	Bacteroidetes	Bacteroidia	denovo104926	Bacteroidales	Porphyromonadaceae	Paludibacter		0	0	0	0	2	0	0	0	2	0	0	0	0	1	0	0	0	0	0	0	0	0	0	0	0	2	0	0	0	0	1	0	0	0	0	0	0
denovo104942	+	0.893	1321	uncultured_bacterium;_AE2_aaa01b05;_EU471822	Bacteria	Bacteroidetes	Bacteroidia	denovo104942	Bacteroidales	Bacteroidaceae	BF311		0	1	0	0	2	0	0	2	30	1	11	4	14	0	3	2	0	0	0	0	0	41	0	1	0	4	0	4	0	0	0	4	0	0	1	0	0
denovo10503	+	0.662	1320	uncultured_bacterium;_molerat_aai70e04;_EU463139	Bacteria	Bacteroidetes	Bacteroidia	denovo10503	Bacteroidales	unclassified_Bacteroidales	unknown		0	0	0	0	0	0	0	0	0	1	0	0	2	0	0	0	2	0	0	0	0	0	0	0	0	0	0	0	0	0	0	0	0	0	0	0	0
denovo105139	+	0.887	1314	uncultured_bacterium;_RL248_aai98e08;_DQ797373	Bacteria	Firmicutes	Clostridia	denovo105139	Clostridiales	Clostridiales_Incertae_Sedis_XIII	Mogibacterium		9	7	0	18	2	8	3	8	2	10	0	1	0	7	0	5	5	3	3	25	10	12	0	5	1	14	4	1	0	0	0	1	2	3	16	19	4
denovo105161	+	0.866	1333	uncultured_bacterium;_AE3_aaa02a07;_EU771163	Bacteria	Spirochaetes	Spirochaetia	denovo105161	Spirochaetales	Spirochaetaceae	Treponema		0	1	2	2	2	4	0	1	1	1	0	2	0	1	3	0	1	0	0	0	0	0	0	2	0	6	0	3	0	0	0	0	0	0	1	0	1
denovo105270	+	0.8	1295	uncultured_bacterium;_AE2_aaa04e08;_EU471836	Bacteria	Actinobacteria	Actinobacteria	denovo105270	Coriobacteriales	Coriobacteriaceae	unclassified_Coriobacteriaceae		0	0	0	0	1	2	0	0	0	1	2	0	0	0	0	0	0	0	1	0	0	3	0	0	0	0	0	0	0	0	0	0	0	0	1	0	0
denovo105290	+	0.738	1406	uncultured_alpha_proteobacterium;_Rc106;_JQ617830	Bacteria	Proteobacteria	Alphaproteobacteria	denovo105290	unclassified_Alphaproteobacteria	unknown	unknown		3	0	0	0	0	0	0	1	0	0	0	0	8	0	0	1	0	0	0	0	0	0	0	0	2	0	0	0	0	0	0	0	0	0	0	0	0
denovo1054	+	0.96	1385	uncultured_bacterium;_T1WK15C93;_HQ716206	Bacteria	Firmicutes	Clostridia	denovo1054	Clostridiales	Ruminococcaceae	unclassified_Ruminococcaceae		0	0	0	0	0	1	0	0	0	0	0	0	2	0	0	0	0	0	0	0	0	1	2	0	0	0	0	0	0	0	0	0	1	0	0	0	0
denovo105405	+	0.895	1536	uncultured_rumen_bacterium;_BRC17;_EF436303	Bacteria	Firmicutes	Clostridia	denovo105405	Clostridiales	Lachnospiraceae	unclassified_Lachnospiraceae		0	0	0	2	0	0	0	0	0	2	0	0	0	1	0	0	0	1	0	0	0	2	0	0	0	3	3	0	0	0	0	0	0	0	0	3	0
denovo105476	+	0.895	1311	uncultured_bacterium;_TU1_aaa03f07;_EU779156	Bacteria	Firmicutes	Clostridia	denovo105476	Clostridiales	Ruminococcaceae	Clostridium_IV		0	0	4	0	0	3	0	1	0	1	0	3	4	0	0	0	0	0	1	0	0	0	0	0	2	2	0	0	0	0	2	0	0	0	0	1	2
denovo105481	+	0.866	1325	uncultured_bacterium;_AFBAB_aai04g10;_EU464419	Bacteria	Firmicutes	Clostridia	denovo105481	Clostridiales	Ruminococcaceae	unclassified_Ruminococcaceae		0	0	0	1	0	0	0	0	0	0	0	0	1	0	1	0	1	2	1	2	0	0	0	0	0	0	0	0	0	0	0	0	0	0	0	0	0
denovo105495	+	0.72	1315	uncultured_bacterium;_02f04;_GQ132317	Bacteria	Bacteroidetes	unclassified_Bacteroidetes	denovo105495	unknow	unknown	unknown		13	8	0	1	0	0	0	1	0	0	6	0	66	0	0	10	0	0	0	0	0	12	0	0	8	0	0	0	0	0	0	4	18	0	0	0	11
denovo105573	+	0.743	1413	uncultured_bacterium;_FT2011-11-014;_KF256007	Bacteria	Firmicutes	Clostridia	denovo105573	Clostridiales	Ruminococcaceae	Pseudoflavonifractor		0	0	0	0	0	0	0	0	0	0	0	0	0	2	0	0	0	0	2	0	0	0	0	0	0	2	0	0	0	0	0	0	1	0	0	0	0
denovo105579	+	0.791	1473	uncultured_bacterium;_CONT-43;_AB507489	Bacteria	Proteobacteria	Deltaproteobacteria	denovo105579	unclassified_Deltaproteobacteria	unknow	unknown		15	6	0	8	0	0	0	36	0	4	0	0	0	0	0	0	0	4	0	24	0	0	3	0	3	9	9	2	0	0	9	0	1	3	2	6	0
denovo105665	+	0.836	1424	uncultured_rumen_bacterium;_R-A-CA107;_AB614754	Bacteria	Firmicutes	Clostridia	denovo105665	Clostridiales	Lachnospiraceae	unclassified_Lachnospiraceae		0	0	1	0	0	1	0	1	0	0	0	0	0	0	0	0	0	0	0	0	0	0	0	2	0	0	0	0	0	0	0	0	0	0	0	0	0
denovo105684	+	0.66	1290	uncultured_Eubacteriaceae_bacterium;_RsTu1-51;_AB192222	Bacteria	Firmicutes	Clostridia	denovo105684	Clostridiales	unclassified_Clostridiales	unknown		1	0	0	0	0	0	0	0	3	0	0	0	0	0	0	0	0	0	0	0	0	0	0	0	0	0	0	0	0	0	0	2	0	0	0	0	0
denovo105713	+	0.955	1426	uncultured_rumen_bacterium;_L3A_D09;_EU381427	Bacteria	Firmicutes	Clostridia	denovo105713	Clostridiales	Lachnospiraceae	unclassified_Lachnospiraceae		0	0	0	0	0	0	0	0	0	0	1	0	0	0	0	1	0	0	0	0	0	0	0	0	0	0	0	0	0	0	0	0	0	0	0	0	0
denovo105760	+	0.811	1316	uncultured_bacterium;_horsej_aai92d02;_EU463760	Bacteria	Bacteroidetes	unclassified_Bacteroidetes	denovo105760	unknow	unknown	unknown		1	2	0	1	0	1	3	0	1	0	2	1	2	2	1	4	0	1	0	0	0	1	0	1	0	2	1	0	0	0	0	0	2	0	0	4	3
denovo105790	+	0.859	1328	uncultured_bacterium;_WA_aaa03a08;_EU473475	Bacteria	Firmicutes	Clostridia	denovo105790	Clostridiales	unclassified_Clostridiales	unknown		0	0	0	1	0	0	0	0	0	0	0	0	0	0	0	0	1	0	0	0	0	0	0	0	0	0	0	0	0	0	0	0	0	0	0	1	0
denovo105813	+	0.758	1320	uncultured_bacterium;_KO1_aai44c05;_EU776396	Bacteria	Bacteroidetes	unclassified_Bacteroidetes	denovo105813	unknow	unknown	unknown		2	0	0	0	0	1	0	6	2	0	0	0	0	1	0	0	9	0	0	1	0	0	0	0	0	0	1	0	0	0	0	0	0	0	0	0	0
denovo105910	+	0.993	1399	uncultured_bacterium;_1G10;_GU359077	Bacteria	Firmicutes	Bacilli	denovo105910	Bacillales	Bacillaceae_1	Bacillus		0	3	7	2	0	3	1	9	9	3	9	0	11	11	4	4	32	7	2	7	16	1	22	7	0	16	3	1	14	5	2	0	1	2	0	15	8
denovo105950	+	0.966	1311	uncultured_bacterium;_horsem_aai95g02;_EU463537	Bacteria	unclassified_Bacteria	unknow	denovo105950	unknow	unknown	unknown		0	0	0	0	0	1	0	0	0	0	2	0	2	0	0	0	0	0	0	0	0	0	1	3	0	2	0	0	3	0	0	0	0	0	0	0	3
denovo105977	+	0.733	1319	uncultured_bacterium;_WA_aaa03c08;_EU473547	Bacteria	Firmicutes	Clostridia	denovo105977	Clostridiales	Lachnospiraceae	unclassified_Lachnospiraceae		0	0	0	0	0	0	0	1	0	0	0	0	8	0	0	0	4	4	1	0	1	0	4	0	1	1	0	0	0	0	0	0	0	1	0	0	2
denovo106013	+	0.821	1331	uncultured_bacterium;_01e11;_GQ132242	Bacteria	Firmicutes	Clostridia	denovo106013	Clostridiales	Ruminococcaceae	unclassified_Ruminococcaceae		0	0	0	0	0	0	0	1	0	0	2	0	1	0	0	0	0	11	0	1	0	0	0	0	0	0	0	0	0	0	0	0	0	0	1	0	0
denovo10602	+	0.936	1301	uncultured_bacterium;_AE1_aaa04h03;_EU471583	Bacteria	Firmicutes	Clostridia	denovo10602	Clostridiales	Ruminococcaceae	unclassified_Ruminococcaceae		0	0	0	0	0	1	0	0	0	0	1	0	1	0	0	0	0	1	0	0	0	0	0	0	0	1	0	0	1	0	0	0	0	0	0	1	0
denovo106023	+	0.892	1312	uncultured_bacterium;_AE3_aaa01h02;_EU471857	Bacteria	Firmicutes	Clostridia	denovo106023	Clostridiales	Ruminococcaceae	unclassified_Ruminococcaceae		3	34	1	12	1	9	3	4	1	6	10	5	2	5	11	8	22	19	1	12	9	7	12	2	1	10	9	20	0	0	2	3	6	2	3	13	7
denovo106125	+	0.867	1330	uncultured_bacterium;_WA_aaa04c07;_EU473553	Bacteria	Firmicutes	Clostridia	denovo106125	Clostridiales	Ruminococcaceae	unclassified_Ruminococcaceae		0	0	0	0	0	0	0	0	0	3	1	0	2	1	0	0	0	0	0	0	0	0	2	0	0	1	0	0	0	0	0	0	0	0	2	0	2
denovo106179	+	0.786	1283	uncultured_bacterium;_B5_002;_EU766330	Bacteria	Firmicutes	Clostridia	denovo106179	Clostridiales	Ruminococcaceae	Ruminococcus		0	1	0	0	0	0	0	0	0	0	0	0	0	0	0	0	0	0	0	1	0	0	0	0	0	5	0	0	0	0	0	0	1	0	0	0	0
denovo106180	+	0.825	1295	uncultured_bacterium;_BD04077;_JQ184803	Bacteria	Firmicutes	Clostridia	denovo106180	Clostridiales	unclassified_Clostridiales	unknown		0	0	0	0	0	0	0	0	0	3	1	0	0	2	0	0	1	1	0	0	1	1	0	0	0	2	0	0	0	0	0	0	0	0	0	0	0
denovo106222	+	0.752	1423	uncultured_bacterium;_J36;_GQ451193	Bacteria	Firmicutes	Clostridia	denovo106222	Clostridiales	unclassified_Clostridiales	unknown		4	1	2	2	0	0	0	1	0	0	0	0	0	0	0	0	0	0	2	0	0	0	0	1	0	0	0	0	0	0	0	0	0	0	1	0	0
denovo106261	+	0.854	1303	uncultured_bacterium;_horsem_aai95b02;_EU463503	Bacteria	Bacteroidetes	unclassified_Bacteroidetes	denovo106261	unknow	unknown	unknown		0	0	0	0	0	0	0	0	0	0	0	0	0	2	0	0	0	0	0	0	0	0	0	0	0	0	0	0	0	0	0	0	0	0	0	0	0
denovo10627	+	0.927	1310	uncultured_bacterium;_AE2_aaa04e03;_EU471793	Bacteria	Firmicutes	Clostridia	denovo10627	Clostridiales	Lachnospiraceae	unclassified_Lachnospiraceae		1	2	0	0	0	1	3	0	1	0	2	0	0	2	0	0	1	1	1	6	5	0	4	0	0	2	2	1	0	0	0	0	3	0	3	1	0
denovo106331	+	0.753	1371	uncultured_bacterium;_2.C1.8;_HQ681755	Bacteria	Firmicutes	Clostridia	denovo106331	Clostridiales	Lachnospiraceae	Robinsoniella		0	1	0	0	0	0	0	0	0	0	0	0	0	0	0	2	0	0	0	0	0	0	0	0	0	0	0	0	0	0	0	0	0	3	0	0	1
denovo10634	+	0.727	1262	uncultured_bacterium;_horsej_g12;_EU468271	Bacteria	Bacteroidetes	Bacteroidia	denovo10634	Bacteroidales	unclassified_Bacteroidales	unknown		0	0	0	0	0	0	0	1	0	0	0	0	0	0	0	0	0	0	0	0	0	0	0	0	0	0	0	0	0	0	0	0	0	0	0	0	1
denovo106341	+	0.838	1309	uncultured_bacterium;_horsej_aai89a11;_EU775890	Bacteria	Bacteroidetes	Bacteroidia	denovo106341	Bacteroidales	unclassified_Bacteroidales	unknown		2	0	1	0	1	5	1	0	1	0	0	2	0	2	0	0	1	0	0	0	0	0	0	0	0	0	0	0	0	0	0	0	0	0	0	0	0
denovo106419	+	0.887	1306	uncultured_bacterium;_RH_aaj89c08;_EU461433	Bacteria	Firmicutes	Clostridia	denovo106419	Clostridiales	Ruminococcaceae	unclassified_Ruminococcaceae		2	0	0	0	0	5	1	0	1	4	0	0	0	6	0	0	0	0	1	0	0	0	0	0	0	0	2	0	0	5	0	4	0	0	0	0	2
denovo10645	+	0.748	1426	uncultured_bacterium;_VHW_F_M6;_JQ085649	Bacteria	Bacteroidetes	Bacteroidia	denovo10645	Bacteroidales	Prevotellaceae	Prevotella		0	3	0	0	0	0	0	38	0	0	0	0	0	0	1	0	32	0	20	0	304	0	0	0	0	0	8	0	0	0	0	0	243	0	0	0	0
denovo10648	+	0.616	1331	uncultured_bacterium;_WA_aaa01f03;_EU473531	Bacteria	Bacteroidetes	Bacteroidia	denovo10648	Bacteroidales	unclassified_Bacteroidales	unknown		0	0	0	0	0	2	0	1	0	0	0	0	0	0	3	0	0	0	0	0	0	0	0	0	0	1	0	2	0	0	0	0	0	0	0	0	0
denovo106516	+	0.915	1379	uncultured_bacterium;_5-3F2;_FJ680534	Bacteria	Firmicutes	Clostridia	denovo106516	Clostridiales	Lachnospiraceae	Coprococcus		0	0	0	12	0	0	0	0	0	0	0	0	0	0	0	0	0	0	0	1	0	0	0	0	0	1	3	1	0	0	0	0	5	1	0	1	1
denovo106546	+	0.969	1234	uncultured_bacterium;_horsej_aai90d08;_EU463649	Bacteria	Firmicutes	Clostridia	denovo106546	Clostridiales	Lachnospiraceae	unclassified_Lachnospiraceae		0	1	0	0	0	0	0	0	0	0	0	0	0	0	0	0	0	0	0	0	2	1	0	0	0	0	0	0	0	0	0	0	0	0	0	0	0
denovo106554	+	0.974	1230	uncultured_bacterium;_horsem_aai93c11;_EU463408	Bacteria	Firmicutes	Clostridia	denovo106554	Clostridiales	Ruminococcaceae	Oscillibacter		21	6	11	10	10	34	9	12	20	9	13	2	15	29	6	3	4	24	2	16	7	24	11	16	0	8	2	7	0	1	2	12	3	2	17	7	15
denovo10656	+	0.972	1315	uncultured_bacterium;_WA_aaa03a06;_EU779344	Bacteria	Firmicutes	Clostridia	denovo10656	Clostridiales	Lachnospiraceae	unclassified_Lachnospiraceae		53	46	9	50	15	32	7	53	20	21	22	10	55	18	19	8	58	58	15	33	64	18	37	27	14	43	24	51	0	14	36	24	18	34	29	34	40
denovo106590	+	0.92	1223	uncultured_bacterium;_horsem_aai93f08;_EU463424	Bacteria	Bacteroidetes	Bacteroidia	denovo106590	Bacteroidales	Bacteroidaceae	BF311		2	0	0	0	0	0	0	4	0	0	1	0	0	0	0	0	0	0	0	2	0	1	0	1	0	1	0	0	0	0	0	0	0	0	0	0	0
denovo106603	+	0.851	1316	uncultured_bacterium;_horsej_aai91d02;_EU775786	Bacteria	Bacteroidetes	Bacteroidia	denovo106603	Bacteroidales	Porphyromonadaceae	Paludibacter		0	0	0	0	1	0	2	0	0	0	0	0	0	0	0	0	0	0	0	0	0	0	0	0	0	5	0	0	0	0	0	0	0	0	0	0	0
denovo106711	+	0.813	1269	uncultured_bacterium;_horsej_h01;_EU468244	Bacteria	Firmicutes	Clostridia	denovo106711	Clostridiales	Clostridiales_Incertae_Sedis_XIII	Mogibacterium		0	1	0	1	0	0	0	1	0	0	0	0	0	0	0	0	0	0	0	0	0	0	0	0	0	1	0	0	0	0	0	0	0	0	0	0	0
denovo10679	+	0.708	1223	uncultured_bacterium;_D139_ERTUP_88;_KJ874006	Bacteria	Firmicutes	Clostridia	denovo10679	Clostridiales	Ruminococcaceae	unclassified_Ruminococcaceae		0	1	0	0	0	3	1	6	3	5	0	0	0	0	0	0	2	0	1	0	2	0	1	0	0	0	0	0	0	0	0	0	0	0	0	0	0
denovo106799	+	0.84	1323	Slackia_piriformis_(T);_YIT_12062;_AB490806	Bacteria	Actinobacteria	Actinobacteria	denovo106799	Coriobacteriales	Coriobacteriaceae	Slackia		0	1	0	1	0	0	0	0	0	0	0	0	0	0	0	0	0	0	0	1	0	0	0	0	0	0	0	0	0	0	0	0	0	0	0	0	0
denovo106883	+	0.957	1309	uncultured_bacterium;_GZ_aaa04a03;_EU470274	Bacteria	Firmicutes	Clostridia	denovo106883	Clostridiales	Lachnospiraceae	Clostridium_XlVa		0	0	0	0	0	0	0	0	0	1	0	0	0	0	0	1	0	0	0	0	0	0	0	0	0	0	0	1	0	0	0	0	0	0	0	0	0
denovo106913	+	0.732	1325	uncultured_bacterium;_horsej_aai89f10;_EU463609	Bacteria	Bacteroidetes	unclassified_Bacteroidetes	denovo106913	unknow	unknown	unknown		2	0	0	0	0	0	0	0	0	0	0	0	0	0	0	0	0	0	0	0	0	0	0	2	0	0	1	0	0	0	1	0	0	0	0	0	0
denovo10708	+	0.831	1321	uncultured_bacterium;_RH_aaj91f07;_EU777936	Bacteria	Firmicutes	Clostridia	denovo10708	Clostridiales	Lachnospiraceae	Lachnospiracea_incertae_sedis		0	0	0	0	0	0	0	0	0	2	0	0	1	1	0	0	0	0	0	0	0	0	0	3	0	0	1	0	0	0	0	0	0	0	1	0	0
denovo107108	+	0.77	1311	uncultured_bacterium;_molerat_aai72g06;_EU777041	Bacteria	Firmicutes	Clostridia	denovo107108	Clostridiales	unclassified_Clostridiales	unknown		0	1	0	0	0	0	0	3	0	0	0	0	0	0	0	0	0	0	0	0	0	0	0	0	1	0	0	1	0	0	0	0	0	0	0	0	0
denovo107197	+	0.774	1299	uncultured_bacterium;_AE2_aaa01b09;_EU771320	Bacteria	Firmicutes	Erysipelotrichi	denovo107197	Erysipelotrichales	Erysipelotrichaceae	RFN20		0	0	0	0	0	0	0	0	0	0	0	0	1	2	0	0	4	2	0	0	0	0	0	0	0	0	0	0	0	0	0	0	0	0	2	0	0
denovo107203	+	0.729	1418	Treponema_parvum;_OMZ843;_AF302939	Bacteria	Spirochaetes	Spirochaetia	denovo107203	Spirochaetales	Spirochaetaceae	Treponema		14	1	1	1	4	6	0	9	6	6	3	0	5	0	2	1	7	3	9	1	1	9	1	1	3	8	0	2	0	3	1	2	1	2	12	0	6
denovo107329	+	0.717	1291	uncultured_bacterium;_horsej_h02_1;_EU468245	Bacteria	Bacteroidetes	Bacteroidia	denovo107329	Bacteroidales	Prevotellaceae	unclassified_Prevotellaceae		1	0	0	0	0	0	0	0	1	0	0	0	0	2	0	0	1	2	0	0	0	0	0	0	0	0	0	0	0	0	0	0	0	0	0	2	2
denovo107349	+	0.763	1322	uncultured_bacterium;_WA_aaa02e09;_EU473530	Bacteria	Spirochaetes	Spirochaetia	denovo107349	Spirochaetales	Spirochaetaceae	Treponema		6	0	0	3	1	12	1	0	14	1	0	1	1	0	0	0	1	0	0	0	2	7	0	0	0	0	1	1	0	0	0	0	0	0	5	8	5
denovo107410	+	0.876	1303	uncultured_bacterium;_TU2_aaa04c01;_EU779114	Bacteria	Firmicutes	Clostridia	denovo107410	Clostridiales	Ruminococcaceae	unclassified_Ruminococcaceae		2	3	0	0	0	1	2	2	0	3	0	0	0	1	0	0	2	1	0	3	0	0	0	3	0	0	0	0	0	0	0	0	1	0	0	4	7
denovo107524	+	0.964	1419	uncultured_bacterium;_1103200819508;_EU842210	Bacteria	Firmicutes	Clostridia	denovo107524	Clostridiales	Lachnospiraceae	Lachnospiracea_incertae_sedis		4	0	1	0	2	2	0	1	2	2	0	0	1	1	0	0	1	3	3	0	0	3	1	5	0	3	1	11	0	0	0	0	0	0	6	1	0
denovo107560	+	0.952	1417	uncultured_rumen_bacterium;_R-A-CA10;_AB555075	Bacteria	Firmicutes	Clostridia	denovo107560	Clostridiales	Lachnospiraceae	unclassified_Lachnospiraceae		6	0	2	10	0	14	5	18	2	4	8	1	5	2	5	9	4	9	1	13	9	2	9	10	1	5	1	16	106	124	7	4	11	2	5	3	4
denovo107573	+	0.875	1324	uncultured_Bacteroidales_bacterium;_SGYA408;_GQ358245	Bacteria	Bacteroidetes	Bacteroidia	denovo107573	Bacteroidales	unclassified_Bacteroidales	unknown		0	1	0	1	0	0	0	0	0	0	0	3	0	1	0	0	0	0	0	0	0	0	0	0	0	0	0	0	0	0	0	0	0	0	0	0	0
denovo107667	+	0.77	1390	uncultured_bacterium;_XJC39;_GU174032	Bacteria	Bacteroidetes	Bacteroidia	denovo107667	Bacteroidales	unclassified_Bacteroidales	unknown		0	0	0	0	0	0	0	0	0	0	0	0	0	0	0	0	0	1	0	0	0	0	0	2	0	0	0	0	0	0	0	0	0	0	0	0	0
denovo107828	+	0.968	1447	Streptococcus_equinus;_MTS4;_AB563261	Bacteria	Firmicutes	Bacilli	denovo107828	Lactobacillales	Streptococcaceae	Streptococcus		0	1	0	1	0	0	0	0	0	0	0	2	0	0	0	0	0	0	0	0	0	0	1	1	0	0	0	0	0	2	1	0	1	0	0	1	0
denovo107849	+	0.915	1333	uncultured_bacterium;_Hda2-27;_JX095424	Bacteria	Firmicutes	Clostridia	denovo107849	Clostridiales	Lachnospiraceae	unclassified_Lachnospiraceae		0	0	0	0	0	1	0	0	0	0	0	4	1	0	0	0	0	0	0	0	0	0	0	0	0	0	0	0	0	0	0	0	0	0	0	0	0
denovo107880	+	0.904	1254	uncultured_bacterium;_SP3_f02_1;_EU469171	Bacteria	Firmicutes	Clostridia	denovo107880	Clostridiales	Ruminococcaceae	unclassified_Ruminococcaceae		10	2	1	0	4	3	1	4	3	1	4	0	13	4	2	10	20	13	0	7	8	4	40	4	0	20	3	1	0	0	3	5	1	1	9	4	7
denovo107892	+	0.923	1400	uncultured_bacterium;_CONT-136;_AB507582	Bacteria	Firmicutes	Clostridia	denovo107892	Clostridiales	Ruminococcaceae	unclassified_Ruminococcaceae		0	0	0	1	1	0	1	0	2	1	0	0	0	0	0	0	1	1	0	0	0	0	0	0	1	0	1	1	0	0	0	0	0	2	3	0	0
denovo108045	+	0.974	1293	uncultured_bacterium;_AFEL_aai31c10;_EU464580	Bacteria	Firmicutes	Clostridia	denovo108045	Clostridiales	Ruminococcaceae	Clostridium_IV		2	0	0	0	0	0	0	1	0	0	0	0	0	2	1	0	0	0	0	0	0	1	0	0	0	2	0	0	1	0	0	0	0	0	0	0	0
denovo108097	+	0.838	1387	uncultured_rumen_bacterium;_BRC154;_EF436440	Bacteria	Firmicutes	Clostridia	denovo108097	Clostridiales	Ruminococcaceae	Ruminococcus		0	0	0	0	0	1	0	2	0	0	0	0	1	0	0	0	0	0	0	0	0	0	0	0	0	1	0	0	0	0	3	0	0	0	0	0	0
denovo1081	+	0.819	1295	uncultured_bacterium;_Hma2-41;_JX096160	Bacteria	Firmicutes	Clostridia	denovo1081	Clostridiales	Ruminococcaceae	unclassified_Ruminococcaceae		1	0	0	1	0	5	0	2	0	0	0	0	3	2	0	0	0	1	0	4	5	1	1	0	0	2	0	0	0	0	2	1	1	0	0	0	1
denovo10814	+	0.818	1231	uncultured_rumen_bacterium;_UG-B3_101;_JF797510	Bacteria	Firmicutes	Clostridia	denovo10814	Clostridiales	unclassified_Clostridiales	unknown		1	0	0	0	0	0	0	2	0	0	2	0	1	1	0	0	0	0	0	0	0	0	0	0	0	0	1	0	0	0	0	0	0	0	0	0	0
denovo108163	+	0.861	1279	uncultured_bacterium;_T1WK15C65;_HQ716185	Bacteria	Firmicutes	Clostridia	denovo108163	Clostridiales	Ruminococcaceae	unclassified_Ruminococcaceae		0	0	0	0	0	0	0	0	0	0	0	0	0	0	0	0	3	3	0	0	0	0	0	0	0	0	0	2	0	0	0	0	0	0	0	1	0
denovo108250	+	0.724	1390	uncultured_bacterium;_XJC39;_GU174032	Bacteria	Bacteroidetes	Bacteroidia	denovo108250	Bacteroidales	unclassified_Bacteroidales	unknown		0	0	0	0	0	0	0	0	0	0	0	0	0	0	0	0	0	0	0	0	0	0	1	1	0	1	0	0	0	0	0	0	0	0	0	0	0
denovo108304	+	0.868	1300	uncultured_bacterium;_WA_aaa03g06;_EU473545	Bacteria	Fibrobacteres	Fibrobacteria	denovo108304	Fibrobacterales	Fibrobacteraceae	Fibrobacter		0	1	0	3	0	2	0	0	1	3	0	0	0	0	0	0	1	0	0	0	0	3	0	0	0	0	0	0	0	0	1	0	0	0	0	0	0
denovo108336	+	0.96	1361	uncultured_bacterium;_wet58;_AY212761	Bacteria	Firmicutes	Clostridia	denovo108336	Clostridiales	Lachnospiraceae	unclassified_Lachnospiraceae		0	3	0	0	0	1	0	0	0	0	0	0	0	0	0	0	3	0	0	0	0	0	0	0	0	0	0	0	0	0	0	0	0	0	0	0	0
denovo108347	+	0.834	1314	uncultured_bacterium;_AFEL3_aao13b07;_EU465864	Bacteria	Firmicutes	Clostridia	denovo108347	Clostridiales	Lachnospiraceae	unclassified_Lachnospiraceae		0	0	0	2	0	0	0	0	0	0	3	0	0	0	0	0	0	1	0	0	1	0	0	0	0	0	0	0	1	0	0	0	0	1	0	0	1
denovo108377	+	0.815	1314	uncultured_bacterium;_horsem_aai95g06;_EU775802	Bacteria	Bacteroidetes	Bacteroidia	denovo108377	Bacteroidales	Porphyromonadaceae	unclassified_Porphyromonadaceae		0	0	0	0	0	0	0	0	0	0	0	0	0	0	0	0	0	0	0	0	0	1	0	0	0	0	0	0	0	0	0	0	0	1	1	0	1
denovo108405	+	0.922	1311	uncultured_bacterium;_AFYEL_aaj65f07;_EU464948	Bacteria	Firmicutes	Clostridia	denovo108405	Clostridiales	unclassified_Clostridiales	unknown		0	0	0	0	0	0	0	6	0	0	11	0	0	0	0	0	0	2	0	0	0	0	5	0	1	0	3	0	0	0	0	0	0	0	0	4	0
denovo108560	+	0.857	1321	uncultured_bacterium;_WA_aaa02b11;_EU473505	Bacteria	Firmicutes	Clostridia	denovo108560	Clostridiales	Ruminococcaceae	unclassified_Ruminococcaceae		0	0	0	0	0	1	0	1	0	0	0	0	0	0	0	0	0	0	0	0	0	1	0	0	0	0	0	0	0	0	0	0	0	0	0	0	0
denovo108602	+	0.714	1404	uncultured_Erysipelotrichi_bacterium;_SL125;_JN680635	Bacteria	Bacteroidetes	Bacteroidia	denovo108602	Bacteroidales	Bacteroidaceae	Anaerorhabdus		0	0	0	0	0	0	0	0	0	2	0	0	0	1	0	0	0	3	0	2	0	0	0	0	0	1	1	0	0	0	3	0	0	0	0	0	0
denovo108637	+	0.955	1334	uncultured_bacterium;_IR_aaa01c08;_EU776253	Bacteria	Firmicutes	Clostridia	denovo108637	Clostridiales	Ruminococcaceae	Saccharofermentans		0	0	0	0	0	0	0	0	0	0	0	0	1	1	1	0	0	0	0	0	0	0	0	0	0	0	0	0	0	0	0	0	0	0	1	0	0
denovo108699	+	0.862	1388	uncultured_rumen_bacterium;_D-A-24;_AB612366	Bacteria	Firmicutes	Clostridia	denovo108699	Clostridiales	Ruminococcaceae	Ruminococcus		0	0	2	0	0	0	0	0	0	1	0	0	0	0	0	0	0	0	1	1	0	0	1	0	0	1	1	2	0	0	0	0	0	0	0	1	2
denovo108784	+	0.974	1324	uncultured_bacterium;_horsem_aai95a02;_EU463496	Bacteria	Firmicutes	Clostridia	denovo108784	Clostridiales	Lachnospiraceae	unclassified_Lachnospiraceae		0	0	0	2	0	0	0	0	0	3	0	0	1	0	0	0	4	0	0	0	0	0	0	0	0	0	0	1	0	0	0	0	0	0	1	0	0
denovo108829	+	0.917	1324	uncultured_bacterium;_RL385_aao84a11;_DQ805014	Bacteria	Firmicutes	Clostridia	denovo108829	Clostridiales	Lachnospiraceae	Blautia		0	1	2	0	0	0	0	0	0	0	0	0	0	0	0	0	0	0	0	0	1	0	0	0	0	0	0	0	0	0	0	0	0	0	0	0	1
denovo108830	+	0.905	1282	uncultured_bacterium;_AE3_aaa02e02;_EU471938	Bacteria	Firmicutes	Clostridia	denovo108830	Clostridiales	Ruminococcaceae	Ruminococcus		0	0	0	0	0	0	0	0	0	0	0	0	0	0	0	1	0	1	0	0	0	0	0	0	0	0	1	0	0	0	0	0	1	0	0	0	0
denovo108995	+	0.756	1308	uncultured_Bacteroidaceae_bacterium;_SHTP541;_GQ358465	Bacteria	Bacteroidetes	Bacteroidia	denovo108995	Bacteroidales	Prevotellaceae	Paraprevotella		0	0	0	1	1	6	0	0	0	0	1	0	0	0	0	1	3	3	0	0	1	2	3	0	0	0	0	0	0	41	1	1	3	0	1	0	0
denovo10909	+	0.921	1330	uncultured_bacterium;_BG_aaa03g10.Contig1;_EU773057	Bacteria	Firmicutes	Clostridia	denovo10909	Clostridiales	Lachnospiraceae	unclassified_Lachnospiraceae		0	7	2	6	3	0	0	1	1	4	2	0	1	0	1	0	2	0	0	1	2	3	2	2	0	0	2	3	0	0	0	1	0	0	0	5	1
denovo109103	+	0.984	1270	uncultured_bacterium;_horsej_f03_1;_EU468282	Bacteria	Bacteroidetes	Bacteroidia	denovo109103	Bacteroidales	Porphyromonadaceae	unclassified_Porphyromonadaceae		0	0	0	0	0	1	0	0	0	0	0	0	0	1	0	0	0	0	1	0	0	1	0	0	0	0	1	0	0	0	0	0	0	0	0	0	1
denovo109183	+	0.846	1283	uncultured_bacterium;_horsem_f06_1;_EU468320	Bacteria	Spirochaetes	Spirochaetia	denovo109183	Spirochaetales	Spirochaetaceae	Treponema		0	0	0	0	1	0	0	0	0	0	0	2	0	0	0	0	0	0	0	0	0	0	0	0	0	0	0	0	0	0	0	0	0	0	0	0	0
denovo109298	+	0.725	1413	uncultured_bacterium;_FT2011-11-014;_KF256007	Bacteria	Firmicutes	Clostridia	denovo109298	Clostridiales	Ruminococcaceae	Pseudoflavonifractor		0	4	0	0	0	0	0	0	0	0	0	0	0	0	0	0	0	1	1	3	0	0	1	0	0	0	0	0	1	0	0	0	0	0	0	1	0
denovo109348	+	0.993	1322	uncultured_bacterium;_horsem_aai94c06;_EU463454	Bacteria	Bacteroidetes	Bacteroidia	denovo109348	Bacteroidales	Porphyromonadaceae	Paludibacter		0	93	24	12	2	0	0	57	0	0	3	4	0	7	0	110	2	13	19	0	0	2	0	99	0	2	9	28	757	54	0	1	0	0	0	2	7
denovo109435	+	0.848	1315	uncultured_bacterium;_EAC_2_aaa01f09;_EU472489	Bacteria	Firmicutes	Clostridia	denovo109435	Clostridiales	Ruminococcaceae	unclassified_Ruminococcaceae		0	40	0	15	1	0	5	7	4	26	3	3	0	0	0	9	16	13	19	4	11	0	0	0	0	2	19	1	0	0	0	0	1	0	0	7	4
denovo109445	+	0.882	1330	uncultured_bacterium;_AE1_aaa01d09;_EU471551	Bacteria	Spirochaetes	Spirochaetia	denovo109445	Spirochaetales	Spirochaetaceae	Treponema		2	0	0	0	0	2	1	0	1	0	0	0	0	0	0	0	0	2	0	0	1	1	0	0	0	0	1	0	0	0	0	2	0	0	0	0	0
denovo10951	+	0.968	1315	uncultured_bacterium;_horsem_aai93e08;_EU463418	Bacteria	Bacteroidetes	Bacteroidia	denovo10951	Bacteroidales	unclassified_Bacteroidales	unknown		0	0	0	0	0	6	1	0	0	0	0	1	0	1	0	0	2	0	0	0	0	0	1	0	0	1	0	0	3	0	0	0	0	0	0	0	3
denovo109530	+	0.872	1314	uncultured_bacterium;_Saki_aaj63a09;_EU461889	Bacteria	Firmicutes	Clostridia	denovo109530	Clostridiales	Lachnospiraceae	unclassified_Lachnospiraceae		0	2	0	0	0	0	2	2	0	3	0	0	1	0	2	2	3	3	1	2	5	0	0	1	0	1	0	0	0	0	0	1	3	1	1	0	0
denovo109784	+	0.757	1332	uncultured_bacterium;_AFYEL_aaj67b02;_EU465038	Bacteria	Bacteroidetes	unclassified_Bacteroidetes	denovo109784	unknow	unknown	unknown		0	0	0	0	0	0	0	1	1	0	2	0	0	6	0	0	0	0	0	0	0	3	0	0	0	0	0	0	0	0	0	0	0	1	0	0	0
denovo109863	+	0.926	1383	uncultured_rumen_bacterium;_BRC52;_EF436338	Bacteria	Firmicutes	Clostridia	denovo109863	Clostridiales	Ruminococcaceae	Ruminococcus		0	0	0	2	0	0	0	1	0	0	0	0	0	0	0	0	0	0	0	0	0	0	0	0	0	0	0	0	0	0	1	0	1	0	1	0	1
denovo109885	+	0.738	1282	uncultured_bacterium;_molerat_aai69g03;_EU463091	Bacteria	Firmicutes	Clostridia	denovo109885	Clostridiales	Ruminococcaceae	unclassified_Ruminococcaceae		0	0	1	2	0	2	0	8	0	0	0	0	9	1	1	4	4	0	1	0	0	2	2	2	0	0	0	0	0	0	0	0	0	0	1	0	5
denovo109921	+	0.802	1316	uncultured_bacterium;_horsej_aai91e07;_EU463714	Bacteria	Bacteroidetes	Bacteroidia	denovo109921	Bacteroidales	Prevotellaceae	Alloprevotella		2	2	0	0	0	0	0	1	0	0	0	0	0	0	0	0	0	0	0	0	1	0	0	0	0	0	0	0	0	1	0	0	0	0	0	1	0
denovo109938	+	0.875	1292	uncultured_bacterium;_WA_aaa03b12;_EU473604	Bacteria	Fibrobacteres	Fibrobacteria	denovo109938	Fibrobacterales	Fibrobacteraceae	Fibrobacter		0	0	0	0	2	0	1	1	0	0	0	0	0	0	1	2	0	0	0	0	1	0	0	0	0	1	0	0	0	0	0	3	0	0	2	0	0
denovo109945	+	0.662	1316	uncultured_bacterium;_horsej_aai91e07;_EU463714	Bacteria	Bacteroidetes	Bacteroidia	denovo109945	Bacteroidales	Prevotellaceae	Alloprevotella		0	5	0	2	0	0	0	1	0	1	0	0	0	0	1	2	0	1	0	0	0	0	0	1	0	1	3	0	0	0	1	0	2	0	0	0	1
denovo109954	+	0.94	1383	uncultured_rumen_bacterium;_BRC52;_EF436338	Bacteria	Firmicutes	Clostridia	denovo109954	Clostridiales	Ruminococcaceae	Ruminococcus		0	0	0	0	0	0	0	0	0	0	0	0	0	0	0	0	0	0	0	1	0	0	0	0	0	0	0	0	0	0	0	0	0	1	0	0	2
denovo110010	+	0.765	1278	uncultured_bacterium;_horsem_aai93a04;_EU775887	Bacteria	Actinobacteria	Actinobacteria	denovo110010	Coriobacteriales	Coriobacteriaceae	unclassified_Coriobacteriaceae		0	0	0	1	0	0	0	0	0	0	1	0	0	0	0	2	1	3	0	0	0	0	0	0	0	0	0	0	0	0	2	0	0	1	0	0	0
denovo110098	+	0.91	1358	uncultured_bacterium;_1103206141146;_EU844728	Bacteria	Firmicutes	Clostridia	denovo110098	Clostridiales	Ruminococcaceae	unclassified_Ruminococcaceae		0	0	6	0	0	0	0	2	0	0	3	0	1	0	0	2	1	0	2	0	0	0	2	5	0	0	1	0	0	0	0	0	0	1	0	4	0
denovo110125	+	0.824	1366	uncultured_rumen_bacterium;_D-A-31;_AB612373	Bacteria	Tenericutes	Mollicutes	denovo110125	Anaeroplasmatales	Anaeroplasmataceae	Anaeroplasma		3	1	0	8	0	10	1	6	4	5	16	7	9	4	7	1	5	20	1	5	3	4	8	27	2	4	8	1	0	13	4	0	5	6	5	4	1
denovo110164	+	0.892	1193	uncultured_bacterium;_horsej_a02;_EU468272	Bacteria	Firmicutes	Clostridia	denovo110164	Clostridiales	Lachnospiraceae	Coprococcus		0	0	0	0	2	0	0	1	1	7	4	0	1	0	3	0	1	5	0	2	3	4	2	10	0	2	5	5	0	0	0	0	1	1	4	2	1
denovo110167	+	0.602	1299	uncultured_bacterium;_AE2_aaa01c06;_EU471781	Bacteria	Bacteroidetes	Bacteroidia	denovo110167	Bacteroidales	Prevotellaceae	unclassified_Prevotellaceae		0	0	1	0	0	0	0	1	1	0	1	0	0	0	0	0	0	0	0	0	0	0	0	3	0	0	0	1	0	0	0	0	0	0	0	1	0
denovo11020	+	0.92	1397	uncultured_rumen_bacterium;_BF57;_EU850472	Bacteria	Firmicutes	Clostridia	denovo11020	Clostridiales	Lachnospiraceae	Lachnospiracea_incertae_sedis		4	0	0	2	0	2	0	0	0	0	0	0	1	0	0	0	0	0	2	0	0	3	0	0	1	0	0	0	0	0	0	0	0	0	0	0	0
denovo110257	+	0.95	1323	uncultured_bacterium;_BAZ_aah92b12;_EU461283	Bacteria	Firmicutes	Clostridia	denovo110257	Clostridiales	Ruminococcaceae	unclassified_Ruminococcaceae		0	0	0	3	0	2	2	2	0	2	0	0	1	0	0	1	0	0	0	0	2	0	0	2	0	0	3	0	0	0	1	0	0	0	1	1	0
denovo11039	+	0.984	1335	uncultured_bacterium;_AE2_aaa03g10;_EU471849	Bacteria	Firmicutes	Clostridia	denovo11039	Clostridiales	Ruminococcaceae	unclassified_Ruminococcaceae		5	0	0	0	0	0	0	2	0	1	0	0	2	0	0	0	1	0	0	0	0	0	1	0	0	1	0	1	0	0	0	0	0	0	2	1	0
denovo11040	+	0.876	1320	uncultured_bacterium;_Hdb2-82;_JX095656	Bacteria	Firmicutes	Clostridia	denovo11040	Clostridiales	Clostridiales_Incertae_Sedis_XIII	Anaerovorax		55	80	1	100	6	29	8	35	6	38	21	33	7	12	16	100	65	41	3	61	62	31	11	50	7	64	28	55	0	0	4	18	9	7	36	40	11
denovo11041	+	0.815	1251	uncultured_bacterium;_AdB4;_JN162689	Bacteria	Actinobacteria	Actinobacteria	denovo11041	Coriobacteriales	Coriobacteriaceae	Collinsella		25	11	9	15	2	25	8	31	13	12	17	3	14	5	4	12	21	26	4	17	10	25	15	28	7	9	11	14	0	18	4	7	3	3	13	26	14
denovo110423	+	0.869	1320	uncultured_bacterium;_RL180_aan71d09;_DQ808050	Bacteria	Firmicutes	Clostridia	denovo110423	Clostridiales	Lachnospiraceae	Lachnospiracea_incertae_sedis		0	0	0	1	0	0	0	1	0	0	0	0	0	0	0	0	0	0	0	0	0	0	0	0	0	0	0	0	0	0	0	0	0	0	0	0	0
denovo110492	+	0.976	1308	uncultured_bacterium;_GZ_aaa01c01;_EU470335	Bacteria	Firmicutes	Clostridia	denovo110492	Clostridiales	Lachnospiraceae	Lachnospiracea_incertae_sedis		0	2	0	0	0	0	0	0	0	0	0	0	0	0	0	0	2	0	1	2	0	0	0	0	0	1	0	0	0	0	0	0	2	0	0	0	0
denovo110519	+	0.926	1357	uncultured_bacterium;_p-3212-42A2;_AF371683	Bacteria	Firmicutes	Clostridia	denovo110519	Clostridiales	Clostridiales_Incertae_Sedis_XIII	Anaerovorax		54	62	10	47	1	47	3	24	31	13	27	7	12	22	20	32	38	58	11	63	22	40	33	28	7	27	34	18	0	11	5	15	27	2	24	43	19
denovo110579	+	0.971	1316	uncultured_bacterium;_GZ_aaa04b01;_EU470460	Bacteria	Bacteroidetes	Bacteroidia	denovo110579	Bacteroidales	Prevotellaceae	unclassified_Prevotellaceae		0	0	0	0	6	63	9	32	8	6	2	0	0	0	0	0	0	0	0	0	0	0	0	0	0	0	0	0	0	0	0	6	0	0	0	5	0
denovo11061	+	0.995	1300	uncultured_bacterium;_WA_aaa02b08;_EU473571	Bacteria	Firmicutes	Clostridia	denovo11061	Clostridiales	Ruminococcaceae	unclassified_Ruminococcaceae		4	1	16	2	6	13	1	10	8	9	10	3	43	7	1	0	23	18	3	13	12	10	2	7	4	22	3	4	0	0	3	7	0	0	17	12	11
denovo110635	+	0.714	1316	uncultured_bacterium;_molerat_aai71c11;_EU776984	Bacteria	Bacteroidetes	Bacteroidia	denovo110635	Bacteroidales	unclassified_Bacteroidales	unknown		0	0	0	0	0	1	0	6	0	0	0	0	0	0	0	0	0	0	0	0	0	0	0	0	0	0	1	0	0	0	0	0	1	0	0	2	0
denovo11070	+	0.837	1299	uncultured_bacterium;_CAP_aah99f08;_EU459548	Bacteria	Firmicutes	Clostridia	denovo11070	Clostridiales	Ruminococcaceae	Ruminococcus		0	0	3	0	1	1	0	0	1	1	1	0	1	1	3	0	1	0	0	0	0	6	0	2	0	2	0	0	0	0	0	0	0	0	3	0	0
denovo110704	+	0.918	1229	uncultured_bacterium;_horsem_aai93b10;_EU775799	Bacteria	Firmicutes	Clostridia	denovo110704	Clostridiales	unclassified_Clostridiales	unknown		2	2	5	9	5	43	11	12	4	6	10	7	28	10	0	1	31	0	1	6	3	26	1	1	2	7	1	27	0	0	0	2	0	0	8	9	6
denovo110832	+	0.95	1289	uncultured_bacterium;_WA_aaa01c11;_EU473450	Bacteria	Bacteroidetes	unclassified_Bacteroidetes	denovo110832	unknow	unknown	unknown		0	0	1	0	0	1	0	0	0	0	0	0	0	0	0	0	0	0	0	0	0	0	1	0	0	0	0	0	0	0	1	0	0	0	0	0	0
denovo110849	+	0.933	1318	uncultured_bacterium;_RH_aaj92e04;_EU461559	Bacteria	Firmicutes	Clostridia	denovo110849	Clostridiales	Lachnospiraceae	unclassified_Lachnospiraceae		0	0	0	0	0	0	0	0	0	0	0	0	0	0	0	0	0	1	0	0	0	0	0	1	0	0	0	0	1	2	0	0	0	0	0	0	0
denovo110967	+	0.835	1284	uncultured_bacterium;_AE1_aaa01b04;_EU771380	Bacteria	Firmicutes	Clostridia	denovo110967	Clostridiales	Lachnospiraceae	unclassified_Lachnospiraceae		3	0	0	0	1	0	1	3	0	0	1	0	2	0	1	0	1	3	0	0	0	0	1	0	0	2	4	0	0	0	1	0	0	2	0	1	2
denovo110975	+	0.815	1334	uncultured_bacterium;_AE3_aaa03b07;_EU471873	Bacteria	Firmicutes	Clostridia	denovo110975	Clostridiales	Ruminococcaceae	unclassified_Ruminococcaceae		1	0	0	4	0	1	0	7	0	1	0	0	0	0	0	1	0	0	1	2	0	1	0	0	1	4	1	1	0	0	0	3	0	1	2	0	1
denovo111015	+	0.819	1177	uncultured_bacterium;_horsem_aai93c01;_EU775855	Bacteria	Firmicutes	Clostridia	denovo111015	Clostridiales	unclassified_Clostridiales	unknown		0	0	0	0	1	0	0	0	0	0	0	0	1	0	0	0	0	0	0	0	0	0	1	0	0	0	0	0	0	0	0	0	0	0	0	1	0
denovo111023	+	0.841	1406	uncultured_bacterium;_LKMC167;_AB606399	Bacteria	Firmicutes	Clostridia	denovo111023	Clostridiales	Clostridiales_Incertae_Sedis_XIII	Anaerovorax		0	0	0	0	0	0	0	0	0	0	1	0	0	0	1	0	0	1	0	0	0	0	0	0	0	5	0	0	0	0	0	1	0	0	0	0	0
denovo111030	+	1	1387	Rhodococcus_fascians;_DSM_43673;_X79187	Bacteria	Actinobacteria	Actinobacteria	denovo111030	Actinomycetales	Nocardiaceae	Rhodococcus		0	1	2	2	0	0	1	0	0	0	0	0	0	0	0	0	0	0	0	0	0	0	2	0	0	1	3	0	0	0	0	0	0	0	0	0	0
denovo111055	+	0.68	1318	uncultured_bacterium;_gir_aah94g07;_EU464141	Bacteria	Bacteroidetes	Bacteroidia	denovo111055	Bacteroidales	unclassified_Bacteroidales	unknown		0	0	0	0	0	0	0	0	0	0	0	0	1	0	0	0	1	0	0	0	0	0	1	0	0	0	0	0	0	0	0	0	0	0	0	0	0
denovo111103	+	0.869	1423	uncultured_organism;_ELU0088-T401-S-NI_000240;_HQ779937	Bacteria	Firmicutes	Clostridia	denovo111103	Clostridiales	Peptococcaceae_1	Peptococcus		0	0	1	0	0	2	0	3	0	3	0	1	3	0	0	0	0	0	0	0	0	2	2	5	0	3	2	0	0	0	0	1	0	0	1	0	0
denovo111132	+	0.767	1373	uncultured_rumen_bacterium;_TWBRB59;_FJ028774	Bacteria	Tenericutes	Mollicutes	denovo111132	Anaeroplasmatales	Anaeroplasmataceae	Anaeroplasma		1	0	0	0	0	5	0	1	1	0	1	0	2	0	0	0	0	0	1	0	0	4	0	0	0	1	0	0	1	0	0	0	0	1	1	2	0
denovo111141	+	0.753	1353	uncultured_bacterium;_5-6D2;_FJ681224	Bacteria	Firmicutes	Clostridia	denovo111141	Clostridiales	Ruminococcaceae	unclassified_Ruminococcaceae		0	0	0	0	1	0	0	0	0	0	0	0	0	0	0	0	0	0	0	0	0	0	0	1	0	0	0	0	1	0	0	0	0	0	1	0	0
denovo111150	+	0.787	1298	uncultured_bacterium;_WA_aaa01f11;_EU473520	Bacteria	Fibrobacteres	Fibrobacteria	denovo111150	Fibrobacterales	Fibrobacteraceae	Fibrobacter		0	0	0	2	1	0	0	1	0	1	0	0	0	1	1	1	0	0	0	0	0	0	0	0	0	0	0	0	0	0	0	0	0	0	0	0	0
denovo111165	+	0.908	1365	uncultured_Lachnospiraceae_bacterium;_dgC-85;_AB218344	Bacteria	Firmicutes	Clostridia	denovo111165	Clostridiales	Ruminococcaceae	unclassified_Ruminococcaceae		0	0	0	0	0	0	0	0	0	0	1	0	0	0	0	0	0	0	0	0	0	0	0	0	0	0	0	0	0	0	0	0	0	0	0	0	0
denovo111202	+	0.883	1403	uncultured_bacterium;_1103200825972;_EU845293	Bacteria	Firmicutes	Clostridia	denovo111202	Clostridiales	Lachnospiraceae	Lachnospiracea_incertae_sedis		1	0	0	1	0	0	2	0	0	2	0	1	0	0	1	0	0	0	0	0	0	0	0	0	1	1	0	0	0	0	1	0	0	1	0	1	1
denovo11122	+	0.826	1421	uncultured_bacterium;_B150;_HM124204	Bacteria	Bacteroidetes	Bacteroidia	denovo11122	Bacteroidales	unclassified_Bacteroidales	unknown		0	3	0	1	0	1	0	0	0	0	0	0	3	0	1	1	1	2	0	0	0	0	2	4	0	0	5	0	0	2	0	0	1	0	0	0	1
denovo111252	+	0.86	1375	uncultured_bacterium;_WTB_AF48;_EU009801	Bacteria	Firmicutes	Clostridia	denovo111252	Clostridiales	Ruminococcaceae	Oscillibacter		0	0	0	2	0	0	0	0	0	0	0	0	0	0	0	2	1	1	4	2	0	0	6	0	2	2	0	0	0	0	0	0	0	0	0	1	0
denovo111322	+	0.951	1328	uncultured_bacterium;_RL240_aaj29g04;_DQ794571	Bacteria	Firmicutes	Clostridia	denovo111322	Clostridiales	Lachnospiraceae	Blautia		3	12	1	1	0	0	1	1	0	2	0	0	0	0	4	0	0	3	0	1	1	0	0	4	2	0	3	0	2	17	0	0	0	0	0	7	2
denovo111458	+	0.921	1270	uncultured_bacterium;_horsej_f03_1;_EU468282	Bacteria	Bacteroidetes	Bacteroidia	denovo111458	Bacteroidales	Porphyromonadaceae	unclassified_Porphyromonadaceae		0	0	0	0	0	0	0	0	0	0	0	0	0	0	0	1	0	0	0	0	0	0	1	0	0	0	0	0	0	0	0	0	0	0	0	1	3
denovo111466	+	0.734	1312	uncultured_bacterium;_AE2_aaa03g03;_EU771188	Bacteria	Bacteroidetes	Bacteroidia	denovo111466	Bacteroidales	unclassified_Bacteroidales	unknown		2	0	0	0	0	0	0	2	0	1	0	1	0	0	0	0	0	0	0	0	1	0	0	0	0	0	0	0	0	0	0	0	0	0	0	1	1
denovo111481	+	0.892	1331	uncultured_bacterium;_BG_aaa04b03.Contig1;_EU473631	Bacteria	Firmicutes	Clostridia	denovo111481	Clostridiales	Lachnospiraceae	Lachnospiracea_incertae_sedis		1	1	0	0	0	0	0	1	0	1	1	0	2	0	0	0	0	0	1	4	2	5	1	1	1	0	0	0	0	0	0	0	0	0	3	2	0
denovo111515	+	0.86	1252	uncultured_bacterium;_D148_ERTVP_2005;_KJ874016	Bacteria	Bacteroidetes	Bacteroidia	denovo111515	Bacteroidales	Porphyromonadaceae	Paludibacter		3	4	0	6	0	0	2	0	0	1	0	0	2	1	3	0	1	3	2	7	10	0	2	1	2	3	9	0	0	0	2	0	3	2	0	0	2
denovo11152	+	0.887	1262	uncultured_rumen_bacterium;_CTPT2E08;_GQ327903	Bacteria	Firmicutes	Clostridia	denovo11152	Clostridiales	unclassified_Clostridiales	unknown		0	0	0	0	0	2	1	0	0	0	0	0	0	0	0	0	3	0	0	0	0	0	0	1	0	1	0	0	0	0	0	0	0	0	0	0	1
denovo111521	+	0.84	1323	uncultured_bacterium;_WA_aaa03g07;_EU473506	Bacteria	Bacteroidetes	Bacteroidia	denovo111521	Bacteroidales	unclassified_Bacteroidales	unknown		0	0	0	0	0	0	0	2	0	0	0	0	0	0	0	0	0	0	0	0	0	0	0	0	0	0	0	1	0	0	0	0	0	0	0	0	0
denovo111549	+	0.708	1329	uncultured_bacterium;_horsem_aai95a05;_EU463498	Bacteria	Bacteroidetes	Bacteroidia	denovo111549	Bacteroidales	unclassified_Bacteroidales	unknown		0	0	0	0	1	0	0	0	0	0	0	0	0	0	0	0	0	0	0	0	0	0	0	0	0	0	0	0	0	0	2	0	0	0	0	0	0
denovo111560	+	0.656	1357	uncultured_rumen_bacterium;_BF44;_EU850466	Bacteria	Bacteroidetes	Bacteroidia	denovo111560	Bacteroidales	Prevotellaceae	Paraprevotella		0	2	1	0	0	4	1	0	4	2	1	2	1	2	0	0	7	4	0	16	4	2	5	0	0	1	2	2	0	0	2	0	6	11	0	2	3
denovo111598	+	0.813	1353	uncultured_Ruminococcaceae_bacterium;_EMP_L25;_EU794307	Bacteria	Firmicutes	Clostridia	denovo111598	Clostridiales	Ruminococcaceae	unclassified_Ruminococcaceae		0	1	0	0	0	0	0	0	0	0	0	0	0	2	1	0	0	0	0	0	0	0	0	0	0	3	0	0	0	0	2	0	0	0	0	1	1
denovo111637	+	0.877	1289	uncultured_bacterium;_PM3t2_a04b11;_GQ493996	Bacteria	Firmicutes	Clostridia	denovo111637	Clostridiales	Lachnospiraceae	unclassified_Lachnospiraceae		1	0	0	1	0	0	0	0	1	0	0	1	0	0	0	4	0	0	0	0	0	0	0	1	0	0	0	0	0	0	0	0	0	0	2	0	0
denovo111676	+	0.772	1398	uncultured_bacterium;_R-9038;_FJ881036	Bacteria	Firmicutes	Clostridia	denovo111676	Clostridiales	Ruminococcaceae	unclassified_Ruminococcaceae		1	0	0	0	0	2	0	0	0	0	1	0	2	0	0	0	0	0	0	0	0	0	0	0	0	0	0	0	0	0	0	0	0	0	0	0	0
denovo111713	+	0.894	1271	uncultured_bacterium;_horsem_f02;_EU468324	Bacteria	Bacteroidetes	Bacteroidia	denovo111713	Bacteroidales	unclassified_Bacteroidales	unknown		0	0	0	0	0	0	0	0	0	1	3	0	0	0	0	0	0	0	0	0	0	0	0	0	7	0	0	0	0	0	0	1	0	0	0	0	16
denovo111744	+	0.927	1316	uncultured_bacterium;_AS1_aao37d12.Contig1;_EU465550	Bacteria	Firmicutes	Clostridia	denovo111744	Clostridiales	Lachnospiraceae	Blautia		0	1	0	3	0	0	0	1	0	0	0	0	0	0	0	2	0	1	1	0	0	0	0	0	0	0	3	1	0	0	0	0	1	0	0	0	1
denovo111745	+	0.752	1274	uncultured_bacterium;_BD08306;_JQ186781	Bacteria	Firmicutes	Clostridia	denovo111745	Clostridiales	Ruminococcaceae	unclassified_Ruminococcaceae		0	2	0	0	0	0	1	0	0	1	0	0	0	0	0	0	0	2	1	0	0	0	0	0	0	0	0	0	0	0	0	0	4	0	0	0	0
denovo111829	+	0.759	1300	uncultured_bacterium;_02d08;_GQ134242	Bacteria	Firmicutes	Clostridia	denovo111829	Clostridiales	Ruminococcaceae	unclassified_Ruminococcaceae		0	0	3	0	0	0	4	0	0	0	1	0	3	0	0	0	4	1	0	0	1	0	1	0	4	1	0	0	0	0	0	1	0	4	5	1	0
denovo111907	+	0.796	1331	uncultured_bacterium;_EAC_1aaa01c03;_EU774769	Bacteria	Firmicutes	Clostridia	denovo111907	Clostridiales	Ruminococcaceae	unclassified_Ruminococcaceae		8	2	3	0	0	19	10	11	4	13	28	8	39	4	4	0	28	41	0	51	1	4	27	4	0	12	11	8	1	0	0	1	16	0	22	5	0
denovo111953	+	0.708	1371	uncultured_rumen_bacterium;_CF343;_EU871403	Bacteria	Bacteroidetes	unclassified_Bacteroidetes	denovo111953	unknow	unknown	unknown		0	2	11	3	1	0	0	1	0	0	1	0	0	5	0	3	0	3	0	0	0	1	1	2	3	0	0	0	0	0	0	1	0	0	0	3	2
denovo111955	+	0.888	1294	uncultured_bacterium;_FL_1aaa01d05;_EU775052	Bacteria	Firmicutes	Clostridia	denovo111955	Clostridiales	Ruminococcaceae	unclassified_Ruminococcaceae		1	0	0	0	0	0	0	0	0	0	0	1	0	0	0	0	1	1	0	0	0	0	1	0	0	0	0	0	0	1	0	0	0	0	0	1	0
denovo111971	+	0.929	1279	uncultured_bacterium;_LW90;_AY976253	Bacteria	Firmicutes	Clostridia	denovo111971	Clostridiales	Lachnospiraceae	Roseburia		0	0	0	0	0	0	0	1	0	0	0	0	0	0	0	0	1	0	0	0	0	0	0	1	0	0	0	0	1	0	0	0	0	0	0	0	0
denovo112051	+	0.689	1313	uncultured_bacterium;_GZ_aaa04h09;_EU470401	Bacteria	Bacteroidetes	Bacteroidia	denovo112051	Bacteroidales	unclassified_Bacteroidales	unknown		0	0	0	0	0	1	1	0	0	0	0	0	0	0	0	0	0	0	0	0	2	0	1	0	0	0	0	1	0	0	0	0	0	0	0	0	0
denovo112083	+	0.741	1287	uncultured_bacterium;_ncd07e03c1;_HM246778	Bacteria	Bacteroidetes	Bacteroidia	denovo112083	Bacteroidales	Prevotellaceae	Prevotella		43	82	3	111	9	11	6	126	36	4	28	5	37	53	35	20	23	109	66	7	30	55	151	47	20	93	125	1	0	0	42	13	120	15	61	28	96
denovo112085	+	0.699	1321	uncultured_bacterium;_01b08;_GQ134137	Bacteria	Bacteroidetes	unclassified_Bacteroidetes	denovo112085	unknow	unknown	unknown		96	19	2	105	13	39	3	66	33	1	1	17	18	8	1	11	43	17	0	13	9	29	0	0	13	17	8	6	0	6	0	15	14	0	39	64	19
denovo112094	+	0.837	1290	uncultured_bacterium;_BD11154;_JQ187817	Bacteria	Firmicutes	Clostridia	denovo112094	Clostridiales	Ruminococcaceae	Acetivibrio		0	2	0	0	0	0	3	0	0	2	7	0	4	2	0	1	7	7	0	1	1	3	6	3	0	0	2	0	0	0	0	3	1	6	0	3	1
denovo112170	+	0.688	1320	uncultured_bacterium;_horsej_aai90c02;_EU775854	Bacteria	Bacteroidetes	Bacteroidia	denovo112170	Bacteroidales	Prevotellaceae	unclassified_Prevotellaceae		0	0	3	0	0	3	0	0	0	0	0	0	2	0	0	0	0	0	0	0	0	0	0	0	0	0	0	0	0	0	0	0	0	1	0	0	0
denovo112189	+	0.937	1331	uncultured_bacterium;_EAC_2_aaa03c11;_EU472608	Bacteria	Firmicutes	Clostridia	denovo112189	Clostridiales	Ruminococcaceae	Oscillibacter		0	0	0	0	0	1	0	0	0	0	0	0	2	0	0	0	1	1	0	0	0	0	0	0	0	0	0	0	0	0	0	0	0	0	0	0	0
denovo112194	+	0.918	1210	uncultured_bacterium;_horsej_aai89c10;_EU463585	Bacteria	Firmicutes	Clostridia	denovo112194	Clostridiales	Ruminococcaceae	Clostridium_IV		10	0	9	4	0	8	0	3	0	2	5	1	20	7	1	0	2	8	2	1	9	18	15	2	4	6	3	3	4	0	4	2	6	2	4	1	5
denovo112207	+	0.944	1304	uncultured_bacterium;_ncd788b09c1;_HM301263	Bacteria	Firmicutes	Bacilli	denovo112207	Lactobacillales	Streptococcaceae	Streptococcus		1	0	0	0	0	0	0	0	0	0	0	0	0	0	0	0	0	0	0	0	0	0	0	0	0	0	0	0	0	4	0	0	0	0	1	0	0
denovo112237	+	0.838	1318	uncultured_bacterium;_WA_aaa01f05;_EU473441	Bacteria	Bacteroidetes	unclassified_Bacteroidetes	denovo112237	unknow	unknown	unknown		0	0	2	0	1	1	0	1	0	1	0	0	4	0	0	0	0	0	0	0	1	0	0	0	0	2	0	0	0	0	0	0	0	0	0	0	0
denovo112281	+	0.955	1311	uncultured_bacterium;_TU1_aaa03f07;_EU779156	Bacteria	Firmicutes	Clostridia	denovo112281	Clostridiales	Ruminococcaceae	Clostridium_IV		0	1	0	0	0	0	0	0	0	2	0	0	0	0	1	0	1	0	1	0	0	0	0	0	0	1	0	0	0	0	0	0	0	0	0	0	0
denovo112299	+	0.938	1291	uncultured_bacterium;_horsem_aai93h03;_EU775759	Bacteria	Firmicutes	Clostridia	denovo112299	Clostridiales	Ruminococcaceae	Ruminococcus		0	0	5	0	0	1	1	1	0	0	1	1	3	0	0	0	0	0	0	0	0	0	0	0	0	0	0	0	0	1	0	0	1	0	0	1	0
denovo112401	+	0.783	1318	uncultured_bacterium;_horsem_aai95h09;_EU775870	Bacteria	Bacteroidetes	Bacteroidia	denovo112401	Bacteroidales	Prevotellaceae	Prevotella		0	0	0	2	0	0	1	3	1	0	0	0	0	0	2	0	0	0	0	0	1	0	0	0	0	1	7	0	0	2	1	0	1	0	0	0	1
denovo112404	+	0.746	1314	uncultured_bacterium;_horsem_aai95g06;_EU775802	Bacteria	Bacteroidetes	Bacteroidia	denovo112404	Bacteroidales	Porphyromonadaceae	unclassified_Porphyromonadaceae		0	0	0	2	0	0	0	0	0	0	0	0	0	0	0	0	0	0	1	0	0	0	0	0	0	1	0	0	0	0	0	0	0	0	0	1	0
denovo112416	+	0.941	1323	uncultured_bacterium;_bdog1_aai77c12;_EU772879	Bacteria	Firmicutes	Clostridia	denovo112416	Clostridiales	Lachnospiraceae	Blautia		0	0	0	0	0	0	0	0	0	0	0	0	0	0	0	0	0	0	0	0	0	0	0	0	0	0	0	0	1	0	0	0	1	0	1	0	1
denovo112444	+	0.813	1271	uncultured_bacterium;_Hdb2-70;_JX095645	Bacteria	Firmicutes	Clostridia	denovo112444	Clostridiales	Ruminococcaceae	unclassified_Ruminococcaceae		0	4	0	0	0	0	0	0	0	0	0	0	0	0	0	0	0	0	0	8	0	0	3	0	0	4	0	0	0	0	1	0	1	0	0	1	0
denovo112466	+	0.887	1332	uncultured_bacterium;_KO1_aai43h06;_EU461085	Bacteria	Firmicutes	Clostridia	denovo112466	Clostridiales	unclassified_Clostridiales	unknown		0	0	0	0	0	0	0	0	0	0	0	0	0	2	0	0	0	0	0	0	0	0	4	0	0	1	0	0	0	0	0	0	1	0	0	0	0
denovo112494	+	0.931	1328	uncultured_bacterium;_AE2_aaa03e06;_EU771396	Bacteria	Firmicutes	Clostridia	denovo112494	Clostridiales	Lachnospiraceae	Roseburia		0	0	0	1	0	0	0	0	0	0	0	0	0	0	0	0	0	0	0	0	0	0	0	0	0	0	0	0	0	2	0	0	0	0	0	0	0
denovo112518	+	0.713	1239	uncultured_bacterium;_D114_ERTV_49;_KJ873979	Bacteria	Bacteroidetes	Bacteroidia	denovo112518	Bacteroidales	unclassified_Bacteroidales	unknown		1	2	0	0	0	0	0	0	0	0	0	0	0	0	3	0	0	0	1	0	1	0	0	0	0	0	0	0	0	3	0	0	0	0	0	0	0
denovo112526	+	0.869	1357	uncultured_bacterium;_p-3212-42A2;_AF371683	Bacteria	Firmicutes	Clostridia	denovo112526	Clostridiales	Clostridiales_Incertae_Sedis_XIII	Anaerovorax		2	0	0	0	0	1	1	2	1	0	1	0	0	0	0	0	0	0	2	0	0	0	0	0	0	0	0	0	0	0	0	1	0	0	0	0	0
denovo112541	+	0.804	1275	uncultured_bacterium;_Camel_AAR_267;_HM008878	Bacteria	Firmicutes	Erysipelotrichi	denovo112541	Erysipelotrichales	Erysipelotrichaceae	RFN20		0	0	0	0	0	0	0	0	0	1	0	0	3	0	0	0	0	0	0	0	0	0	1	0	0	1	0	0	0	0	1	0	0	0	0	0	0
denovo112571	+	0.924	1298	uncultured_bacterium;_WA_aaa04b10;_EU779383	Bacteria	Fibrobacteres	Fibrobacteria	denovo112571	Fibrobacterales	Fibrobacteraceae	Fibrobacter		1	0	0	1	0	2	0	1	0	0	0	0	0	2	1	2	0	0	0	0	0	1	0	0	0	4	0	0	0	0	0	0	0	0	1	0	0
denovo112617	+	0.7	1371	uncultured_bacterium;_2.C1.8;_HQ681755	Bacteria	Firmicutes	Clostridia	denovo112617	Clostridiales	Lachnospiraceae	Robinsoniella		0	5	0	0	0	1	2	1	0	0	0	0	0	0	0	0	3	1	3	1	0	0	0	0	0	0	0	0	0	0	0	0	0	0	0	3	2
denovo112657	+	0.82	1287	uncultured_bacterium;_horsem_aai96a02;_EU463549	Bacteria	Firmicutes	Clostridia	denovo112657	Clostridiales	Lachnospiraceae	Butyrivibrio		5	9	0	2	0	1	1	2	1	3	0	3	0	2	0	1	0	2	0	0	3	0	0	4	0	0	2	7	0	0	0	0	1	0	1	0	0
denovo112843	+	0.868	1296	uncultured_bacterium;_3-4H23;_FJ678014	Bacteria	Firmicutes	Clostridia	denovo112843	Clostridiales	Ruminococcaceae	unclassified_Ruminococcaceae		3	6	0	0	0	0	1	0	1	5	2	0	0	0	0	2	0	1	1	2	3	1	2	3	0	0	3	1	0	0	0	0	2	3	0	2	0
denovo11286	+	0.851	1440	uncultured_rumen_bacterium;_L406RT-5-H05;_GU304497	Bacteria	Firmicutes	Clostridia	denovo11286	Clostridiales	Lachnospiraceae	unclassified_Lachnospiraceae		3	0	0	1	0	0	0	2	0	0	0	0	0	0	0	0	0	0	0	0	0	0	0	0	0	0	0	0	0	0	0	0	0	0	0	1	0
denovo112860	+	0.941	1414	uncultured_bacterium;_1103200821556;_EU843097	Bacteria	Firmicutes	Clostridia	denovo112860	Clostridiales	Lachnospiraceae	unclassified_Lachnospiraceae		1	0	0	0	0	1	0	0	0	0	1	0	0	1	0	0	1	0	0	0	0	1	0	0	0	0	0	1	0	0	0	2	0	0	1	0	0
denovo112875	+	0.807	1296	uncultured_bacterium;_horsem_aai94f08;_EU463478	Bacteria	Bacteroidetes	unclassified_Bacteroidetes	denovo112875	unknow	unknown	unknown		0	0	0	0	0	0	0	0	0	0	0	0	0	0	0	1	0	0	0	0	0	0	0	0	0	0	0	0	0	0	0	0	0	0	0	0	0
denovo112923	+	0.815	1287	uncultured_bacterium;_IR_aaa03c11;_EU474600	Bacteria	Bacteroidetes	unclassified_Bacteroidetes	denovo112923	unknow	unknown	unknown		0	0	0	0	0	0	0	1	0	0	1	0	0	0	0	0	0	0	0	0	1	0	1	0	0	2	0	0	0	0	0	0	0	1	0	0	0
denovo113095	+	0.983	1301	uncultured_bacterium;_RH_aaj91b02;_EU461502	Bacteria	Firmicutes	Clostridia	denovo113095	Clostridiales	Lachnospiraceae	unclassified_Lachnospiraceae		0	0	0	0	0	0	0	0	0	2	0	2	0	0	0	0	0	1	0	0	3	0	0	0	0	0	1	0	2	0	0	0	0	0	3	3	0
denovo113141	+	0.906	1306	uncultured_bacterium;_GZ_aaa01f05;_EU779477	Bacteria	Firmicutes	Clostridia	denovo113141	Clostridiales	Ruminococcaceae	unclassified_Ruminococcaceae		0	5	0	0	0	0	0	0	0	1	0	0	0	0	0	0	0	0	0	0	2	0	0	0	0	0	3	0	0	0	0	0	0	0	0	0	1
denovo113163	+	0.823	1326	uncultured_bacterium;_RRH_aaa03g12;_EU474898	Bacteria	Firmicutes	Clostridia	denovo113163	Clostridiales	Ruminococcaceae	Oscillibacter		0	0	0	0	0	2	0	1	0	0	3	0	0	0	0	0	1	1	0	0	0	0	1	0	0	1	0	0	0	0	0	0	0	0	0	4	2
denovo113172	+	0.652	1269	uncultured_bacterium;_BD01289;_JQ183559	Bacteria	Proteobacteria	Alphaproteobacteria	denovo113172	unclassified_Alphaproteobacteria	unknown	unknown		0	0	0	0	0	0	0	0	0	0	0	0	0	0	0	0	0	0	0	0	1	0	3	0	1	0	0	0	1	0	1	0	0	0	0	0	0
denovo113232	+	0.933	1298	uncultured_bacterium;_AE3_aaa01h06;_EU471893	Bacteria	Firmicutes	Clostridia	denovo113232	Clostridiales	Ruminococcaceae	unclassified_Ruminococcaceae		3	7	0	3	1	1	0	0	2	0	0	2	2	3	1	4	1	2	0	7	2	2	0	0	0	0	1	10	0	0	1	0	0	0	2	1	1
denovo113243	+	0.845	1271	uncultured_bacterium;_horsem_e06_1;_EU468306	Bacteria	Firmicutes	Clostridia	denovo113243	Clostridiales	Ruminococcaceae	unclassified_Ruminococcaceae		0	1	0	0	0	0	2	0	0	2	0	0	1	0	0	0	0	0	0	0	0	0	0	1	0	3	0	1	0	0	0	0	0	0	0	1	1
denovo113306	+	0.785	1321	uncultured_bacterium;_Hdb2-78;_JX095652	Bacteria	Firmicutes	Clostridia	denovo113306	Clostridiales	Ruminococcaceae	unclassified_Ruminococcaceae		5	4	0	0	0	0	0	0	0	1	0	0	1	0	2	0	0	0	0	0	0	0	1	3	0	0	0	0	0	28	0	0	0	0	0	2	0
denovo113336	+	0.874	1314	uncultured_bacterium;_calf32_6wks_grp5_G12;_GQ448104	Bacteria	Firmicutes	Clostridia	denovo113336	Clostridiales	unclassified_Clostridiales	unknown		0	0	0	0	0	1	0	0	0	0	0	0	0	0	0	0	0	0	0	0	0	0	0	0	0	6	0	0	0	0	0	2	0	0	0	0	2
denovo113481	+	0.764	1322	uncultured_bacterium;_horsej_aai91b03;_EU463690	Bacteria	Firmicutes	Clostridia	denovo113481	Clostridiales	Clostridiales_Incertae_Sedis_XIII	Anaerovorax		1	0	0	0	0	0	0	0	0	0	1	0	1	0	1	0	1	0	0	0	0	0	1	0	0	2	0	0	0	0	0	0	0	0	0	3	0
denovo113496	+	0.771	1390	uncultured_bacterium;_T2WK03;_HQ716401	Bacteria	Firmicutes	Clostridia	denovo113496	Clostridiales	unclassified_Clostridiales	unknown		0	1	2	0	0	0	0	0	0	0	0	0	0	0	0	0	0	0	0	1	0	0	0	1	0	0	0	0	0	0	0	0	0	0	0	0	0
denovo113502	+	0.745	1303	uncultured_bacterium;_horsem_aai95b02;_EU463503	Bacteria	Bacteroidetes	unclassified_Bacteroidetes	denovo113502	unknow	unknown	unknown		0	0	0	0	2	1	0	0	0	0	1	0	0	0	0	0	0	0	0	0	0	0	0	0	0	1	0	0	0	0	0	0	0	0	0	0	0
denovo113526	+	0.829	1321	uncultured_Ruminococcaceae_bacterium;_EMP_AF16;_EU794234	Bacteria	Firmicutes	Clostridia	denovo113526	Clostridiales	Ruminococcaceae	unclassified_Ruminococcaceae		3	8	10	2	3	0	0	10	1	9	3	2	36	4	2	16	12	18	1	9	14	1	15	4	4	20	4	1	5	0	6	4	8	5	7	4	1
denovo113571	+	0.808	1287	uncultured_bacterium;_KO1_aai43f11;_EU776400	Bacteria	Firmicutes	Clostridia	denovo113571	Clostridiales	Ruminococcaceae	unclassified_Ruminococcaceae		2	4	0	1	1	0	0	2	0	0	1	0	0	1	3	5	0	0	0	0	0	0	0	2	0	1	0	2	0	0	0	1	1	0	0	0	1
denovo113587	+	0.95	1321	uncultured_bacterium;_RH_aaj91f07;_EU777936	Bacteria	Firmicutes	Clostridia	denovo113587	Clostridiales	Lachnospiraceae	Lachnospiracea_incertae_sedis		0	0	0	0	0	0	0	0	0	0	0	0	0	0	0	0	2	2	0	0	0	0	2	0	0	0	0	0	0	0	2	1	0	0	0	0	0
denovo113616	+	0.895	1413	uncultured_Treponema_sp.;_RF50;_HM049820	Bacteria	Spirochaetes	Spirochaetia	denovo113616	Spirochaetales	Spirochaetaceae	Treponema		5	1	0	0	0	0	0	1	0	3	16	2	0	0	0	0	29	34	0	18	0	0	35	0	0	0	3	0	0	0	0	0	0	0	6	0	0
denovo113630	+	0.827	1414	uncultured_rumen_bacterium;_L406RC-1-A02;_GU303520	Bacteria	Bacteroidetes	Bacteroidia	denovo113630	Bacteroidales	Prevotellaceae	Paraprevotella		3	0	0	2	0	1	0	0	0	0	0	1	1	0	0	0	1	0	0	0	0	0	0	0	0	0	0	0	0	0	1	0	0	0	2	0	1
denovo113732	+	0.846	1403	uncultured_bacterium;_1103200825972;_EU845293	Bacteria	Firmicutes	Clostridia	denovo113732	Clostridiales	Lachnospiraceae	Lachnospiracea_incertae_sedis		0	0	0	0	0	1	0	0	0	0	1	0	0	1	0	1	0	0	0	0	1	0	0	0	0	0	0	0	0	0	0	0	1	0	0	0	0
denovo113754	+	0.87	1318	uncultured_bacterium;_AE2_aaa01g11;_EU771204	Bacteria	Bacteroidetes	Bacteroidia	denovo113754	Bacteroidales	unclassified_Bacteroidales	unknown		0	0	0	0	0	1	0	1	0	0	0	0	1	0	0	0	1	0	0	0	0	0	0	0	0	0	0	0	0	0	0	0	0	0	1	0	1
denovo113851	+	0.838	1391	uncultured_Bacteroidales_bacterium;_FecIF61;_KM244899	Bacteria	Bacteroidetes	Bacteroidia	denovo113851	Bacteroidales	unclassified_Bacteroidales	unknown		2	5	0	0	0	4	1	0	2	4	2	0	0	0	0	0	1	0	0	0	1	0	2	0	0	0	0	0	0	0	0	0	0	0	0	1	0
denovo113852	+	0.962	1361	uncultured_bacterium;_wet58;_AY212761	Bacteria	Firmicutes	Clostridia	denovo113852	Clostridiales	Lachnospiraceae	unclassified_Lachnospiraceae		1	2	0	1	0	2	0	0	0	0	0	0	0	0	0	0	0	1	0	0	2	0	0	1	0	2	1	0	0	0	0	0	0	0	0	2	0
denovo11395	+	0.92	1379	uncultured_bacterium;_p-956-s962-5;_AF371797	Bacteria	Firmicutes	Clostridia	denovo11395	Clostridiales	Ruminococcaceae	unclassified_Ruminococcaceae		0	0	0	0	0	0	0	0	1	3	2	0	0	1	1	0	0	1	0	0	3	0	0	1	0	0	0	0	0	0	0	1	0	0	1	0	0
denovo113952	+	0.825	1267	uncultured_bacterium;_A3Q301_11C02;_FJ833337	Bacteria	Bacteroidetes	Bacteroidia	denovo113952	Bacteroidales	unclassified_Bacteroidales	unknown		0	0	0	0	0	1	0	1	0	0	0	1	0	2	0	0	0	2	1	0	0	1	0	0	0	1	1	0	1	0	0	3	0	0	0	0	0
denovo114002	+	0.777	1275	uncultured_bacterium;_El_B206;_KF843403	Bacteria	Bacteroidetes	Bacteroidia	denovo114002	Bacteroidales	Prevotellaceae	Prevotella		2	14	0	0	0	3	0	5	1	0	2	0	1	1	5	0	4	43	1	0	3	0	8	0	0	17	27	0	0	0	4	0	57	2	0	3	2
denovo114025	+	0.924	1335	uncultured_bacterium;_horsej_aai91b08;_EU463694	Bacteria	Firmicutes	Clostridia	denovo114025	Clostridiales	unclassified_Clostridiales	unknown		4	3	0	0	0	2	1	2	2	0	1	0	1	1	0	1	2	7	0	2	3	0	4	2	0	4	1	3	0	0	0	0	1	0	3	3	4
denovo114042	+	0.697	1390	uncultured_bacterium;_XJC39;_GU174032	Bacteria	Bacteroidetes	Bacteroidia	denovo114042	Bacteroidales	unclassified_Bacteroidales	unknown		0	0	0	0	0	1	0	0	0	0	1	0	5	0	1	0	0	0	0	0	0	0	0	3	0	0	0	0	0	0	0	0	0	0	1	0	0
denovo114078	+	0.97	1315	uncultured_bacterium;_horsem_aai93e08;_EU463418	Bacteria	Bacteroidetes	Bacteroidia	denovo114078	Bacteroidales	unclassified_Bacteroidales	unknown		0	0	0	0	0	3	0	0	0	0	0	0	0	0	0	0	0	2	1	0	0	0	0	0	0	1	0	0	0	0	0	0	0	0	9	0	0
denovo114133	+	0.653	1256	uncultured_bacterium;_nbu416g11c1;_GQ039341	Bacteria	Spirochaetes	Spirochaetia	denovo114133	Spirochaetales	Spirochaetaceae	Treponema		1	0	0	0	0	0	0	1	0	0	0	0	0	0	0	0	0	0	0	0	0	0	0	0	0	1	1	0	0	0	0	0	0	0	0	2	0
denovo114143	+	0.776	1376	uncultured_bacterium;_013-e8;_DQ905244	Bacteria	Firmicutes	Clostridia	denovo114143	Clostridiales	unclassified_Clostridiales	unknown		0	0	0	0	0	0	0	6	0	0	0	0	3	0	0	0	1	0	0	2	3	0	0	0	0	0	0	0	0	0	0	0	0	0	0	0	0
denovo114151	+	0.855	1302	uncultured_bacterium;_5-5B21;_FJ681018	Bacteria	Firmicutes	Clostridia	denovo114151	Clostridiales	Ruminococcaceae	unclassified_Ruminococcaceae		0	1	0	3	1	1	0	1	0	0	0	0	0	0	0	0	0	0	0	0	3	0	0	1	0	0	0	0	0	0	0	0	0	0	0	0	0
denovo114163	+	0.865	1322	uncultured_bacterium;_BG_aaa03c09.Contig1;_EU473654	Bacteria	Spirochaetes	Spirochaetia	denovo114163	Spirochaetales	Spirochaetaceae	Treponema		0	0	0	2	0	0	0	3	0	2	0	0	0	0	0	2	0	0	0	0	0	0	0	0	0	0	0	0	0	0	0	1	0	0	0	0	0
denovo114196	+	0.976	1324	uncultured_bacterium;_horsem_aai95a02;_EU463496	Bacteria	Firmicutes	Clostridia	denovo114196	Clostridiales	Lachnospiraceae	unclassified_Lachnospiraceae		0	0	0	0	0	2	0	0	0	2	0	0	0	0	0	1	0	1	0	0	0	0	0	0	0	0	0	1	0	0	0	0	0	0	0	0	0
denovo114205	+	0.913	1414	uncultured_bacterium;_1103200821556;_EU843097	Bacteria	Firmicutes	Clostridia	denovo114205	Clostridiales	Lachnospiraceae	unclassified_Lachnospiraceae		0	0	1	2	0	4	0	1	0	1	0	1	3	0	0	0	0	0	0	0	0	1	0	0	0	4	0	0	0	0	0	0	0	0	3	5	2
denovo114247	+	0.986	1321	uncultured_bacterium;_horsem_aai95d11;_EU775866	Bacteria	Bacteroidetes	Bacteroidia	denovo114247	Bacteroidales	unclassified_Bacteroidales	unknown		0	0	4	0	2	13	3	19	5	4	4	2	23	2	14	2	5	3	0	0	7	6	18	6	5	13	5	0	0	0	2	0	1	0	9	9	2
denovo114266	+	1	1318	Rhodobacter_sp._M2T8B7;_GQ246710	Bacteria	Proteobacteria	Alphaproteobacteria	denovo114266	Rhodobacterales	Rhodobacteraceae	Rhodobacter		0	0	0	1	0	0	0	1	0	0	0	2	0	2	0	0	0	0	0	0	0	0	0	0	0	4	0	0	0	0	0	0	0	0	0	1	0
denovo114280	+	0.918	1315	uncultured_bacterium;_horsem_aai93e11;_EU775831	Bacteria	Bacteroidetes	Bacteroidia	denovo114280	Bacteroidales	unclassified_Bacteroidales	unknown		0	0	3	0	0	0	0	1	0	0	0	0	5	0	0	0	0	0	0	0	2	0	0	0	0	0	0	0	0	0	0	0	0	0	3	0	0
denovo114283	+	0.847	1419	uncultured_rumen_bacterium;_GRC83;_DQ673548	Bacteria	Firmicutes	Clostridia	denovo114283	Clostridiales	Lachnospiraceae	unclassified_Lachnospiraceae		0	0	0	0	0	4	2	0	0	1	0	0	2	0	1	0	0	0	0	2	0	1	0	0	0	4	0	0	0	0	0	1	0	0	0	0	0
denovo114291	+	0.867	1297	uncultured_bacterium;_horsej_aai90d10;_EU463650	Bacteria	Actinobacteria	Actinobacteria	denovo114291	Coriobacteriales	Coriobacteriaceae	unclassified_Coriobacteriaceae		1	2	0	0	1	5	0	3	3	1	2	1	4	0	0	5	2	2	0	2	2	2	0	5	1	5	1	0	0	0	2	1	0	0	6	0	3
denovo114315	+	0.988	1231	uncultured_bacterium;_horsem_aai94e07;_EU463468	Bacteria	Firmicutes	Clostridia	denovo114315	Clostridiales	Ruminococcaceae	unclassified_Ruminococcaceae		1	5	0	0	0	4	7	7	2	5	2	0	20	1	0	5	2	2	0	3	10	4	15	3	0	1	5	0	0	0	0	0	2	3	5	7	0
denovo114356	+	0.776	1410	uncultured_rumen_bacterium;_R-B-CA43;_AB555283	Bacteria	Bacteroidetes	Bacteroidia	denovo114356	Bacteroidales	Prevotellaceae	Paraprevotella		2	2	0	0	0	0	0	0	0	0	2	0	0	0	0	0	0	0	0	0	1	0	0	0	0	0	2	0	0	0	2	0	3	0	0	0	5
denovo114372	+	0.744	1288	uncultured_bacterium;_horsem_f06;_EU468307	Bacteria	Bacteroidetes	Bacteroidia	denovo114372	Bacteroidales	Prevotellaceae	unclassified_Prevotellaceae		0	0	0	1	0	0	0	0	0	0	0	0	0	0	1	0	0	0	0	0	0	2	0	0	0	0	0	0	0	0	0	0	0	0	0	1	0
denovo114423	+	0.852	1433	uncultured_bacterium;_C70;_AB627501	Bacteria	Firmicutes	Clostridia	denovo114423	Clostridiales	unclassified_Clostridiales	unknown		0	0	0	0	1	0	0	0	0	0	0	0	0	0	0	0	0	0	0	0	0	0	0	0	0	0	0	0	0	0	0	0	0	0	0	0	0
denovo114562	+	0.826	1295	uncultured_bacterium;_SHTP423;_GQ358435	Bacteria	Firmicutes	Clostridia	denovo114562	Clostridiales	unclassified_Clostridiales	unknown		0	0	0	0	3	0	0	0	0	1	0	3	8	0	0	0	3	2	0	0	1	0	1	0	0	1	0	0	0	0	0	0	0	1	0	3	0
denovo114607	+	0.73	1287	uncultured_bacterium;_ncd07e03c1;_HM246778	Bacteria	Bacteroidetes	Bacteroidia	denovo114607	Bacteroidales	Prevotellaceae	Prevotella		0	1	0	3	1	1	0	5	0	0	0	0	0	5	2	1	2	0	0	0	0	1	0	10	0	0	0	0	0	0	0	2	10	0	9	6	2
denovo114616	+	0.888	1308	uncultured_bacterium;_SPIM_aaj35g06;_EU462142	Bacteria	Firmicutes	Clostridia	denovo114616	Clostridiales	Lachnospiraceae	unclassified_Lachnospiraceae		14	14	0	16	5	9	11	21	6	37	1	8	0	7	3	9	13	38	0	32	12	3	29	7	4	5	60	34	0	0	4	11	22	2	3	16	7
denovo114655	+	0.944	1414	uncultured_bacterium;_1103200821556;_EU843097	Bacteria	Firmicutes	Clostridia	denovo114655	Clostridiales	Lachnospiraceae	unclassified_Lachnospiraceae		0	0	0	0	0	0	0	0	0	0	0	3	0	0	0	0	0	0	0	0	0	0	0	0	0	0	0	0	0	0	0	0	0	0	0	0	2
denovo114664	+	0.971	1324	uncultured_bacterium;_horsem_aai95a02;_EU463496	Bacteria	Firmicutes	Clostridia	denovo114664	Clostridiales	Lachnospiraceae	unclassified_Lachnospiraceae		1	0	0	0	0	0	0	1	0	0	0	0	0	0	0	0	1	0	0	2	0	0	0	0	0	1	0	0	0	0	0	0	0	0	0	0	0
denovo114786	+	0.925	1325	uncultured_bacterium;_horsej_aai89f10;_EU463609	Bacteria	Bacteroidetes	unclassified_Bacteroidetes	denovo114786	unknow	unknown	unknown		0	0	0	0	0	0	0	0	2	0	0	0	0	2	0	0	1	3	0	2	0	0	0	0	0	1	0	0	0	0	0	0	0	0	0	0	0
denovo114795	+	0.888	1239	uncultured_rumen_bacterium;_CTL1E11;_GQ327455	Bacteria	Firmicutes	Clostridia	denovo114795	Clostridiales	Lachnospiraceae	Butyrivibrio		2	1128	0	129	0	144	148	11	4	183	15	23	46	2	17	17	38	1459	5	71	97	0	272	0	0	124	1913	66	0	0	10	1	92	6	2	21	0
denovo114807	+	0.709	1281	uncultured_bacterium;_D16_ERTVP_2002;_KJ874029	Bacteria	unclassified_Bacteria	unknow	denovo114807	unknow	unknown	unknown		0	0	4	4	0	3	0	1	0	3	1	0	0	0	0	0	0	0	0	0	1	0	0	2	0	0	0	0	0	0	0	0	0	0	0	0	0
denovo114848	+	0.798	1370	uncultured_organism;_ELU0171-T442-S-NIPCRAMgANa_000027;_HQ813551	Bacteria	Firmicutes	Clostridia	denovo114848	Clostridiales	Lachnospiraceae	unclassified_Lachnospiraceae		0	2	0	1	0	0	0	0	0	1	0	0	0	2	0	0	0	0	0	0	1	0	0	3	0	0	0	1	0	0	0	0	0	0	0	0	0
denovo114849	+	0.817	1416	uncultured_bacterium;_1103200822154;_EU845004	Bacteria	Bacteroidetes	Bacteroidia	denovo114849	Bacteroidales	Rikenellaceae	Rikenella		0	0	0	1	0	0	0	0	0	0	0	3	0	0	0	0	0	0	0	0	0	0	0	0	0	0	0	0	0	0	0	4	0	0	0	1	0
denovo114899	+	0.843	1412	uncultured_bacterium;_DLN-123;_FJ848422	Bacteria	Firmicutes	Clostridia	denovo114899	Clostridiales	Ruminococcaceae	Clostridium_IV		0	0	0	0	0	0	0	0	0	1	0	0	0	1	0	0	0	3	0	0	0	0	0	0	0	1	0	0	0	0	0	0	0	0	0	0	0
denovo114949	+	0.749	1285	uncultured_bacterium;_TS55_a04b10;_FJ370078	Bacteria	Firmicutes	Clostridia	denovo114949	Clostridiales	Lachnospiraceae	Blautia		0	0	5	0	0	0	0	0	0	0	0	0	0	0	0	0	0	0	0	0	1	0	0	0	0	1	0	0	0	0	0	0	0	0	0	0	0
denovo115068	+	0.873	1341	uncultured_bacterium;_RL185_aaj72d08;_DQ824735	Bacteria	Firmicutes	Negativicutes	denovo115068	Selenomonadales	Veillonellaceae	Anaerovibrio		1	39	7	11	0	7	2	31	0	8	12	5	9	5	36	13	44	20	8	19	6	0	2	5	0	8	20	10	77	35	9	0	37	30	0	10	1
denovo115129	+	0.642	1344	uncultured_Bacteroidales_bacterium;_EMP_F41;_EU794133	Bacteria	Bacteroidetes	Bacteroidia	denovo115129	Bacteroidales	Porphyromonadaceae	unclassified_Porphyromonadaceae		10	0	0	0	1	3	0	0	0	0	0	4	4	0	0	0	5	1	0	2	6	1	0	0	0	0	1	1	0	0	0	2	0	0	5	3	0
denovo115281	+	0.887	1239	uncultured_bacterium;_horsej_f07;_EU468228	Bacteria	Firmicutes	Clostridia	denovo115281	Clostridiales	Ruminococcaceae	Ruminococcus		1	0	0	0	0	0	1	0	0	0	0	0	0	0	0	0	0	0	0	0	0	0	0	0	0	0	0	0	0	0	0	0	0	0	0	0	0
denovo115459	+	0.933	1410	uncultured_bacterium;_ZEBRA_20;_AY858459	Bacteria	Firmicutes	Clostridia	denovo115459	Clostridiales	Lachnospiraceae	unclassified_Lachnospiraceae		0	0	0	0	0	2	0	0	0	0	0	0	0	0	0	0	0	0	0	0	1	0	0	0	0	0	0	0	0	0	0	2	0	0	0	0	0
denovo115464	+	0.959	1329	uncultured_bacterium;_WA_aaa02d06;_EU473579	Bacteria	Bacteroidetes	Bacteroidia	denovo115464	Bacteroidales	Porphyromonadaceae	Paludibacter		0	0	0	0	0	0	0	0	0	0	2	0	0	0	0	0	0	0	0	0	0	0	0	0	0	9	0	0	0	0	0	0	0	0	0	2	0
denovo115546	+	0.93	1331	uncultured_bacterium;_horsem_aai95a08;_EU775865	Bacteria	Firmicutes	Clostridia	denovo115546	Clostridiales	Ruminococcaceae	Oscillibacter		1	0	5	0	0	4	0	3	0	2	2	0	10	4	0	4	10	13	0	5	8	6	16	2	0	11	8	0	0	0	6	4	1	3	2	6	2
denovo115594	+	0.818	1329	uncultured_bacterium;_AE2_aaa01d09;_EU471790	Bacteria	Spirochaetes	Spirochaetia	denovo115594	Spirochaetales	Spirochaetaceae	Treponema		0	0	0	1	0	0	0	0	0	1	0	0	0	0	0	0	0	0	3	0	0	0	0	0	0	0	0	0	0	0	0	0	0	2	0	0	0
denovo115612	+	0.801	1451	uncultured_bacterium;_N104;_AB494929	Bacteria	Firmicutes	Clostridia	denovo115612	Clostridiales	Lachnospiraceae	unclassified_Lachnospiraceae		2	0	0	0	0	0	0	2	1	0	0	0	0	0	0	0	0	0	0	0	0	0	1	0	0	2	0	0	0	0	0	0	0	0	0	0	4
denovo115689	+	0.875	1315	uncultured_bacterium;_AE1_aaa04b09;_EU771140	Bacteria	Bacteroidetes	Bacteroidia	denovo115689	Bacteroidales	Prevotellaceae	Prevotella		0	0	0	0	0	0	0	0	0	0	0	0	0	0	0	0	0	0	0	0	0	0	1	0	1	1	0	0	0	0	0	0	0	0	1	0	1
denovo11569	+	0.919	1223	uncultured_Ruminococcaceae_bacterium;_SGYA695;_GQ358390	Bacteria	Firmicutes	Clostridia	denovo11569	Clostridiales	Ruminococcaceae	unclassified_Ruminococcaceae		1	1	0	0	0	1	1	0	0	0	2	2	0	1	0	0	0	0	2	1	0	3	0	0	0	0	2	1	0	0	0	0	0	0	1	2	0
denovo115699	+	0.783	1377	uncultured_rumen_bacterium;_MXMP-D23;_JX218816	Bacteria	Fibrobacteres	Fibrobacteria	denovo115699	Fibrobacterales	Fibrobacteraceae	Fibrobacter		0	0	0	1	0	0	1	1	0	0	0	0	0	0	0	0	0	0	0	0	1	0	0	2	0	0	0	1	0	0	0	0	0	0	0	0	0
denovo115726	+	0.855	1314	uncultured_bacterium;_AFEL3_aao13b07;_EU465864	Bacteria	Firmicutes	Clostridia	denovo115726	Clostridiales	Lachnospiraceae	unclassified_Lachnospiraceae		0	0	0	0	0	0	0	0	0	0	0	0	0	1	0	0	0	0	0	0	0	0	0	0	0	0	0	0	0	0	0	0	0	0	0	0	0
denovo115729	+	0.903	1259	uncultured_bacterium;_BD07087;_JQ191054	Bacteria	Firmicutes	Clostridia	denovo115729	Clostridiales	Ruminococcaceae	unclassified_Ruminococcaceae		2	23	1	1	0	20	15	13	17	5	20	2	21	14	1	26	23	30	3	32	17	7	21	5	6	14	18	4	1	0	7	3	5	7	11	9	7
denovo115745	+	0.826	1295	uncultured_bacterium;_WA_aaa03d04;_EU779396	Bacteria	Fibrobacteres	Fibrobacteria	denovo115745	Fibrobacterales	Fibrobacteraceae	Fibrobacter		1	0	1	2	0	0	2	1	2	0	1	0	0	1	1	0	0	1	0	0	0	0	0	0	0	2	0	2	3	0	0	0	0	0	1	0	1
denovo115857	+	0.914	1360	uncultured_bacterium;_T1WK15D56;_HQ716261	Bacteria	Firmicutes	Clostridia	denovo115857	Clostridiales	Ruminococcaceae	Acetivibrio		0	0	0	0	0	0	0	0	0	1	0	0	0	0	0	0	0	0	0	2	0	0	0	1	0	0	0	0	0	0	0	1	0	0	0	0	0
denovo115922	+	0.894	1230	uncultured_bacterium;_horsej_aai92e09;_EU775761	Bacteria	Fibrobacteres	Fibrobacteria	denovo115922	Fibrobacterales	Fibrobacteraceae	Fibrobacter		0	0	0	0	0	0	0	0	0	0	0	0	0	0	0	0	0	0	0	0	0	1	0	0	0	0	0	0	0	0	0	0	0	0	0	0	0
denovo11598	+	0.911	1287	uncultured_bacterium;_WA_aaa03e10;_EU473600	Bacteria	Fibrobacteres	Fibrobacteria	denovo11598	Fibrobacterales	Fibrobacteraceae	Fibrobacter		0	0	0	0	0	0	0	0	0	0	0	0	0	0	1	0	0	0	0	0	1	0	0	0	0	1	0	0	0	0	0	0	0	0	2	0	0
denovo11599	+	0.981	1234	uncultured_bacterium;_horsej_aai90d08;_EU463649	Bacteria	Firmicutes	Clostridia	denovo11599	Clostridiales	Lachnospiraceae	unclassified_Lachnospiraceae		2	3	1	6	0	0	4	6	0	4	1	1	1	2	0	0	3	4	0	3	1	1	0	7	1	0	1	1	0	0	0	0	0	4	1	4	3
denovo115992	+	0.741	1298	uncultured_bacterium;_6-8C22;_FJ684531	Bacteria	Bacteroidetes	Bacteroidia	denovo115992	Bacteroidales	Prevotellaceae	Prevotella		0	1	0	0	0	0	0	0	0	1	0	0	0	0	0	0	0	3	0	0	0	0	0	0	0	0	4	0	2	0	0	0	0	0	0	2	0
denovo116045	+	0.979	1432	uncultured_bacterium;_CATTLE_10;_AY854272	Bacteria	Firmicutes	Clostridia	denovo116045	Clostridiales	Lachnospiraceae	unclassified_Lachnospiraceae		3	0	0	0	0	0	0	1	0	0	0	0	0	0	0	0	0	1	0	0	0	0	1	0	0	1	3	0	0	0	0	1	1	0	0	3	2
denovo116060	+	0.955	1313	uncultured_Lachnospiraceae_bacterium;_SHTP550;_GQ358468	Bacteria	Firmicutes	Clostridia	denovo116060	Clostridiales	Lachnospiraceae	Lachnospiracea_incertae_sedis		4	9	0	1	0	0	0	2	0	0	0	0	0	0	1	0	1	8	0	3	1	0	2	1	0	1	3	2	0	0	0	0	5	0	0	0	0
denovo116099	+	0.784	1188	uncultured_Prevotellaceae_bacterium;_SGYA678;_GQ358382	Bacteria	Bacteroidetes	Bacteroidia	denovo116099	Bacteroidales	Prevotellaceae	Paraprevotella		5	5	0	6	1	5	0	0	3	1	3	0	13	3	0	5	5	2	0	6	0	9	2	0	7	8	1	1	0	6	0	5	0	1	3	3	3
denovo11610	+	0.878	1312	uncultured_bacterium;_horsej_aai92h09;_EU463793	Bacteria	Bacteroidetes	Bacteroidia	denovo11610	Bacteroidales	unclassified_Bacteroidales	unknown		0	1	2	1	0	9	1	6	2	0	5	0	3	2	0	0	0	1	0	0	0	2	3	1	0	0	0	0	0	0	0	0	0	0	1	3	0
denovo116108	+	0.964	1344	uncultured_bacterium;_BG_aaa03b01.Contig1;_EU773021	Bacteria	Firmicutes	Clostridia	denovo116108	Clostridiales	Lachnospiraceae	unclassified_Lachnospiraceae		0	1	0	1	0	0	0	0	0	0	0	0	0	0	0	0	0	0	0	0	0	0	0	0	0	0	0	0	0	0	0	1	0	0	0	0	0
denovo116110	+	0.855	1245	uncultured_bacterium;_D3_ERTVP_1007;_KJ874092	Bacteria	Firmicutes	Clostridia	denovo116110	Clostridiales	Clostridiales_Incertae_Sedis_XIII	Mogibacterium		0	15	6	1	5	16	3	2	8	1	5	0	11	8	1	2	5	14	1	22	13	3	0	0	0	2	6	1	0	0	0	5	3	2	2	22	0
denovo116129	+	0.835	1431	uncultured_bacterium;_1103200848661;_EU844606	Bacteria	Firmicutes	Clostridia	denovo116129	Clostridiales	Lachnospiraceae	unclassified_Lachnospiraceae		0	0	0	0	0	0	0	0	0	0	0	0	0	0	1	0	0	0	0	0	0	0	0	0	0	0	0	0	0	0	1	0	0	0	0	0	1
denovo116150	+	0.961	1320	uncultured_bacterium;_horsej_aai90c02;_EU775854	Bacteria	Bacteroidetes	Bacteroidia	denovo116150	Bacteroidales	Prevotellaceae	unclassified_Prevotellaceae		0	0	0	0	0	0	0	2	0	0	0	0	1	0	0	1	0	0	0	0	0	0	2	0	0	0	0	2	0	0	0	0	0	0	0	0	0
denovo116187	+	0.924	1414	uncultured_bacterium;_TuCc8;_DQ071485	Bacteria	Firmicutes	Clostridia	denovo116187	Clostridiales	Lachnospiraceae	unclassified_Lachnospiraceae		15	2	3	8	1	8	2	7	9	2	8	5	5	10	4	1	12	8	1	5	15	7	2	4	6	8	13	8	0	2	0	3	3	0	12	3	3
denovo116191	+	0.947	1334	uncultured_bacterium;_horsem_aai96b03;_EU463560	Bacteria	Verrucomicrobia	Subdivision5	denovo116191	unknow	Subdivision5_genera_incertae_sedis	unknown		0	0	0	0	0	0	0	0	0	0	0	0	1	0	0	0	0	2	0	0	0	0	1	0	0	0	0	0	0	0	0	0	0	0	0	0	0
denovo116195	+	0.807	1309	uncultured_bacterium;_BH2_aao22e06;_EU466362	Bacteria	Firmicutes	Clostridia	denovo116195	Clostridiales	Ruminococcaceae	Clostridium_IV		5	2	2	9	0	6	1	0	1	0	1	2	0	0	2	3	0	4	10	0	1	0	5	0	0	8	2	5	0	0	0	4	2	2	0	13	1
denovo116232	+	0.795	1377	uncultured_rumen_bacterium;_MXMP-D23;_JX218816	Bacteria	Fibrobacteres	Fibrobacteria	denovo116232	Fibrobacterales	Fibrobacteraceae	Fibrobacter		6	0	0	4	0	0	0	1	2	1	1	1	2	0	0	0	0	7	8	0	1	6	0	8	3	1	0	7	2	1	0	2	0	2	1	5	3
denovo116290	+	0.854	1288	uncultured_bacterium;_horsem_aai94d10;_EU463463	Bacteria	Fibrobacteres	Fibrobacteria	denovo116290	Fibrobacterales	Fibrobacteraceae	Fibrobacter		0	0	0	0	0	0	0	0	1	0	0	0	0	0	0	0	0	1	1	0	0	0	0	0	0	0	1	0	1	1	0	0	0	0	1	0	0
denovo116321	+	0.865	1313	uncultured_bacterium;_AS2_aao33c04;_EU772107	Bacteria	Firmicutes	Clostridia	denovo116321	Clostridiales	unclassified_Clostridiales	unknown		0	1	0	0	0	0	0	0	0	0	0	0	0	0	0	0	0	0	0	0	0	0	0	0	0	0	0	0	0	0	0	0	0	0	0	0	0
denovo116333	+	0.836	1288	uncultured_Prevotellaceae_bacterium;_SGYA488;_GQ358291	Bacteria	Bacteroidetes	Bacteroidia	denovo116333	Bacteroidales	Prevotellaceae	Paraprevotella		2	0	0	0	0	0	0	0	0	0	1	0	0	0	0	0	0	2	0	0	0	0	0	1	0	1	0	0	0	0	0	0	0	0	2	0	0
denovo116344	+	0.937	1349	Helicobacter_rodentium_(T);_MIT_95-1707;_U96296	Bacteria	Proteobacteria	Epsilonproteobacteria	denovo116344	Campylobacterales	Helicobacteraceae	Helicobacter		0	0	0	0	0	0	0	0	0	0	0	0	19	1	0	2	0	0	2	2	0	0	0	0	0	0	0	3	0	0	0	0	0	0	0	0	0
denovo116363	+	0.873	1323	uncultured_bacterium;_AE2_aaa04f02;_EU471718	Bacteria	Firmicutes	Clostridia	denovo116363	Clostridiales	Lachnospiraceae	unclassified_Lachnospiraceae		1	0	0	1	0	0	0	0	0	0	0	0	0	0	0	0	0	0	0	0	0	0	0	1	0	0	0	0	0	0	0	0	0	0	0	0	0
denovo116396	+	0.865	1328	uncultured_bacterium;_AE2_aaa03d09;_EU771178	Bacteria	Firmicutes	Clostridia	denovo116396	Clostridiales	unclassified_Clostridiales	unknown		2	7	2	7	2	3	1	2	3	3	2	1	2	2	7	1	5	12	4	3	0	3	7	9	0	3	5	8	0	0	0	2	2	1	5	6	10
denovo116473	+	0.776	1252	uncultured_Prevotellaceae_bacterium;_SGYA478;_GQ358285	Bacteria	Bacteroidetes	Bacteroidia	denovo116473	Bacteroidales	Prevotellaceae	Prevotella		0	5	0	0	0	0	4	1	0	0	2	0	0	0	1	0	0	2	0	0	3	0	0	1	0	1	20	0	0	0	1	0	1	0	0	0	0
denovo116542	+	0.864	1377	uncultured_rumen_bacterium;_MXMP-D23;_JX218816	Bacteria	Fibrobacteres	Fibrobacteria	denovo116542	Fibrobacterales	Fibrobacteraceae	Fibrobacter		1	0	0	1	0	3	0	3	2	0	0	3	0	0	1	0	0	0	3	0	0	0	0	6	2	0	1	3	0	0	0	0	0	0	2	0	1
denovo116568	+	0.831	1442	uncultured_bacterium;_T3_4_33;_AB824650	Bacteria	Firmicutes	Clostridia	denovo116568	Clostridiales	Lachnospiraceae	unclassified_Lachnospiraceae		1	0	0	0	0	1	0	0	0	1	1	0	0	0	1	2	0	0	0	0	0	0	0	0	0	0	0	0	0	0	0	0	0	0	0	0	0
denovo116576	+	0.955	1393	uncultured_bacterium;_1103200819550;_EU842225	Bacteria	Firmicutes	Clostridia	denovo116576	Clostridiales	Ruminococcaceae	Ruminococcus		0	0	0	0	0	0	0	0	0	0	0	1	0	1	0	0	0	0	0	0	1	1	2	1	0	0	0	0	0	0	0	0	0	0	0	0	0
denovo116587	+	0.905	1436	uncultured_bacterium;_53;_FJ534998	Bacteria	Firmicutes	Clostridia	denovo116587	Clostridiales	Lachnospiraceae	unclassified_Lachnospiraceae		0	0	2	0	0	7	1	2	1	0	4	0	4	2	6	0	0	0	0	0	0	0	0	0	1	5	0	0	0	0	0	0	0	0	5	0	0
denovo116612	+	0.914	1314	uncultured_bacterium;_horsem_aai93f05;_EU463422	Bacteria	Spirochaetes	Spirochaetia	denovo116612	Spirochaetales	Spirochaetaceae	Treponema		0	2	0	1	0	0	1	0	0	0	0	0	0	0	0	0	0	0	0	0	0	0	0	0	0	0	0	0	0	0	0	2	0	0	0	0	0
denovo116650	+	0.862	1293	uncultured_bacterium;_GZ_aaa02f11;_EU470330	Bacteria	Fibrobacteres	Fibrobacteria	denovo116650	Fibrobacterales	Fibrobacteraceae	Fibrobacter		0	0	0	0	0	1	0	0	0	0	0	0	0	0	0	0	0	1	0	1	0	0	0	0	0	2	0	0	0	0	1	0	0	0	1	0	0
denovo116658	+	0.77	1274	uncultured_bacterium;_AE1_aaa02a04;_EU771098	Bacteria	Bacteroidetes	Bacteroidia	denovo116658	Bacteroidales	Prevotellaceae	Prevotella		0	2	0	0	0	0	0	0	0	0	0	0	0	0	0	0	0	1	0	0	0	0	0	0	0	4	0	0	0	0	0	0	0	0	0	0	0
denovo116766	+	0.895	1311	uncultured_bacterium;_AS1_aao40b12.Contig1;_EU465630	Bacteria	Firmicutes	Clostridia	denovo116766	Clostridiales	Ruminococcaceae	Clostridium_IV		0	0	0	0	0	0	0	0	0	0	1	0	1	0	0	0	0	1	0	0	0	1	0	0	0	0	0	0	0	0	1	0	0	0	2	0	0
denovo116801	+	0.686	1318	uncultured_bacterium;_WA_aaa01f05;_EU473441	Bacteria	Bacteroidetes	unclassified_Bacteroidetes	denovo116801	unknow	unknown	unknown		0	0	0	0	0	0	0	0	0	0	0	0	1	1	0	0	0	0	0	0	0	0	0	3	0	0	0	0	0	0	0	3	0	0	1	0	0
denovo116830	+	0.941	1310	uncultured_bacterium;_HY2_b01;_EU458465	Bacteria	Firmicutes	Clostridia	denovo116830	Clostridiales	Lachnospiraceae	Clostridium_XlVa		3	6	0	9	1	3	4	6	2	6	0	2	1	2	2	5	2	1	1	0	3	1	1	5	0	5	4	11	0	0	3	0	3	0	2	5	2
denovo116882	+	0.902	1432	uncultured_rumen_bacterium;_R-B-59;_AB555208	Bacteria	Firmicutes	Clostridia	denovo116882	Clostridiales	unclassified_Clostridiales	unknown		1	2	0	3	0	0	1	2	0	0	3	0	14	0	1	0	1	10	0	37	13	1	0	1	6	4	5	1	1	0	1	0	2	0	4	7	2
denovo116939	+	0.946	1231	uncultured_bacterium;_horsem_aai94f03;_EU463473	Bacteria	Firmicutes	Clostridia	denovo116939	Clostridiales	Ruminococcaceae	unclassified_Ruminococcaceae		0	0	0	0	0	0	0	0	0	0	0	0	0	0	0	0	0	0	0	0	0	0	1	0	0	1	0	0	0	0	0	0	0	0	1	0	0
denovo116943	+	0.764	1318	uncultured_bacterium;_AE2_aaa04c08;_EU471732	Bacteria	Firmicutes	Clostridia	denovo116943	Clostridiales	Lachnospiraceae	unclassified_Lachnospiraceae		0	1	0	0	0	0	0	0	0	1	0	0	0	0	0	0	0	0	0	0	0	0	0	0	0	0	0	0	0	0	0	0	0	0	0	0	0
denovo116968	+	0.939	1329	uncultured_bacterium;_AE2_aaa01d09;_EU471790	Bacteria	Spirochaetes	Spirochaetia	denovo116968	Spirochaetales	Spirochaetaceae	Treponema		0	0	0	0	0	0	0	0	1	0	0	0	0	0	0	0	0	0	0	0	0	0	0	0	0	0	0	0	1	0	1	0	0	0	0	0	0
denovo11701	+	0.857	1263	uncultured_bacterium;_BD05209;_JQ185486	Bacteria	Firmicutes	Clostridia	denovo11701	Clostridiales	Ruminococcaceae	unclassified_Ruminococcaceae		0	0	3	1	0	2	0	2	0	0	1	0	0	0	0	0	3	1	0	2	0	2	0	0	0	0	0	0	0	0	0	0	0	0	0	0	0
denovo117074	+	0.856	1291	uncultured_bacterium;_horsej_h02_1;_EU468245	Bacteria	Bacteroidetes	Bacteroidia	denovo117074	Bacteroidales	Prevotellaceae	unclassified_Prevotellaceae		0	1	0	0	0	0	0	0	0	0	0	0	0	0	0	0	0	2	0	0	0	0	0	0	0	0	3	0	0	0	0	0	0	0	0	0	0
denovo117083	+	0.967	1344	uncultured_bacterium;_BG_aaa03b01.Contig1;_EU773021	Bacteria	Firmicutes	Clostridia	denovo117083	Clostridiales	Lachnospiraceae	unclassified_Lachnospiraceae		0	0	0	0	0	0	0	0	0	0	0	0	1	0	0	0	0	1	0	0	0	0	0	0	0	1	0	0	0	0	0	0	0	0	0	0	0
denovo11719	+	0.857	1319	uncultured_bacterium;_horsem_aai94c02;_EU463451	Bacteria	Bacteroidetes	unclassified_Bacteroidetes	denovo11719	unknow	unknown	unknown		1	0	1	0	0	0	0	1	0	0	1	1	0	1	0	0	0	0	0	1	0	0	0	1	0	0	0	2	0	0	0	0	0	0	0	0	0
denovo11723	+	0.979	1416	uncultured_bacterium;_1103200822104;_EU844987	Bacteria	Firmicutes	Clostridia	denovo11723	Clostridiales	unclassified_Clostridiales	unknown		0	0	0	0	0	0	0	0	0	0	0	0	1	0	0	0	0	0	0	0	0	0	0	0	0	0	2	0	0	0	0	0	0	0	4	1	0
denovo117318	+	0.832	1255	uncultured_bacterium;_D60_ERTUP_1005;_KJ874126	Bacteria	Firmicutes	Clostridia	denovo117318	Clostridiales	Lachnospiraceae	unclassified_Lachnospiraceae		0	1	0	6	0	0	0	3	0	0	0	0	3	0	0	0	2	5	0	4	0	0	8	0	1	0	1	0	0	0	1	0	5	0	1	0	0
denovo11746	+	0.926	1304	uncultured_bacterium;_AE1_aaa01a05;_EU771233	Bacteria	Firmicutes	Clostridia	denovo11746	Clostridiales	Lachnospiraceae	unclassified_Lachnospiraceae		5	0	2	10	7	5	2	14	4	4	1	2	12	3	1	2	6	7	0	8	0	8	1	5	4	5	1	1	47	2	0	3	3	0	3	6	19
denovo117462	+	0.863	1330	uncultured_prokaryote;_07122804-ZSS_Z7_EU_4_1_18;_HQ155628	Bacteria	Firmicutes	Clostridia	denovo117462	Clostridiales	Lachnospiraceae	unclassified_Lachnospiraceae		4	0	0	1	0	2	0	0	0	0	0	0	0	0	0	0	4	3	0	1	8	0	2	0	0	1	4	0	0	0	0	1	1	2	0	4	0
denovo117523	+	0.871	1315	uncultured_bacterium;_AE3_aaa02b08;_EU771133	Bacteria	Bacteroidetes	Bacteroidia	denovo117523	Bacteroidales	unclassified_Bacteroidales	unknown		1	19	0	3	0	1	0	0	0	0	0	0	69	0	0	0	0	0	0	0	0	0	0	0	5	20	0	0	0	0	7	0	1	0	0	5	8
denovo117549	+	0.752	1291	uncultured_bacterium;_horsej_h02_1;_EU468245	Bacteria	Bacteroidetes	Bacteroidia	denovo117549	Bacteroidales	Prevotellaceae	unclassified_Prevotellaceae		0	2	0	0	0	0	0	0	0	0	0	0	0	0	0	1	0	0	0	0	0	0	0	0	0	0	0	0	0	0	0	0	1	0	0	0	1
denovo117579	+	0.827	1279	uncultured_bacterium;_Fb1-73;_JX095194	Bacteria	Firmicutes	Clostridia	denovo117579	Clostridiales	Ruminococcaceae	unclassified_Ruminococcaceae		0	0	0	0	0	0	0	0	0	0	0	0	0	0	0	0	0	1	0	3	0	0	0	1	0	0	0	0	1	0	0	0	0	0	0	0	0
denovo117596	+	0.915	1289	uncultured_bacterium;_TS15_a03d03;_FJ364471	Bacteria	Firmicutes	Clostridia	denovo117596	Clostridiales	Ruminococcaceae	unclassified_Ruminococcaceae		1	0	0	1	1	4	0	1	3	0	1	0	0	0	1	0	1	1	1	0	1	0	0	0	0	0	1	0	0	0	0	3	0	0	0	1	2
denovo117672	+	0.825	1441	uncultured_rumen_bacterium;_YRMCA155;_KC163023	Bacteria	Firmicutes	Clostridia	denovo117672	Clostridiales	Ruminococcaceae	unclassified_Ruminococcaceae		0	0	0	0	0	0	0	0	1	0	0	0	0	0	0	2	0	0	1	0	0	1	0	0	0	2	0	0	0	0	0	0	0	0	0	0	0
denovo117701	+	0.936	1333	uncultured_bacterium;_RL186_aao47h05;_DQ806715	Bacteria	Firmicutes	Clostridia	denovo117701	Clostridiales	Lachnospiraceae	Blautia		0	3	0	0	0	0	1	3	0	0	1	0	0	0	0	1	0	0	0	0	1	0	0	0	0	0	2	0	0	1	0	0	0	0	0	0	0
denovo117772	+	0.957	1414	uncultured_bacterium;_1103200821556;_EU843097	Bacteria	Firmicutes	Clostridia	denovo117772	Clostridiales	Lachnospiraceae	unclassified_Lachnospiraceae		0	0	0	0	0	0	0	2	0	0	1	0	1	1	0	0	0	0	0	0	1	0	0	0	0	3	0	0	0	0	0	1	0	0	0	0	0
denovo117869	+	0.756	1325	uncultured_bacterium;_horsej_aai89f10;_EU463609	Bacteria	Bacteroidetes	unclassified_Bacteroidetes	denovo117869	unknow	unknown	unknown		0	0	0	0	0	0	0	0	0	0	0	0	0	0	0	0	0	0	0	0	1	0	0	0	0	0	0	0	0	1	0	0	0	0	0	0	0
denovo1179	+	0.7	1223	uncultured_bacterium;_D139_ERTUP_88;_KJ874006	Bacteria	Firmicutes	Clostridia	denovo1179	Clostridiales	Ruminococcaceae	unclassified_Ruminococcaceae		0	1	0	0	0	0	0	0	0	2	1	0	0	0	0	0	1	2	0	0	0	0	0	0	0	0	0	0	0	0	0	0	0	0	0	0	3
denovo11793	+	0.968	1315	uncultured_bacterium;_horsem_aai93e08;_EU463418	Bacteria	Bacteroidetes	Bacteroidia	denovo11793	Bacteroidales	unclassified_Bacteroidales	unknown		0	0	0	0	0	2	0	0	1	0	0	1	0	0	0	0	0	0	0	0	0	0	0	0	0	1	0	0	3	0	0	0	0	0	2	0	0
denovo117968	+	0.729	1315	uncultured_bacterium;_AS1_aao37d02.Contig1;_EU465545	Bacteria	Firmicutes	Clostridia	denovo117968	Clostridiales	Ruminococcaceae	unclassified_Ruminococcaceae		0	0	0	0	1	0	0	1	0	0	0	0	0	0	0	0	0	0	0	0	0	0	0	0	0	0	0	0	0	0	0	0	0	0	0	1	0
denovo11797	+	0.76	1311	uncultured_bacterium;_Fb1-34;_JX095157	Bacteria	Firmicutes	Clostridia	denovo11797	Clostridiales	Ruminococcaceae	Clostridium_IV		0	0	1	0	0	0	0	6	2	0	0	0	7	3	0	1	0	1	1	0	3	1	4	1	4	1	3	2	1	0	1	0	0	1	2	4	3
denovo117970	+	0.89	1306	uncultured_bacterium;_RH_aaj89c08;_EU461433	Bacteria	Firmicutes	Clostridia	denovo117970	Clostridiales	Ruminococcaceae	unclassified_Ruminococcaceae		0	0	1	0	0	0	4	0	0	0	0	0	2	1	5	2	4	1	1	1	2	1	0	0	1	7	2	0	0	0	5	0	0	1	2	1	0
denovo117980	+	0.857	1306	uncultured_bacterium;_RH_aaj89c08;_EU461433	Bacteria	Firmicutes	Clostridia	denovo117980	Clostridiales	Ruminococcaceae	unclassified_Ruminococcaceae		3	7	0	7	0	0	0	0	2	1	2	0	0	0	5	0	2	1	0	2	0	0	4	1	0	0	1	2	0	0	0	0	0	0	0	2	0
denovo118014	+	0.922	1290	uncultured_Clostridiales_bacterium;_SHTP471;_GQ358452	Bacteria	Firmicutes	Clostridia	denovo118014	Clostridiales	unclassified_Clostridiales	unknown		3	1	0	0	1	0	0	0	1	1	0	0	1	2	1	1	0	2	0	2	0	0	0	0	0	1	0	0	0	0	0	1	1	0	0	1	1
denovo118108	+	0.882	1332	uncultured_bacterium;_TU1_aaa04c02;_EU470094	Bacteria	Firmicutes	Clostridia	denovo118108	Clostridiales	Lachnospiraceae	unclassified_Lachnospiraceae		3	2	0	1	0	1	0	2	1	2	0	0	1	1	0	1	2	0	0	0	0	1	5	0	0	0	1	1	0	0	0	2	0	2	1	1	3
denovo118143	+	0.809	1420	uncultured_rumen_bacterium_4C28d-12;_AB034126	Bacteria	Firmicutes	Clostridia	denovo118143	Clostridiales	Ruminococcaceae	Acetivibrio		1	24	1	27	3	4	1	3	2	18	16	4	0	3	11	45	9	8	4	3	20	2	9	13	0	15	7	8	0	3	0	2	6	0	4	11	7
denovo118163	+	0.732	1379	uncultured_bacterium;_p-956-s962-5;_AF371797	Bacteria	Firmicutes	Clostridia	denovo118163	Clostridiales	Ruminococcaceae	unclassified_Ruminococcaceae		0	0	0	0	0	0	0	0	1	0	0	0	2	0	0	0	0	0	0	0	0	0	1	0	0	0	1	0	0	0	0	0	0	0	0	0	0
denovo118169	+	1	1154	uncultured_bacterium;_GZ_aaa03b11;_EU470424	Bacteria	Firmicutes	Clostridia	denovo118169	Clostridiales	unclassified_Clostridiales	unknown		3	4	8	0	6	14	7	7	6	12	30	0	25	3	8	2	36	7	5	0	22	17	16	13	5	22	5	3	1	0	6	15	1	3	8	17	3
denovo118238	+	0.916	1315	uncultured_bacterium;_horsem_aai93e11;_EU775831	Bacteria	Bacteroidetes	Bacteroidia	denovo118238	Bacteroidales	unclassified_Bacteroidales	unknown		0	0	0	0	0	0	0	0	0	0	0	0	0	1	0	0	0	0	0	0	0	1	0	2	0	0	0	0	0	0	0	0	0	0	0	0	0
denovo118314	+	0.991	1329	uncultured_bacterium;_RL388_aao96e08;_DQ801517	Bacteria	Firmicutes	Clostridia	denovo118314	Clostridiales	Lachnospiraceae	Blautia		0	0	0	0	0	0	0	1	1	0	0	0	0	0	0	0	0	0	0	0	0	0	0	0	0	0	5	0	0	2	0	0	0	0	0	0	0
denovo11832	+	0.749	1333	uncultured_bacterium;_horsem_aai93d02;_EU463409	Bacteria	Spirochaetes	Spirochaetia	denovo11832	Spirochaetales	Spirochaetaceae	Treponema		0	0	0	0	0	0	0	2	0	0	0	0	0	0	0	0	0	0	0	0	1	1	0	2	1	0	0	0	0	0	1	0	1	0	0	0	0
denovo118330	+	0.971	1324	uncultured_bacterium;_horsem_aai95a02;_EU463496	Bacteria	Firmicutes	Clostridia	denovo118330	Clostridiales	Lachnospiraceae	unclassified_Lachnospiraceae		0	0	0	0	0	0	0	0	0	0	0	0	0	0	0	0	0	0	0	0	0	0	0	0	0	0	0	0	0	0	0	0	1	0	0	0	0
denovo118484	+	0.768	1287	uncultured_Clostridiales_bacterium;_MgMjD-056;_AB234462	Bacteria	Firmicutes	Clostridia	denovo118484	Clostridiales	unclassified_Clostridiales	unknown		0	0	3	0	1	1	0	0	0	1	4	0	2	1	0	0	0	0	0	0	0	1	0	0	0	0	0	0	0	0	0	2	0	0	0	0	0
denovo11862	+	0.896	1305	uncultured_bacterium;_FL_1aaa03f08;_EU775082	Bacteria	Firmicutes	Clostridia	denovo11862	Clostridiales	Ruminococcaceae	unclassified_Ruminococcaceae		0	0	0	0	0	1	0	0	0	1	0	0	0	0	0	0	0	0	1	0	0	0	0	0	0	0	0	0	0	0	0	0	0	0	0	0	1
denovo118660	+	0.926	1322	uncultured_bacterium;_horsej_aai90a10;_EU463630	Bacteria	Bacteroidetes	Bacteroidia	denovo118660	Bacteroidales	unclassified_Bacteroidales	unknown		0	0	0	0	0	1	2	1	0	2	1	0	1	1	0	2	3	2	0	0	0	1	1	0	0	4	0	0	0	0	2	0	0	1	0	0	0
denovo118692	+	0.962	1393	uncultured_bacterium;_1103200819550;_EU842225	Bacteria	Firmicutes	Clostridia	denovo118692	Clostridiales	Ruminococcaceae	Ruminococcus		0	0	0	0	0	0	0	0	0	0	0	0	0	0	0	0	0	1	0	0	0	0	1	0	0	0	0	0	0	0	0	0	0	0	0	0	0
denovo11884	+	0.893	1413	uncultured_Treponema_sp.;_RF100;_HM049827	Bacteria	Spirochaetes	Spirochaetia	denovo11884	Spirochaetales	Spirochaetaceae	Treponema		20	24	3	26	10	11	6	26	12	14	15	1	45	22	8	5	85	36	13	17	12	4	49	7	3	9	5	2	0	4	15	4	27	11	26	31	26
denovo118854	+	0.884	1394	uncultured_bacterium;_XJC47;_GU174033	Bacteria	Bacteroidetes	Bacteroidia	denovo118854	Bacteroidales	unclassified_Bacteroidales	unknown		0	0	0	0	0	0	4	0	0	1	0	0	0	0	0	0	0	0	0	0	0	0	0	0	0	1	0	0	0	0	1	0	0	0	0	0	3
denovo118859	+	0.802	1235	uncultured_bacterium;_horsem_aai95g11;_EU463541	Bacteria	Bacteroidetes	Bacteroidia	denovo118859	Bacteroidales	Bacteroidaceae	BF311		0	0	0	0	0	0	0	3	0	0	3	0	0	0	0	0	0	0	0	0	0	0	0	0	0	0	0	0	0	0	0	0	0	0	0	0	0
denovo118956	+	0.565	1397	uncultured_bacterium;_DEN_SIP_105;_KF533830	Bacteria	Bacteroidetes	Bacteroidia	denovo118956	Bacteroidales	Marinilabiliaceae	unclassified_Marinilabiliaceae		0	0	2	8	0	0	0	0	0	1	2	0	2	0	0	0	0	0	0	0	2	0	0	1	0	1	2	0	0	7	4	0	1	0	2	0	0
denovo118997	+	0.857	1295	uncultured_bacterium;_WA_aaa03d04;_EU779396	Bacteria	Fibrobacteres	Fibrobacteria	denovo118997	Fibrobacterales	Fibrobacteraceae	Fibrobacter		0	0	0	0	1	5	2	5	4	0	1	1	0	13	2	3	0	1	0	0	0	4	0	0	0	1	0	2	14	0	0	0	0	0	3	0	0
denovo11903	+	0.934	1235	uncultured_bacterium;_GZ_aaa01a05;_EU779408	Bacteria	Firmicutes	Clostridia	denovo11903	Clostridiales	Lachnospiraceae	Blautia		0	11	0	2	0	0	0	1	0	0	1	0	0	1	1	1	1	1	0	0	0	0	0	1	0	0	1	2	1	0	0	3	1	1	0	0	0
denovo119061	+	0.917	1304	uncultured_bacterium;_Hda1-58;_JX095359	Bacteria	Firmicutes	Clostridia	denovo119061	Clostridiales	Ruminococcaceae	unclassified_Ruminococcaceae		2	0	2	7	0	6	0	11	4	4	0	7	6	0	1	11	16	3	4	4	5	3	4	4	3	13	7	6	0	0	3	6	1	5	9	11	1
denovo119065	+	0.891	1325	uncultured_bacterium;_Hmb2-81;_JX096379	Bacteria	Firmicutes	Clostridia	denovo119065	Clostridiales	Ruminococcaceae	unclassified_Ruminococcaceae		0	0	0	0	0	2	0	3	0	0	0	0	2	1	0	1	3	0	0	3	1	0	1	0	1	0	0	3	0	0	0	0	0	0	0	1	0
denovo11908	+	0.861	1324	uncultured_bacterium;_AS1_aao39a12.Contig1;_EU465599	Bacteria	Firmicutes	Clostridia	denovo11908	Clostridiales	Ruminococcaceae	unclassified_Ruminococcaceae		0	0	0	0	0	1	0	0	0	0	0	0	0	0	0	0	0	0	0	0	0	0	0	0	0	3	0	1	0	0	0	0	0	0	1	0	0
denovo119120	+	0.702	1277	uncultured_bacterium;_horsej_e12;_EU468263	Bacteria	Spirochaetes	Spirochaetia	denovo119120	Spirochaetales	Spirochaetaceae	Treponema		0	0	0	2	1	1	2	0	0	0	0	0	0	0	0	0	0	0	0	0	0	1	0	0	0	0	0	0	0	0	0	0	0	0	0	0	1
denovo119128	+	0.885	1311	uncultured_bacterium;_ML_aaj26b07;_EU776857	Bacteria	Firmicutes	Clostridia	denovo119128	Clostridiales	Ruminococcaceae	unclassified_Ruminococcaceae		0	26	7	3	0	3	4	7	1	0	0	1	5	1	28	4	5	12	4	10	7	0	1	7	0	37	24	2	0	7	2	0	8	0	1	4	2
denovo119163	+	0.796	1377	uncultured_rumen_bacterium;_P2_4_11;_LN612916	Bacteria	Firmicutes	Erysipelotrichi	denovo119163	Erysipelotrichales	Erysipelotrichaceae	p-75-a5		4	9	2	3	0	2	2	0	2	1	5	5	5	3	2	1	7	7	2	19	3	2	14	8	2	1	3	8	0	0	2	0	0	0	0	2	3
denovo119166	+	0.946	1223	uncultured_bacterium;_D139_ERTUP_88;_KJ874006	Bacteria	Firmicutes	Clostridia	denovo119166	Clostridiales	Ruminococcaceae	unclassified_Ruminococcaceae		0	0	0	0	0	1	0	0	0	0	0	0	0	0	0	0	6	2	0	1	1	0	0	0	0	0	3	0	0	0	0	0	1	1	0	0	0
denovo119203	+	0.775	1384	uncultured_Clostridium_sp.;_B50-63;_KC555225	Bacteria	Firmicutes	Clostridia	denovo119203	Clostridiales	Ruminococcaceae	Clostridium_IV		2	0	3	0	0	3	0	2	5	0	7	0	20	2	1	4	10	16	1	1	6	7	17	1	9	10	0	3	0	0	3	2	1	0	1	1	2
denovo119253	+	0.86	1289	uncultured_bacterium;_WA_aaa01c11;_EU473450	Bacteria	Bacteroidetes	unclassified_Bacteroidetes	denovo119253	unknow	unknown	unknown		0	0	0	0	0	0	0	1	0	0	0	0	0	0	0	0	0	0	0	0	0	0	0	0	3	0	0	0	0	0	0	0	0	0	0	2	0
denovo119260	+	0.604	1282	uncultured_bacterium;_AE3_aaa02e02;_EU471938	Bacteria	Firmicutes	Clostridia	denovo119260	Clostridiales	Ruminococcaceae	Ruminococcus		2	0	0	0	0	0	0	6	0	0	0	2	2	0	0	0	0	0	0	0	0	0	0	2	0	0	0	0	0	0	1	0	0	0	1	0	0
denovo119262	+	0.878	1298	uncultured_bacterium;_AE3_aaa01h06;_EU471893	Bacteria	Firmicutes	Clostridia	denovo119262	Clostridiales	Ruminococcaceae	unclassified_Ruminococcaceae		1	1	0	3	0	0	0	0	0	0	0	0	0	0	0	0	0	0	0	0	0	0	0	0	0	0	0	0	0	0	0	0	0	0	0	0	0
denovo119296	+	0.968	1333	uncultured_bacterium;_AE3_aaa02a07;_EU771163	Bacteria	Spirochaetes	Spirochaetia	denovo119296	Spirochaetales	Spirochaetaceae	Treponema		0	0	0	0	0	2	0	0	0	0	0	0	0	0	0	0	2	0	0	0	0	0	0	0	0	0	0	0	0	0	0	0	0	0	0	0	0
denovo119318	+	0.807	1374	uncultured_bacterium;_CFT112G4;_DQ456046	Bacteria	Proteobacteria	Betaproteobacteria	denovo119318	Burkholderiales	Sutterellaceae	Parasutterella		0	0	0	0	0	2	0	4	1	1	3	0	17	0	2	0	1	8	0	0	2	0	18	0	0	0	2	0	0	0	2	0	0	4	0	1	0
denovo119345	+	0.959	1300	uncultured_bacterium;_WA_aaa03g06;_EU473545	Bacteria	Fibrobacteres	Fibrobacteria	denovo119345	Fibrobacterales	Fibrobacteraceae	Fibrobacter		0	0	0	1	0	0	0	1	1	0	0	0	0	1	0	0	0	0	0	1	0	0	0	0	1	0	1	0	0	0	0	0	0	0	0	0	1
denovo119353	+	0.809	1442	uncultured_bacterium;_N53;_AB494888	Bacteria	Spirochaetes	Spirochaetia	denovo119353	Spirochaetales	Spirochaetaceae	Treponema		0	0	0	0	0	0	0	0	0	0	0	0	0	0	0	0	1	0	0	1	0	0	0	0	0	0	0	0	0	0	1	1	0	0	2	1	0
denovo119379	+	0.884	1400	uncultured_bacterium;_WT_ctrl_D4_B02;_JQ085084	Bacteria	Firmicutes	Clostridia	denovo119379	Clostridiales	unclassified_Clostridiales	unknown		0	0	0	0	0	0	0	0	0	0	0	0	3	1	0	0	2	3	0	0	0	0	0	0	0	5	0	0	0	0	0	0	0	0	0	0	0
denovo119396	+	0.825	1401	uncultured_bacterium;_AP07U.92;_AM278254	Bacteria	Firmicutes	Clostridia	denovo119396	Clostridiales	Ruminococcaceae	unclassified_Ruminococcaceae		0	0	0	0	0	1	0	0	0	0	0	0	0	0	0	2	0	1	0	0	0	0	1	0	0	0	0	0	0	0	0	0	0	0	0	1	0
denovo119428	+	0.986	1259	uncultured_bacterium;_horsej_c04;_EU468252	Bacteria	Bacteroidetes	unclassified_Bacteroidetes	denovo119428	unknow	unknown	unknown		1	2	5	0	0	5	0	3	0	0	5	0	8	0	0	5	6	9	0	4	11	3	25	0	9	9	1	0	0	0	1	0	3	2	1	8	1
denovo119671	+	0.818	1315	uncultured_bacterium;_AE2_aaa04g12;_EU471826	Bacteria	Firmicutes	Clostridia	denovo119671	Clostridiales	Lachnospiraceae	unclassified_Lachnospiraceae		4	0	0	2	0	0	3	0	0	0	1	0	2	0	0	0	0	1	0	0	0	1	0	0	0	3	0	0	0	0	0	0	0	0	1	1	0
denovo119725	+	0.778	1324	uncultured_bacterium;_horsem_aai94a09;_EU463444	Bacteria	Firmicutes	Clostridia	denovo119725	Clostridiales	Clostridiales_Incertae_Sedis_XIII	Anaerovorax		0	0	0	0	0	0	0	0	0	0	0	0	0	0	0	0	0	0	0	0	0	0	0	0	1	0	0	0	0	0	2	0	0	0	1	0	0
denovo119850	+	0.886	1349	uncultured_organism;_ELU0095-T26-S-NI_000173;_HQ783025	Bacteria	Firmicutes	Clostridia	denovo119850	Clostridiales	Ruminococcaceae	Faecalibacterium		0	30	0	1	0	0	1	0	0	0	1	0	0	0	0	3	0	5	0	1	1	0	7	0	0	0	4	0	0	0	0	2	0	0	0	3	2
denovo119893	+	0.986	1405	uncultured_rumen_bacterium_3C0d-5;_AB034005	Bacteria	Firmicutes	Clostridia	denovo119893	Clostridiales	Ruminococcaceae	Ruminococcus		0	0	0	0	0	0	0	0	1	0	1	0	0	0	0	0	1	0	0	0	0	0	0	0	0	0	1	0	0	0	0	0	1	0	0	0	0
denovo119901	+	0.87	1456	Acetivibrio_ethanolgignens;_type_strain:_DSM_3005;_FR749897	Bacteria	Firmicutes	Clostridia	denovo119901	Clostridiales	Lachnospiraceae	unclassified_Lachnospiraceae		0	0	0	0	0	0	0	4	0	0	0	0	0	1	1	0	0	0	0	0	2	1	0	0	0	0	0	0	0	0	0	0	0	0	0	0	0
denovo119940	+	0.777	1214	uncultured_bacterium;_orang2_aai65h08;_EU777352	Bacteria	Firmicutes	Clostridia	denovo119940	Clostridiales	unclassified_Clostridiales	unknown		0	0	1	0	0	0	0	3	0	0	0	0	0	0	0	0	1	1	0	0	0	0	0	0	0	0	0	0	0	0	0	0	0	0	1	0	0
denovo119978	+	0.841	1312	uncultured_bacterium;_horsem_aai95g10;_EU775728	Bacteria	Bacteroidetes	Bacteroidia	denovo119978	Bacteroidales	unclassified_Bacteroidales	unknown		1	2	0	0	0	1	0	1	1	2	0	0	0	0	0	0	2	0	0	0	0	1	0	4	0	0	0	0	0	0	2	0	0	0	0	0	0
denovo119993	+	0.808	1314	uncultured_bacterium;_AFEL3_aao14f06;_EU771762	Bacteria	Firmicutes	Clostridia	denovo119993	Clostridiales	Lachnospiraceae	unclassified_Lachnospiraceae		0	0	0	1	1	0	0	0	0	0	0	1	0	0	0	0	0	0	0	0	0	0	0	0	0	0	0	3	0	0	0	0	0	0	0	0	0
denovo120074	+	0.7	1320	uncultured_bacterium;_molerat_aai70e04;_EU463139	Bacteria	Bacteroidetes	Bacteroidia	denovo120074	Bacteroidales	unclassified_Bacteroidales	unknown		0	0	0	0	0	0	0	0	0	0	0	0	0	0	0	0	0	0	0	0	0	1	0	0	0	0	0	0	0	0	0	0	0	0	1	0	0
denovo120124	+	0.868	1382	uncultured_bacterium;_p-2566-9F5;_AF371660	Bacteria	Firmicutes	Clostridia	denovo120124	Clostridiales	Lachnospiraceae	Lachnospiracea_incertae_sedis		1	1	0	3	0	1	0	0	1	0	0	0	0	1	0	1	0	0	0	0	1	1	0	0	0	1	0	0	0	0	0	0	0	1	1	1	1
denovo12020	+	0.869	1239	uncultured_bacterium;_D102_ERTU_2021;_KJ873967	Bacteria	Bacteroidetes	Bacteroidia	denovo12020	Bacteroidales	Porphyromonadaceae	unclassified_Porphyromonadaceae		17	3	76	0	0	6	4	4	2	11	22	1	18	4	1	17	0	16	1	0	29	3	13	6	4	6	13	0	0	0	0	5	0	0	12	10	4
denovo120212	+	0.706	1302	uncultured_bacterium;_horsej_aai90h03;_EU463675	Bacteria	Bacteroidetes	unclassified_Bacteroidetes	denovo120212	unknow	unknown	unknown		0	0	0	0	0	0	0	0	1	2	0	0	0	0	0	0	0	0	2	0	0	0	0	0	0	0	0	0	0	0	0	0	0	0	0	0	0
denovo120247	+	0.812	1306	uncultured_bacterium;_GZ_aaa01f05;_EU779477	Bacteria	Firmicutes	Clostridia	denovo120247	Clostridiales	Ruminococcaceae	unclassified_Ruminococcaceae		2	3	0	0	0	0	0	2	0	1	1	1	0	0	0	0	0	1	0	2	0	0	0	0	0	0	0	0	0	0	0	0	0	0	0	1	1
denovo12026	+	0.833	1190	uncultured_bacterium;_OK3_d01;_EU468797	Bacteria	Firmicutes	Clostridia	denovo12026	Clostridiales	Ruminococcaceae	unclassified_Ruminococcaceae		0	1	5	0	0	0	0	3	0	2	2	2	0	1	0	1	0	4	0	3	0	1	7	0	2	5	2	0	0	0	0	0	0	0	0	1	4
denovo120266	+	0.823	1295	uncultured_bacterium;_WA_aaa03g09;_EU779365	Bacteria	Firmicutes	Clostridia	denovo120266	Clostridiales	Ruminococcaceae	unclassified_Ruminococcaceae		5	52	1	19	0	3	0	4	2	4	5	6	6	4	10	9	18	15	3	19	11	4	19	1	0	17	14	17	0	0	1	2	15	1	7	8	1
denovo120314	+	0.953	1308	uncultured_bacterium;_GZ_aaa03c01;_EU779410	Bacteria	Firmicutes	Clostridia	denovo120314	Clostridiales	Ruminococcaceae	Clostridium_IV		0	0	0	0	0	0	0	0	0	0	0	0	3	2	0	0	2	1	0	1	0	0	1	0	0	1	0	0	0	0	0	0	0	0	0	2	0
denovo120375	+	0.869	1409	uncultured_bacterium;_1103200821978;_EU844938	Bacteria	Firmicutes	Clostridia	denovo120375	Clostridiales	Lachnospiraceae	unclassified_Lachnospiraceae		2	0	0	2	0	0	0	0	0	0	0	2	1	0	0	0	1	0	0	1	0	1	0	0	1	0	1	0	0	0	0	4	0	0	0	2	0
denovo120431	+	0.827	1274	uncultured_bacterium;_EAC_2_aaa01h03;_EU774639	Bacteria	Firmicutes	Clostridia	denovo120431	Clostridiales	Lachnospiraceae	unclassified_Lachnospiraceae		0	0	0	0	0	0	0	0	2	1	0	0	0	0	0	0	0	0	0	0	0	0	2	0	0	1	0	0	0	0	0	0	0	0	0	0	0
denovo120439	+	0.658	1329	uncultured_bacterium;_KO1_aai42b05;_EU776452	Bacteria	Firmicutes	Clostridia	denovo120439	Clostridiales	Ruminococcaceae	Clostridium_IV		0	0	0	1	0	0	0	3	0	0	12	0	0	2	5	0	3	1	0	2	0	1	0	0	1	4	3	3	0	0	0	0	0	0	0	1	0
denovo120490	+	0.735	1348	uncultured_bacterium;_Fei_13Dec90m_69;_AB930835	Bacteria	Firmicutes	Clostridia	denovo120490	Clostridiales	unclassified_Clostridiales	unknown		0	0	2	3	0	0	0	0	0	0	0	0	3	0	0	1	1	5	0	0	0	2	0	2	0	7	1	0	0	0	0	0	0	1	3	2	1
denovo120499	+	0.832	1388	uncultured_bacterium;_1101352040710;_EU843006	Bacteria	Firmicutes	Clostridia	denovo120499	Clostridiales	Ruminococcaceae	unclassified_Ruminococcaceae		0	0	0	0	0	0	0	0	0	0	0	0	4	0	0	0	0	0	0	0	2	0	0	0	0	0	0	0	0	0	0	0	0	0	0	0	0
denovo120559	+	0.981	1250	uncultured_bacterium;_GZ_aaa02b12;_EU470421	Bacteria	Firmicutes	Clostridia	denovo120559	Clostridiales	Lachnospiraceae	unclassified_Lachnospiraceae		1	26	6	29	0	6	3	14	0	20	1	0	0	4	7	4	0	9	0	13	2	10	2	1	1	7	9	2	0	26	0	4	17	0	6	19	0
denovo120592	+	0.921	1263	uncultured_bacterium;_BD07092;_JQ186280	Bacteria	Firmicutes	Clostridia	denovo120592	Clostridiales	Ruminococcaceae	unclassified_Ruminococcaceae		0	1	0	0	0	0	0	0	0	0	0	0	0	0	0	0	0	1	0	0	0	0	0	0	0	0	0	2	0	0	0	0	0	0	0	0	0
denovo120603	+	0.82	1270	uncultured_bacterium;_horsej_f03_1;_EU468282	Bacteria	Bacteroidetes	Bacteroidia	denovo120603	Bacteroidales	Porphyromonadaceae	unclassified_Porphyromonadaceae		0	0	2	1	0	0	1	0	0	0	2	1	13	0	0	0	5	1	3	2	0	0	1	0	4	1	0	0	0	0	2	0	0	3	4	2	1
denovo120710	+	0.979	1451	uncultured_bacterium;_wet69;_AY212771	Bacteria	Firmicutes	Clostridia	denovo120710	Clostridiales	Lachnospiraceae	Lachnospiracea_incertae_sedis		0	4	3	4	0	2	1	0	0	0	0	0	0	0	0	0	3	0	0	1	0	2	2	0	0	3	1	1	0	0	0	0	0	0	0	0	0
denovo120810	+	0.817	1257	uncultured_bacterium;_D134_ERTV_37;_KJ874001	Bacteria	Bacteroidetes	Bacteroidia	denovo120810	Bacteroidales	Porphyromonadaceae	unclassified_Porphyromonadaceae		0	0	0	0	0	0	2	0	0	0	0	0	0	2	0	0	0	1	3	0	0	0	0	0	0	0	0	0	0	0	0	0	0	0	0	3	1
denovo120835	+	0.877	1292	uncultured_bacterium;_AE1_aaa02c01;_EU471601	Bacteria	Bacteroidetes	Bacteroidia	denovo120835	Bacteroidales	unclassified_Bacteroidales	unknown		0	0	1	0	0	0	0	3	0	0	0	0	4	0	0	0	0	0	0	0	0	0	0	0	0	0	2	0	0	0	0	0	0	0	0	0	0
denovo120837	+	0.89	1316	uncultured_bacterium;_AE1_aaa02b06;_EU771366	Bacteria	Bacteroidetes	Bacteroidia	denovo120837	Bacteroidales	Rikenellaceae	Rikenella		0	0	0	1	0	0	0	0	1	0	0	0	6	0	0	0	0	0	0	0	0	1	0	0	0	4	0	0	0	0	0	0	0	0	0	0	2
denovo120863	+	0.883	1339	uncultured_bacterium;_SWPT3_aaa01e04;_EF099309	Bacteria	Firmicutes	Clostridia	denovo120863	Clostridiales	Lachnospiraceae	unclassified_Lachnospiraceae		0	6	0	1	3	5	2	0	0	1	0	0	0	2	0	1	1	2	0	3	1	0	0	0	3	1	0	0	0	0	0	0	1	3	0	4	3
denovo120896	+	0.886	1188	uncultured_bacterium;_1103200843020;_EU843630	Bacteria	Firmicutes	Clostridia	denovo120896	Clostridiales	Ruminococcaceae	unclassified_Ruminococcaceae		0	0	0	0	0	0	0	1	0	0	0	0	0	0	0	0	0	0	0	1	0	0	0	0	0	0	1	0	0	0	0	0	0	0	0	0	0
denovo120897	+	0.888	1287	uncultured_bacterium;_KO1_aai43f11;_EU776400	Bacteria	Firmicutes	Clostridia	denovo120897	Clostridiales	Ruminococcaceae	unclassified_Ruminococcaceae		0	0	0	0	0	0	0	0	0	0	0	0	0	0	0	0	0	0	0	0	0	0	0	0	0	0	0	0	0	0	0	0	1	0	0	0	0
denovo120906	+	0.585	1165	uncultured_microorganism;_Group5_g;_JN387295	Bacteria	unclassified_Bacteria	unknow	denovo120906	unknow	unknown	unknown		1	0	0	0	1	0	3	0	0	0	0	0	1	2	1	0	0	0	0	0	2	1	0	0	0	0	0	0	0	0	0	2	0	0	0	0	0
denovo120940	+	0.895	1282	uncultured_bacterium;_AE3_aaa02e02;_EU471938	Bacteria	Firmicutes	Clostridia	denovo120940	Clostridiales	Ruminococcaceae	Ruminococcus		0	1	0	0	0	0	0	0	0	0	0	0	0	0	0	0	0	0	0	1	1	1	0	0	0	0	0	0	0	0	0	0	0	0	0	0	1
denovo121118	+	0.858	1307	uncultured_bacterium;_AE2_aaa03f08;_EU771100	Bacteria	Firmicutes	Clostridia	denovo121118	Clostridiales	unclassified_Clostridiales	unknown		1	0	0	0	0	1	0	0	0	0	0	0	0	2	0	0	0	2	0	0	0	0	0	0	0	0	0	1	0	0	0	0	0	0	0	0	0
denovo121218	+	0.846	1321	uncultured_bacterium;_AE2_aaa03b09;_EU471816	Bacteria	Fibrobacteres	Fibrobacteria	denovo121218	Fibrobacterales	Fibrobacteraceae	Fibrobacter		0	0	0	0	1	0	0	1	0	0	2	0	0	0	0	0	0	0	4	0	0	0	0	1	1	0	0	3	2	0	0	0	0	0	1	1	0
denovo121254	+	0.862	1288	uncultured_bacterium;_horsem_f06;_EU468307	Bacteria	Bacteroidetes	Bacteroidia	denovo121254	Bacteroidales	Prevotellaceae	unclassified_Prevotellaceae		2	0	0	0	0	1	0	1	0	0	0	0	1	0	0	0	0	0	0	0	0	1	0	0	0	0	1	0	0	0	0	0	0	0	0	0	1
denovo121263	+	0.955	1305	uncultured_bacterium;_IR_aaa02e10;_EU474612	Bacteria	Firmicutes	Clostridia	denovo121263	Clostridiales	Clostridiaceae_1	Clostridium_sensu_stricto		0	0	0	0	0	0	0	0	0	0	0	0	0	0	0	0	0	0	0	0	0	0	0	0	0	0	0	0	1	0	0	0	0	0	0	0	0
denovo121290	+	0.866	1308	uncultured_bacterium;_AFEL3_aao16g03;_EU466054	Bacteria	Firmicutes	Clostridia	denovo121290	Clostridiales	Eubacteriaceae	Pseudoramibacter		0	0	0	0	0	0	0	0	0	0	0	0	4	0	0	6	0	1	0	0	0	1	4	0	0	1	0	0	0	0	0	0	0	1	1	5	0
denovo121294	+	0.682	1236	uncultured_bacterium;_D42_ERTU_1002;_KJ874106	Bacteria	Bacteroidetes	Bacteroidia	denovo121294	Bacteroidales	Prevotellaceae	unclassified_Prevotellaceae		0	1	0	1	0	0	0	1	1	0	0	0	0	0	0	1	1	1	3	0	0	0	0	0	0	0	0	0	0	8	1	1	1	1	0	1	2
denovo121352	+	0.862	1322	uncultured_bacterium;_horsej_aai90a10;_EU463630	Bacteria	Bacteroidetes	Bacteroidia	denovo121352	Bacteroidales	unclassified_Bacteroidales	unknown		0	0	1	0	0	0	0	0	0	0	1	0	0	0	0	0	0	0	0	1	0	1	0	0	0	0	0	0	0	0	0	0	0	0	2	0	0
denovo12142	+	0.874	1348	uncultured_organism;_ELU0132-T349-S-NI_000043;_HQ793593	Bacteria	Firmicutes	Clostridia	denovo12142	Clostridiales	Lachnospiraceae	Coprococcus		0	1	22	2	2	6	0	3	6	11	6	2	10	6	2	1	9	4	1	2	0	2	1	0	0	6	0	1	0	0	4	5	1	2	3	0	0
denovo121430	+	0.831	1322	uncultured_bacterium;_horsej_aai92e04;_EU463768	Bacteria	Firmicutes	Clostridia	denovo121430	Clostridiales	Ruminococcaceae	unclassified_Ruminococcaceae		0	0	1	0	0	0	0	0	0	3	0	0	0	0	0	0	0	0	0	0	0	0	0	3	0	0	0	0	0	0	0	0	0	0	0	0	0
denovo121483	+	0.861	1288	uncultured_bacterium;_T2WK15D13;_HQ716502	Bacteria	Firmicutes	Clostridia	denovo121483	Clostridiales	Lachnospiraceae	unclassified_Lachnospiraceae		0	2	0	0	0	0	0	0	0	0	0	2	0	0	0	0	0	0	0	0	0	0	0	0	0	0	0	0	0	0	0	0	0	0	0	0	1
denovo121491	+	0.885	1298	uncultured_bacterium;_WA_aaa04b10;_EU779383	Bacteria	Fibrobacteres	Fibrobacteria	denovo121491	Fibrobacterales	Fibrobacteraceae	Fibrobacter		0	2	0	0	1	1	0	2	1	0	0	1	0	0	0	0	0	0	0	0	0	0	0	1	0	2	0	1	0	0	0	0	1	0	9	2	1
denovo121552	+	0.757	1230	uncultured_bacterium;_horsej_aai92e09;_EU775761	Bacteria	Fibrobacteres	Fibrobacteria	denovo121552	Fibrobacterales	Fibrobacteraceae	Fibrobacter		0	0	0	0	0	0	0	1	0	0	0	0	0	1	0	0	1	0	0	1	0	0	1	0	0	0	0	0	0	0	0	0	0	0	0	0	0
denovo121576	+	0.947	1328	uncultured_bacterium;_horsem_aai95d02;_EU463520	Bacteria	Spirochaetes	Spirochaetia	denovo121576	Spirochaetales	Spirochaetaceae	Treponema		0	1	2	0	0	4	0	1	0	1	0	0	1	1	0	1	0	0	0	0	0	0	0	0	0	0	0	3	0	0	0	0	0	0	0	2	0
denovo121577	+	0.755	1242	uncultured_bacterium;_D170_ERTV_28;_KJ874040	Bacteria	Bacteroidetes	Bacteroidia	denovo121577	Bacteroidales	Prevotellaceae	Paraprevotella		0	0	0	0	0	0	0	0	0	0	0	0	0	0	0	0	0	0	0	0	0	0	1	0	0	0	0	0	0	0	1	0	0	0	0	2	0
denovo121653	+	0.874	1251	uncultured_bacterium;_D53_ERTVP_2020;_KJ874118	Bacteria	Firmicutes	Clostridia	denovo121653	Clostridiales	Ruminococcaceae	Oscillibacter		12	44	4	1	3	16	2	10	1	3	4	11	6	2	7	0	3	17	0	13	7	2	0	9	0	7	9	2	0	0	0	2	5	0	0	5	6
denovo121663	+	0.8	1230	uncultured_bacterium;_horsej_aai92e09;_EU775761	Bacteria	Fibrobacteres	Fibrobacteria	denovo121663	Fibrobacterales	Fibrobacteraceae	Fibrobacter		0	1	0	0	0	0	0	1	0	0	0	0	0	1	0	0	0	0	0	0	0	0	0	1	0	0	0	0	0	0	0	0	1	0	1	0	0
denovo121664	+	0.874	1367	uncultured_organism;_ELU0073-T501-S-NIPCRAMgANa_000100;_HQ773700	Bacteria	Firmicutes	Clostridia	denovo121664	Clostridiales	Lachnospiraceae	Clostridium_XlVa		0	0	0	0	0	5	0	0	0	0	0	0	2	0	0	0	0	0	0	0	0	0	0	0	0	0	0	0	0	0	0	0	0	0	1	0	2
denovo121684	+	0.885	1321	uncultured_bacterium;_TU1_aaa02c09;_EU779220	Bacteria	Firmicutes	Clostridia	denovo121684	Clostridiales	Lachnospiraceae	unclassified_Lachnospiraceae		0	43	0	3	0	0	0	0	2	0	4	0	2	0	0	1	0	3	0	0	2	1	2	1	0	6	1	0	0	0	4	0	1	3	0	0	1
denovo121745	+	0.825	1300	uncultured_bacterium;_GRANT57;_AY858380	Bacteria	Firmicutes	Clostridia	denovo121745	Clostridiales	unclassified_Clostridiales	unknown		1	8	1	4	1	4	0	1	1	1	0	0	3	0	3	2	3	1	4	9	2	4	1	0	1	3	0	2	0	0	0	1	6	1	1	4	1
denovo121790	+	0.972	1306	uncultured_bacterium;_AE3_aaa01b08;_EU471877	Bacteria	Firmicutes	Clostridia	denovo121790	Clostridiales	Ruminococcaceae	unclassified_Ruminococcaceae		1	3	0	0	0	1	3	0	4	0	2	0	6	0	0	0	2	1	0	0	0	0	2	1	0	1	0	0	22	5	3	1	2	3	0	4	0
denovo12180	+	0.866	1306	uncultured_bacterium;_horsem_aai93g05;_EU463429	Bacteria	Firmicutes	Clostridia	denovo12180	Clostridiales	Ruminococcaceae	unclassified_Ruminococcaceae		0	1	0	0	0	1	0	0	0	1	1	0	0	0	0	0	0	0	0	0	0	0	0	0	0	1	0	0	0	0	0	1	0	0	0	0	0
denovo121863	+	0.87	1315	uncultured_bacterium;_WA_aaa03h01;_EU473440	Bacteria	Firmicutes	Clostridia	denovo121863	Clostridiales	Lachnospiraceae	unclassified_Lachnospiraceae		0	0	0	0	0	1	0	0	0	0	0	0	1	0	0	0	0	0	0	0	0	0	0	0	0	0	0	0	0	0	0	0	0	0	0	0	0
denovo121871	+	0.822	1357	uncultured_bacterium;_T2WK048;_HQ716417	Bacteria	Firmicutes	Clostridia	denovo121871	Clostridiales	Ruminococcaceae	Oscillibacter		3	2	1	1	0	6	4	2	2	11	9	7	12	1	0	1	10	16	0	6	1	1	7	1	0	5	6	2	0	0	0	1	1	0	4	3	0
denovo12192	+	0.772	1342	uncultured_bacterium;_gir_aah96b08;_EU464205	Bacteria	Spirochaetes	Spirochaetia	denovo12192	Spirochaetales	Spirochaetaceae	Treponema		1	0	0	1	2	0	3	0	2	0	0	0	0	1	0	0	2	5	0	0	1	5	0	8	7	0	4	0	0	0	0	2	0	0	4	5	0
denovo121935	+	0.759	1320	uncultured_bacterium;_horsem_aai93c09;_EU463406	Bacteria	Bacteroidetes	Bacteroidia	denovo121935	Bacteroidales	Rikenellaceae	Rikenella		0	0	0	0	0	0	0	0	0	0	0	0	0	0	0	0	0	0	0	0	0	1	0	0	0	2	0	0	0	0	0	0	0	1	0	0	1
denovo121982	+	0.96	1361	uncultured_bacterium;_wet58;_AY212761	Bacteria	Firmicutes	Clostridia	denovo121982	Clostridiales	Lachnospiraceae	unclassified_Lachnospiraceae		0	2	0	4	0	0	0	0	0	0	0	0	0	0	1	1	0	0	0	0	0	0	0	0	0	2	0	3	0	0	0	0	0	0	0	0	1
denovo122017	+	0.918	1331	uncultured_bacterium;_BG_aaa04b03.Contig1;_EU473631	Bacteria	Firmicutes	Clostridia	denovo122017	Clostridiales	Lachnospiraceae	Lachnospiracea_incertae_sedis		14	1	8	6	8	25	6	11	8	20	17	4	41	6	2	1	8	13	6	7	7	9	36	24	14	9	16	2	0	0	4	15	1	2	12	10	6
denovo122055	+	0.953	1324	Wautersiella_sp._MBG55;_KJ563246	Bacteria	Bacteroidetes	Flavobacteriia	denovo122055	Flavobacteriales	Flavobacteriaceae	Empedobacter		0	0	2	3	0	0	0	6	3	0	0	1	0	0	0	1	0	0	0	1	0	0	0	1	0	18	0	0	0	0	0	0	0	0	0	2	2
denovo12211	+	0.971	1324	uncultured_bacterium;_horsem_aai95a02;_EU463496	Bacteria	Firmicutes	Clostridia	denovo12211	Clostridiales	Lachnospiraceae	unclassified_Lachnospiraceae		0	0	0	0	0	1	0	0	0	1	0	0	0	0	0	0	1	0	0	0	1	0	0	0	0	0	0	0	0	0	0	0	0	0	0	0	0
denovo122141	+	0.876	1327	uncultured_bacterium;_WA_aaa02e11;_EU473573	Bacteria	Spirochaetes	Spirochaetia	denovo122141	Spirochaetales	Spirochaetaceae	Treponema		0	0	0	0	1	2	0	0	0	0	0	0	0	0	0	0	0	0	0	0	0	0	0	1	1	1	0	0	0	0	0	0	0	0	0	0	0
denovo122174	+	0.962	1312	uncultured_bacterium;_AFBAB_aai02g08;_EU464328	Bacteria	Firmicutes	Clostridia	denovo122174	Clostridiales	Ruminococcaceae	unclassified_Ruminococcaceae		0	3	0	2	0	3	0	1	0	0	0	0	2	0	0	0	0	3	2	0	0	0	0	0	0	3	0	0	0	0	1	0	0	1	0	5	4
denovo12229	+	0.864	1333	uncultured_bacterium;_horsej_aai91e03;_EU775876	Bacteria	Bacteroidetes	Bacteroidia	denovo12229	Bacteroidales	Porphyromonadaceae	unclassified_Porphyromonadaceae		0	0	0	0	0	0	0	2	0	0	0	0	1	0	0	0	0	0	0	0	0	1	0	0	0	3	0	0	0	0	0	0	0	0	0	0	0
denovo122316	+	0.869	1295	uncultured_bacterium;_WA_aaa02c07;_EU779347	Bacteria	Fibrobacteres	Fibrobacteria	denovo122316	Fibrobacterales	Fibrobacteraceae	Fibrobacter		0	0	0	0	0	0	0	0	0	0	0	0	0	0	0	0	0	0	0	0	0	0	0	0	0	1	0	0	0	0	0	0	0	0	2	0	0
denovo12234	+	0.926	1213	uncultured_bacterium;_horsej_c07;_EU468254	Bacteria	Firmicutes	Clostridia	denovo12234	Clostridiales	Ruminococcaceae	unclassified_Ruminococcaceae		0	0	0	0	0	0	0	1	0	0	0	0	1	1	1	1	1	1	0	0	0	0	0	0	0	0	0	0	0	0	5	0	0	0	0	0	2
denovo122355	+	0.875	1373	uncultured_bacterium;_p-2151-s959-3;_AF371631	Bacteria	Firmicutes	Clostridia	denovo122355	Clostridiales	Lachnospiraceae	unclassified_Lachnospiraceae		24	0	0	14	6	7	8	27	5	6	0	4	23	6	1	1	29	17	0	20	3	13	6	2	12	13	13	0	0	0	0	6	7	14	9	13	15
denovo122370	+	0.932	1335	uncultured_bacterium;_GZ_aaa03f10;_EU779469	Bacteria	Firmicutes	Clostridia	denovo122370	Clostridiales	Lachnospiraceae	unclassified_Lachnospiraceae		9	18	0	7	0	7	6	4	7	2	11	2	6	2	2	6	9	4	2	5	12	4	6	8	5	0	4	0	0	1	7	1	3	4	2	7	10
denovo122414	+	0.967	1314	uncultured_bacterium;_WA_aaa02c05;_EU473510	Bacteria	Firmicutes	Clostridia	denovo122414	Clostridiales	Lachnospiraceae	Lachnospiracea_incertae_sedis		0	0	0	0	0	0	0	0	0	0	3	0	0	0	0	0	0	0	0	1	0	0	0	0	0	0	0	0	0	0	0	0	0	0	0	0	0
denovo122500	+	0.62	1257	uncultured_bacterium;_C24B;_EU219937	Bacteria	Firmicutes	Clostridia	denovo122500	Clostridiales	unclassified_Clostridiales	unknown		0	0	0	0	0	1	1	2	0	1	0	0	1	5	0	0	12	2	1	0	0	0	4	0	0	3	0	0	0	0	1	0	0	0	1	3	0
denovo122637	+	0.79	1306	uncultured_bacterium;_horsem_aai93c02;_EU463401	Bacteria	Firmicutes	Clostridia	denovo122637	Clostridiales	Ruminococcaceae	unclassified_Ruminococcaceae		0	0	0	0	0	0	0	0	0	0	0	0	0	0	0	0	0	1	0	0	0	0	0	0	1	0	1	0	0	0	0	0	0	0	0	1	1
denovo122638	+	0.88	1297	uncultured_bacterium;_3-2G14;_FJ677357	Bacteria	Firmicutes	Clostridia	denovo122638	Clostridiales	Ruminococcaceae	unclassified_Ruminococcaceae		1	0	1	3	0	1	1	0	0	0	2	0	0	1	0	0	0	1	1	0	3	2	0	1	0	1	2	1	0	0	0	0	0	0	0	1	2
denovo122680	+	0.964	1394	uncultured_bacterium;_F1;_AM500809	Bacteria	Firmicutes	Clostridia	denovo122680	Clostridiales	Clostridiaceae_1	Clostridium_sensu_stricto		0	0	0	0	0	0	0	0	0	0	0	0	1	0	0	1	0	0	0	0	0	0	0	0	0	4	0	0	0	0	0	0	0	0	0	0	0
denovo122741	+	0.984	1263	uncultured_bacterium;_horsem_h11_2;_EU468327	Bacteria	Bacteroidetes	Bacteroidia	denovo122741	Bacteroidales	unclassified_Bacteroidales	unknown		33	0	0	33	4	5	0	12	56	2	0	5	6	20	0	1	9	0	0	0	15	33	0	0	25	0	7	0	0	43	0	16	6	0	10	8	37
denovo122763	+	0.708	1344	uncultured_Bacteroidales_bacterium;_EMP_F41;_EU794133	Bacteria	Bacteroidetes	Bacteroidia	denovo122763	Bacteroidales	Porphyromonadaceae	unclassified_Porphyromonadaceae		4	0	0	0	0	0	0	0	0	0	0	1	1	0	0	0	0	0	0	0	2	0	0	0	0	0	0	0	0	0	0	1	0	0	0	1	0
denovo122775	+	0.916	1315	uncultured_bacterium;_horsem_aai93e11;_EU775831	Bacteria	Bacteroidetes	Bacteroidia	denovo122775	Bacteroidales	unclassified_Bacteroidales	unknown		1	0	1	0	0	0	0	0	1	0	0	0	0	0	0	0	0	0	0	0	0	1	0	1	0	2	0	0	0	0	0	0	0	0	1	0	0
denovo122778	+	0.934	1327	uncultured_bacterium;_horsem_aai96a08;_EU463555	Bacteria	Firmicutes	Clostridia	denovo122778	Clostridiales	unclassified_Clostridiales	unknown		0	1	0	0	0	0	0	1	0	0	0	0	1	0	0	0	0	0	0	0	0	0	0	3	0	0	1	0	0	0	0	0	0	0	0	1	0
denovo122852	+	0.805	1285	uncultured_bacterium;_horsem_b09;_EU468313	Bacteria	Spirochaetes	Spirochaetia	denovo122852	Spirochaetales	Spirochaetaceae	Treponema		0	2	0	0	0	0	0	0	1	0	0	1	0	0	0	0	1	0	0	0	0	1	0	1	0	0	0	1	0	0	0	0	0	0	0	0	0
denovo122945	+	0.973	1256	uncultured_bacterium;_BD11759;_JQ191145	Bacteria	Proteobacteria	Alphaproteobacteria	denovo122945	unclassified_Alphaproteobacteria	unknown	unknown		0	0	0	0	0	0	0	0	0	1	3	0	0	0	0	0	0	1	2	0	0	0	1	0	0	0	0	0	0	0	0	0	1	0	1	0	0
denovo122994	+	0.917	1383	uncultured_rumen_bacterium;_BRC52;_EF436338	Bacteria	Firmicutes	Clostridia	denovo122994	Clostridiales	Ruminococcaceae	Ruminococcus		0	2	0	2	2	0	0	0	0	0	0	0	1	0	0	0	0	0	0	0	1	0	1	0	1	1	0	0	0	0	0	0	2	1	0	0	0
denovo12306	+	0.95	1282	uncultured_bacterium;_AE3_aaa02e02;_EU471938	Bacteria	Firmicutes	Clostridia	denovo12306	Clostridiales	Ruminococcaceae	Ruminococcus		0	0	0	0	0	0	0	1	2	0	0	0	0	0	0	0	0	0	0	0	0	0	0	0	0	0	1	0	0	0	1	0	0	0	0	0	1
denovo123088	+	0.841	1318	uncultured_bacterium;_horsem_aai95h09;_EU775870	Bacteria	Bacteroidetes	Bacteroidia	denovo123088	Bacteroidales	Prevotellaceae	Prevotella		0	0	0	0	0	0	0	3	0	0	2	0	0	0	0	0	0	0	0	0	0	0	0	0	0	0	0	0	0	0	0	0	0	0	1	2	0
denovo123111	+	0.896	1275	uncultured_bacterium;_N322;_AY916273	Bacteria	Firmicutes	Clostridia	denovo123111	Clostridiales	Lachnospiraceae	unclassified_Lachnospiraceae		8	12	8	7	1	5	0	4	3	8	2	2	1	3	1	12	1	12	0	10	4	2	4	0	0	5	8	16	0	0	6	2	4	0	3	9	3
denovo123120	+	0.736	1234	uncultured_Prevotellaceae_bacterium;_SGYA421;_GQ358253	Bacteria	Bacteroidetes	Bacteroidia	denovo123120	Bacteroidales	Prevotellaceae	Prevotella		0	1	0	0	0	0	1	0	0	0	0	0	0	0	1	0	0	0	0	0	0	0	0	0	0	0	0	0	0	0	0	0	1	0	0	0	0
denovo123159	+	0.62	1327	uncultured_Firmicutes_bacterium;_ANTXXIII_706-4_Bac93;_FN429808	Bacteria	unclassified_Bacteria	unknow	denovo123159	unknow	unknown	unknown		0	0	0	0	0	0	0	0	0	0	0	0	0	0	1	0	5	0	0	2	0	0	0	0	0	0	0	0	0	0	1	0	0	0	0	0	0
denovo123189	+	0.869	1316	uncultured_bacterium;_GZ_aaa04a10;_EU779411	Bacteria	Bacteroidetes	Bacteroidia	denovo123189	Bacteroidales	unclassified_Bacteroidales	unknown		0	0	0	1	0	0	0	1	0	0	0	0	0	0	0	0	0	3	0	0	0	0	2	2	0	0	1	0	3	9	0	0	0	1	0	0	0
denovo123191	+	0.847	1279	uncultured_bacterium;_T1WK15C65;_HQ716185	Bacteria	Firmicutes	Clostridia	denovo123191	Clostridiales	Ruminococcaceae	unclassified_Ruminococcaceae		0	0	0	0	0	0	0	0	0	0	1	0	0	0	0	0	0	0	0	0	0	0	0	0	0	1	0	0	0	0	0	0	0	0	0	1	0
denovo123198	+	0.804	1377	uncultured_bacterium;_p-219-o5;_AF371886	Bacteria	Bacteroidetes	Bacteroidia	denovo123198	Bacteroidales	Prevotellaceae	Prevotella		0	0	0	0	0	0	0	0	0	0	0	0	0	0	0	0	0	0	0	0	0	0	0	0	0	0	4	0	0	0	0	0	0	0	0	0	0
denovo123241	+	0.899	1289	uncultured_bacterium;_WA_aaa02g08;_EU473455	Bacteria	Bacteroidetes	unclassified_Bacteroidetes	denovo123241	unknow	unknown	unknown		0	0	1	0	0	0	0	0	2	0	0	1	0	1	0	0	0	0	0	0	0	0	0	0	0	2	0	0	0	0	0	0	0	0	0	4	0
denovo123292	+	0.991	1236	uncultured_bacterium;_horsej_aai90b11;_EU775911	Bacteria	Firmicutes	Clostridia	denovo123292	Clostridiales	Lachnospiraceae	unclassified_Lachnospiraceae		4	1	0	4	0	0	0	0	0	1	0	1	0	0	0	3	0	0	2	2	1	0	0	0	0	0	0	0	0	0	0	0	1	0	3	0	0
denovo123316	+	0.971	1324	uncultured_bacterium;_horsem_aai95a02;_EU463496	Bacteria	Firmicutes	Clostridia	denovo123316	Clostridiales	Lachnospiraceae	unclassified_Lachnospiraceae		1	0	2	0	0	0	0	1	0	0	0	0	1	0	0	1	0	0	0	0	0	0	1	0	0	0	1	0	0	0	0	0	0	0	1	0	0
denovo123336	+	0.835	1241	uncultured_bacterium;_RL185_aaj69c03;_DQ824525	Bacteria	Firmicutes	Clostridia	denovo123336	Clostridiales	unclassified_Clostridiales	unknown		0	0	0	0	0	0	0	0	3	0	0	0	0	0	0	0	0	1	0	0	0	0	0	0	0	1	0	0	0	0	0	0	0	0	0	0	1
denovo123434	+	0.735	1400	uncultured_rumen_bacterium;_D-B-CA177;_AB616476	Bacteria	Bacteroidetes	Bacteroidia	denovo123434	Bacteroidales	Prevotellaceae	Prevotella		0	4	0	2	0	5	2	1	0	6	3	0	2	0	1	0	5	4	2	0	6	0	10	0	0	6	10	0	0	1	2	0	23	0	0	3	2
denovo123501	+	0.933	1327	uncultured_bacterium;_WA_aaa02e11;_EU473573	Bacteria	Spirochaetes	Spirochaetia	denovo123501	Spirochaetales	Spirochaetaceae	Treponema		3	0	0	0	0	0	0	2	1	0	0	0	1	0	0	0	0	0	0	0	0	1	0	0	0	0	0	0	0	0	0	0	0	4	0	0	1
denovo123534	+	0.824	1212	uncultured_bacterium;_WA_aaa03e07;_EU473499	Bacteria	Firmicutes	Erysipelotrichi	denovo123534	Erysipelotrichales	Erysipelotrichaceae	RFN20		0	0	1	0	0	0	0	0	0	0	0	0	0	0	0	0	0	4	0	3	0	0	2	2	0	0	0	0	0	0	0	0	0	0	0	0	0
denovo123574	+	0.955	1292	uncultured_bacterium;_AE3_aaa01g10;_EU471882	Bacteria	Firmicutes	Clostridia	denovo123574	Clostridiales	Lachnospiraceae	unclassified_Lachnospiraceae		2	0	0	1	0	0	0	0	0	0	0	0	0	0	0	0	0	0	0	0	0	2	0	0	0	0	2	0	0	0	0	0	0	0	0	0	3
denovo123616	+	0.905	1287	uncultured_bacterium;_horsej_aai89a08;_EU463568	Bacteria	Firmicutes	Clostridia	denovo123616	Clostridiales	Lachnospiraceae	Lachnospiracea_incertae_sedis		1	3	0	0	0	0	0	0	2	0	0	1	0	1	0	0	0	0	0	0	0	0	0	0	0	0	0	0	0	0	0	1	0	0	0	0	0
denovo123651	+	0.841	1252	uncultured_bacterium;_D148_ERTVP_2005;_KJ874016	Bacteria	Bacteroidetes	Bacteroidia	denovo123651	Bacteroidales	Porphyromonadaceae	Paludibacter		0	1	0	0	0	0	0	0	0	0	0	0	0	0	0	1	0	0	0	0	0	0	0	0	0	0	0	0	0	0	0	0	0	0	0	0	0
denovo12368	+	0.935	1365	uncultured_bacterium;_p-3275-A42;_AF371768	Bacteria	Firmicutes	Clostridia	denovo12368	Clostridiales	Ruminococcaceae	unclassified_Ruminococcaceae		0	0	0	0	0	1	1	0	0	0	1	0	0	0	0	1	0	0	2	1	0	0	0	0	1	0	1	0	0	0	0	0	0	0	0	0	0
denovo123748	+	0.837	1298	uncultured_bacterium;_AE3_aaa01h06;_EU471893	Bacteria	Firmicutes	Clostridia	denovo123748	Clostridiales	Ruminococcaceae	unclassified_Ruminococcaceae		0	1	0	2	1	0	0	0	0	0	0	0	1	0	0	1	0	0	0	0	0	0	0	0	0	1	0	0	0	0	0	0	0	0	3	2	1
denovo12389	+	0.91	1347	uncultured_bacterium;_1103200827792;_EU844260	Bacteria	Firmicutes	Clostridia	denovo12389	Clostridiales	Ruminococcaceae	unclassified_Ruminococcaceae		0	0	0	0	1	0	0	0	0	0	0	0	0	2	0	1	0	0	1	1	0	0	0	1	0	0	0	0	9	0	0	0	0	0	0	1	1
denovo123935	+	0.965	1271	uncultured_bacterium;_horsem_e06_1;_EU468306	Bacteria	Firmicutes	Clostridia	denovo123935	Clostridiales	Ruminococcaceae	unclassified_Ruminococcaceae		2	0	0	1	0	4	0	3	0	0	2	0	7	2	1	4	1	4	2	0	0	2	7	3	1	10	1	0	0	0	0	0	0	0	0	4	1
denovo123961	+	0.879	1239	uncultured_bacterium;_D129_ERTV_7;_KJ873995	Bacteria	Firmicutes	Clostridia	denovo123961	Clostridiales	unclassified_Clostridiales	unknown		2	0	0	0	0	0	0	0	0	0	0	0	0	0	0	0	0	0	0	0	0	0	0	0	0	0	0	0	0	0	0	0	0	0	0	0	1
denovo123997	+	0.788	1314	uncultured_bacterium;_Hdb2-55;_JX095631	Bacteria	Firmicutes	Clostridia	denovo123997	Clostridiales	Ruminococcaceae	Ruminococcus		0	0	0	0	0	0	0	0	0	0	0	0	0	0	0	0	0	0	0	0	0	0	0	0	0	0	0	0	0	0	0	0	0	0	0	0	0
denovo124001	+	0.901	1223	uncultured_Ruminococcaceae_bacterium;_SGYA695;_GQ358390	Bacteria	Firmicutes	Clostridia	denovo124001	Clostridiales	Ruminococcaceae	unclassified_Ruminococcaceae		0	1	0	0	0	1	0	0	0	0	0	0	0	0	0	1	0	0	0	0	0	0	1	0	0	0	0	0	1	0	0	0	0	0	0	0	0
denovo124013	+	0.872	1259	uncultured_bacterium;_OK3_f04;_EU468775	Bacteria	Firmicutes	Clostridia	denovo124013	Clostridiales	Ruminococcaceae	unclassified_Ruminococcaceae		7	3	8	10	5	49	5	7	4	3	25	9	36	6	9	5	30	26	1	12	5	7	29	30	2	45	10	10	0	14	1	7	8	6	10	16	10
denovo124030	+	0.846	1390	uncultured_rumen_bacterium;_R-A-164;_AB614714	Bacteria	Firmicutes	Clostridia	denovo124030	Clostridiales	Ruminococcaceae	Oscillibacter		0	0	0	0	0	0	0	0	0	0	0	0	0	0	0	0	0	0	0	0	0	0	0	0	0	0	0	0	0	0	0	0	0	0	1	0	0
denovo124113	+	0.933	1300	uncultured_bacterium;_WA_aaa03g06;_EU473545	Bacteria	Fibrobacteres	Fibrobacteria	denovo124113	Fibrobacterales	Fibrobacteraceae	Fibrobacter		1	0	0	0	0	0	0	1	0	1	0	0	0	0	0	0	1	0	0	0	0	0	1	0	0	0	0	0	0	0	0	0	0	0	0	1	0
denovo124169	+	0.798	1295	uncultured_bacterium;_WA_aaa02c07;_EU779347	Bacteria	Fibrobacteres	Fibrobacteria	denovo124169	Fibrobacterales	Fibrobacteraceae	Fibrobacter		0	0	4	0	0	0	0	0	0	0	0	0	0	0	2	0	0	0	0	0	0	0	0	0	0	3	0	0	0	0	0	0	0	0	10	0	0
denovo124199	+	0.957	1340	uncultured_bacterium;_IR_aaa02c07;_EU474601	Bacteria	Firmicutes	Clostridia	denovo124199	Clostridiales	Lachnospiraceae	unclassified_Lachnospiraceae		0	0	0	0	2	1	0	1	0	1	0	0	1	4	0	0	0	0	0	0	0	7	0	0	0	1	0	1	0	0	0	0	0	0	4	0	0
denovo124240	+	0.863	1227	uncultured_bacterium;_D121_ERTU_1025;_KJ873987	Bacteria	Bacteroidetes	Bacteroidia	denovo124240	Bacteroidales	Bacteroidaceae	BF311		0	0	1	0	0	0	0	0	0	0	3	0	0	0	0	0	0	0	0	0	0	0	0	0	1	0	0	0	0	0	0	0	0	0	0	0	0
denovo124257	+	0.988	1222	uncultured_bacterium;_horsem_aai94b05;_EU463448	Bacteria	Firmicutes	Clostridia	denovo124257	Clostridiales	Ruminococcaceae	Clostridium_IV		0	0	1	0	3	2	0	3	4	0	2	0	4	3	0	5	0	2	0	0	2	1	0	1	1	7	1	0	0	0	0	5	0	0	4	5	0
denovo124263	+	0.78	1306	uncultured_bacterium;_AE1_aaa03b06;_EU471679	Bacteria	Proteobacteria	Deltaproteobacteria	denovo124263	Desulfovibrionales	Desulfovibrionaceae	Bilophila		0	0	0	1	0	1	0	0	0	0	0	0	0	0	0	0	0	1	0	2	0	0	1	0	0	1	0	0	0	0	0	1	0	0	0	3	2
denovo124289	+	0.859	1338	uncultured_bacterium;_DL_1aaa03a06;_EU473055	Bacteria	Firmicutes	Clostridia	denovo124289	Clostridiales	Ruminococcaceae	Oscillibacter		0	2	0	0	0	0	0	0	0	0	0	0	0	0	3	0	1	0	2	0	0	0	0	0	0	3	0	0	0	0	0	0	1	0	0	0	0
denovo124321	+	0.863	1415	uncultured_bacterium;_control_28days-F5;_EF406589	Bacteria	Firmicutes	Clostridia	denovo124321	Clostridiales	Lachnospiraceae	Coprococcus		4	2	4	6	4	2	2	4	4	4	0	10	7	6	2	4	2	11	4	3	2	6	0	0	3	3	2	8	0	8	1	1	3	1	6	7	6
denovo124322	+	0.899	1435	uncultured_rumen_bacterium;_YRMCA51;_KC162957	Bacteria	Firmicutes	Clostridia	denovo124322	Clostridiales	unclassified_Clostridiales	unknown		0	0	0	0	0	0	0	0	0	0	2	0	1	0	0	0	0	0	0	0	0	0	0	0	0	0	0	0	0	0	0	0	0	0	0	0	0
denovo124345	+	0.928	1182	uncultured_bacterium;_WA_aaa03g12;_EU473503	Bacteria	Bacteroidetes	Bacteroidia	denovo124345	Bacteroidales	unclassified_Bacteroidales	unknown		1	0	0	0	0	0	0	0	0	0	0	0	0	0	0	0	2	1	0	0	0	0	0	0	0	0	0	0	0	1	0	0	0	0	0	0	0
denovo124350	+	0.955	1301	uncultured_bacterium;_3-6J5;_FJ676168	Bacteria	Firmicutes	Clostridia	denovo124350	Clostridiales	Ruminococcaceae	unclassified_Ruminococcaceae		1	8	1	5	1	9	2	2	1	9	2	3	0	1	1	0	7	5	2	5	10	2	0	8	0	1	9	5	1	0	2	3	4	0	3	5	0
denovo124352	+	0.78	1361	uncultured_bacterium;_wet58;_AY212761	Bacteria	Firmicutes	Clostridia	denovo124352	Clostridiales	Lachnospiraceae	Ruminococcus		0	3	0	1	0	0	0	0	0	0	0	2	0	0	0	0	0	0	0	3	4	0	0	0	0	0	1	0	0	0	0	0	0	0	0	0	0
denovo124369	+	0.882	1223	uncultured_Ruminococcaceae_bacterium;_SGYA695;_GQ358390	Bacteria	Firmicutes	Clostridia	denovo124369	Clostridiales	Ruminococcaceae	unclassified_Ruminococcaceae		0	1	0	2	0	2	0	0	0	4	1	3	0	0	0	0	0	3	0	0	3	0	0	1	0	0	1	1	0	0	0	0	1	0	0	2	0
denovo124374	+	0.801	1331	uncultured_bacterium;_WA_aaa01f03;_EU473531	Bacteria	Bacteroidetes	Bacteroidia	denovo124374	Bacteroidales	unclassified_Bacteroidales	unknown		0	1	0	0	0	0	0	0	0	3	0	0	0	0	0	0	0	0	0	0	0	0	3	0	0	0	0	0	0	0	0	0	1	0	2	0	0
denovo124393	+	0.837	1378	uncultured_bacterium;_1103200843268;_EU844474	Bacteria	Firmicutes	Clostridia	denovo124393	Clostridiales	Ruminococcaceae	unclassified_Ruminococcaceae		0	2	1	0	0	0	0	11	0	1	0	0	0	0	0	0	3	2	1	0	0	0	0	2	0	0	1	0	0	0	0	1	0	0	3	1	1
denovo1244	+	0.968	1328	uncultured_bacterium;_horsem_aai95d02;_EU463520	Bacteria	Spirochaetes	Spirochaetia	denovo1244	Spirochaetales	Spirochaetaceae	Treponema		0	0	0	0	0	0	0	1	0	0	0	0	0	0	1	1	0	0	0	0	0	0	0	2	0	2	0	0	0	0	0	0	0	0	0	0	1
denovo124427	+	0.881	1335	uncultured_bacterium;_03c12;_GQ132373	Bacteria	Firmicutes	Clostridia	denovo124427	Clostridiales	Lachnospiraceae	unclassified_Lachnospiraceae		0	0	0	2	0	2	0	1	0	0	0	0	0	0	0	0	0	0	1	1	1	0	0	0	0	0	0	0	0	0	0	0	1	0	0	0	0
denovo124468	+	0.967	1344	uncultured_bacterium;_BG_aaa03b01.Contig1;_EU773021	Bacteria	Firmicutes	Clostridia	denovo124468	Clostridiales	Lachnospiraceae	unclassified_Lachnospiraceae		0	0	1	0	0	0	0	0	0	2	0	0	0	0	0	0	0	0	0	0	0	0	0	0	0	0	0	1	0	0	0	1	0	0	0	0	0
denovo124501	+	0.798	1321	uncultured_bacterium;_GZ_aaa02e04;_EU779450	Bacteria	Firmicutes	Clostridia	denovo124501	Clostridiales	Ruminococcaceae	unclassified_Ruminococcaceae		0	0	0	0	0	0	2	0	0	2	0	0	0	0	0	0	0	1	0	0	0	0	0	0	0	0	0	0	0	0	0	0	2	0	0	2	0
denovo124616	+	0.91	1309	uncultured_bacterium;_AE1_aaa04e07;_EU771368	Bacteria	Firmicutes	Clostridia	denovo124616	Clostridiales	Lachnospiraceae	unclassified_Lachnospiraceae		0	0	2	0	0	1	0	1	1	0	2	2	1	1	0	0	0	0	1	0	0	0	2	5	1	1	0	0	0	0	1	1	0	0	0	0	2
denovo124621	+	0.796	1244	uncultured_bacterium;_P2Q101_35C05;_FJ833882	Bacteria	Firmicutes	Clostridia	denovo124621	Clostridiales	unclassified_Clostridiales	unknown		0	0	0	0	0	0	0	3	0	0	0	1	7	3	1	3	0	3	0	0	0	0	1	0	0	2	0	0	0	0	0	0	2	0	1	1	0
denovo124686	+	0.661	1331	uncultured_bacterium;_WA_aaa01f03;_EU473531	Bacteria	Bacteroidetes	Bacteroidia	denovo124686	Bacteroidales	unclassified_Bacteroidales	unknown		0	0	0	1	0	0	0	1	0	0	0	0	0	0	0	0	0	0	0	0	2	0	0	0	0	1	1	0	0	0	0	0	0	0	0	0	1
denovo124791	+	0.884	1361	uncultured_bacterium;_wet58;_AY212761	Bacteria	Firmicutes	Clostridia	denovo124791	Clostridiales	Lachnospiraceae	unclassified_Lachnospiraceae		0	2	0	5	2	0	0	0	1	0	1	0	0	0	0	0	0	2	1	1	4	0	0	2	0	2	0	4	0	0	0	1	0	0	2	2	0
denovo124805	+	0.963	1295	uncultured_bacterium;_horsem_aai96a04;_EU463551	Bacteria	Bacteroidetes	Bacteroidia	denovo124805	Bacteroidales	unclassified_Bacteroidales	unknown		111	8	0	64	13	46	4	86	13	36	2	20	46	7	0	12	45	16	0	15	11	87	0	0	56	12	10	18	0	0	0	14	0	6	117	22	20
denovo124873	+	0.901	1410	uncultured_bacterium;_1101352040518;_EU842946	Bacteria	Firmicutes	Clostridia	denovo124873	Clostridiales	Ruminococcaceae	unclassified_Ruminococcaceae		0	0	0	0	0	1	0	1	0	0	2	0	6	0	0	0	0	2	3	0	2	0	3	0	0	0	2	0	4	0	5	0	0	3	0	1	0
denovo124919	+	0.871	1208	uncultured_bacterium;_COL_aai14e03;_EU460094	Bacteria	Firmicutes	Clostridia	denovo124919	Clostridiales	Ruminococcaceae	Clostridium_IV		0	0	1	0	0	0	0	0	1	0	0	0	1	0	0	2	0	0	0	0	0	2	1	0	1	1	0	0	0	0	0	1	0	0	0	0	0
denovo124950	+	0.808	1399	uncultured_rumen_bacterium;_MXALE20;_JX218250	Bacteria	Firmicutes	Clostridia	denovo124950	Clostridiales	Ruminococcaceae	unclassified_Ruminococcaceae		0	2	0	0	0	0	4	0	0	0	0	0	0	0	0	0	0	6	0	0	3	0	0	1	1	0	0	1	0	0	0	0	0	0	0	3	0
denovo124958	+	0.574	1299	uncultured_organism;_SBYX_4095;_JN488899	Bacteria	Proteobacteria	Deltaproteobacteria	denovo124958	unclassified_Deltaproteobacteria	unknow	unknown		1	0	0	0	0	5	0	0	4	1	0	0	0	7	0	0	6	28	0	1	0	4	0	0	5	0	0	2	0	0	0	0	0	0	0	0	0
denovo124962	+	0.802	1288	uncultured_bacterium;_horsem_aai94d10;_EU463463	Bacteria	Fibrobacteres	Fibrobacteria	denovo124962	Fibrobacterales	Fibrobacteraceae	Fibrobacter		17	1	0	0	0	1	0	1	0	0	1	0	2	0	0	0	0	0	0	0	0	0	2	6	0	0	1	0	1	0	6	1	0	4	0	2	1
denovo124995	+	0.756	1318	uncultured_bacterium;_AE3_aaa02h01;_EU471899	Bacteria	Bacteroidetes	Bacteroidia	denovo124995	Bacteroidales	unclassified_Bacteroidales	unknown		8	4	0	6	0	1	3	0	0	1	2	2	0	0	0	0	0	0	0	1	4	2	2	0	2	1	2	0	0	4	1	0	0	0	4	1	0
denovo124998	+	0.873	1286	uncultured_bacterium;_BD01360;_JQ183388	Bacteria	Firmicutes	Clostridia	denovo124998	Clostridiales	unclassified_Clostridiales	unknown		0	0	2	1	0	13	4	4	0	0	9	0	0	0	0	0	9	0	3	1	4	6	0	1	1	11	0	0	0	0	0	0	1	0	1	2	0
denovo125012	+	0.793	1288	uncultured_bacterium;_T2WK15D13;_HQ716502	Bacteria	Firmicutes	Clostridia	denovo125012	Clostridiales	Lachnospiraceae	unclassified_Lachnospiraceae		2	3	0	0	0	0	4	0	0	4	0	0	0	0	0	0	0	0	0	0	0	0	0	0	0	0	0	0	0	0	0	0	1	0	0	4	0
denovo125108	+	0.88	1425	bacterium_YE59;_AY442823	Bacteria	Firmicutes	Clostridia	denovo125108	Clostridiales	Lachnospiraceae	unclassified_Lachnospiraceae		0	0	0	0	1	0	0	3	0	0	0	1	0	0	0	0	0	0	0	0	0	0	0	0	0	0	0	0	0	0	0	0	0	0	0	0	0
denovo125145	+	0.712	1314	uncultured_bacterium;_03e03;_GQ134324	Bacteria	Bacteroidetes	Bacteroidia	denovo125145	Bacteroidales	Porphyromonadaceae	Paludibacter		0	0	6	0	0	15	3	0	1	0	0	0	0	0	0	0	0	0	0	0	0	0	5	0	3	7	0	0	0	0	8	0	0	0	0	0	0
denovo125149	+	0.663	1223	uncultured_bacterium;_horsem_aai94b02;_EU463447	Bacteria	Bacteroidetes	Bacteroidia	denovo125149	Bacteroidales	Prevotellaceae	unclassified_Prevotellaceae		0	0	0	0	0	0	0	0	0	0	0	0	0	0	0	0	0	0	0	0	1	0	0	0	0	0	0	0	0	0	0	0	0	0	0	0	0
denovo125178	+	0.821	1256	uncultured_bacterium;_OK3_g01_1;_EU777320	Bacteria	Firmicutes	Clostridia	denovo125178	Clostridiales	Ruminococcaceae	unclassified_Ruminococcaceae		1	0	0	0	0	0	0	0	0	0	0	0	0	0	0	0	0	0	1	0	0	0	3	0	0	0	0	0	0	0	0	0	0	0	0	0	0
denovo125181	+	1	1432	uncultured_bacterium;_213ds20;_AY212660	Bacteria	Firmicutes	Clostridia	denovo125181	Clostridiales	Lachnospiraceae	Coprococcus		16	78	23	42	11	29	7	24	9	21	5	7	11	11	5	19	17	30	0	47	12	23	25	14	1	32	22	28	0	14	7	2	20	6	4	14	13
denovo125207	+	0.789	1242	uncultured_bacterium;_D170_ERTV_28;_KJ874040	Bacteria	Bacteroidetes	Bacteroidia	denovo125207	Bacteroidales	Prevotellaceae	Paraprevotella		0	0	0	0	0	0	0	0	0	0	0	0	0	1	0	0	0	0	3	0	0	0	0	2	0	2	0	0	0	0	2	0	0	0	0	0	0
denovo125225	+	0.895	1314	uncultured_bacterium;_RL187_aah69e12;_DQ804167	Bacteria	Firmicutes	Clostridia	denovo125225	Clostridiales	Lachnospiraceae	unclassified_Lachnospiraceae		4	7	0	3	0	1	0	3	0	1	0	2	3	0	1	3	0	4	1	1	0	1	1	4	0	2	3	19	1	0	0	1	0	0	1	1	1
denovo125285	+	0.84	1321	uncultured_bacterium;_RHSD_aaa03f04;_EU775947	Bacteria	Firmicutes	Clostridia	denovo125285	Clostridiales	Ruminococcaceae	Oscillibacter		0	0	0	1	0	0	0	0	1	0	1	0	0	1	0	0	0	0	0	0	0	0	0	0	1	0	0	0	0	0	1	0	0	0	0	0	0
denovo125347	+	0.872	1320	uncultured_bacterium;_horsem_aai93d10;_EU463412	Bacteria	Firmicutes	Clostridia	denovo125347	Clostridiales	Clostridiales_Incertae_Sedis_XIII	Mogibacterium		0	1	0	0	0	2	0	0	0	0	0	0	0	0	0	0	0	0	0	0	0	0	0	0	0	0	0	0	0	0	0	1	0	0	0	0	0
denovo125358	+	0.923	1312	uncultured_Lachnospiraceae_bacterium;_SGYA584;_GQ358340	Bacteria	Firmicutes	Clostridia	denovo125358	Clostridiales	Lachnospiraceae	unclassified_Lachnospiraceae		0	5	0	1	0	3	0	2	2	2	2	2	2	0	0	2	0	8	3	0	3	0	4	5	0	1	3	2	0	2	3	0	1	5	0	3	2
denovo125373	+	1	1451	uncultured_bacterium;_wet69;_AY212771	Bacteria	Firmicutes	Clostridia	denovo125373	Clostridiales	Lachnospiraceae	Lachnospiracea_incertae_sedis		10	13	2	14	1	14	1	19	8	14	4	8	6	3	1	32	29	27	2	63	8	5	57	14	0	16	19	26	0	4	6	8	4	5	5	9	13
denovo125609	+	0.889	1325	uncultured_bacterium;_RL188_aan96f12;_DQ802798	Bacteria	Firmicutes	Clostridia	denovo125609	Clostridiales	Lachnospiraceae	Dorea		0	5	1	3	0	1	0	0	0	0	2	0	4	0	0	0	0	6	0	2	1	0	3	4	0	0	2	0	6	30	0	0	2	0	0	1	0
denovo125621	+	0.889	1390	uncultured_bacterium;_N30;_FJ951859	Bacteria	Firmicutes	Clostridia	denovo125621	Clostridiales	Ruminococcaceae	unclassified_Ruminococcaceae		1	0	2	1	0	1	0	2	0	0	5	0	9	0	0	0	0	2	3	0	2	4	2	0	0	5	1	0	0	0	0	3	0	1	2	0	0
denovo125666	+	0.884	1407	uncultured_bacterium;_Z79;_DQ353928	Bacteria	Firmicutes	Clostridia	denovo125666	Clostridiales	Lachnospiraceae	unclassified_Lachnospiraceae		1	2	1	1	0	1	2	1	1	2	0	0	1	1	0	1	3	4	0	0	2	1	1	2	0	5	0	1	0	0	0	1	0	0	1	5	0
denovo125668	+	0.725	1314	uncultured_bacterium;_AE2_aaa01f08;_EU771138	Bacteria	Bacteroidetes	Bacteroidia	denovo125668	Bacteroidales	unclassified_Bacteroidales	unknown		5	0	0	8	2	17	5	3	2	1	1	0	1	2	0	1	1	5	1	3	0	0	9	1	0	3	7	1	0	0	2	1	3	1	1	7	5
denovo12569	+	0.849	1323	uncultured_bacterium;_1103200828910;_EU845471	Bacteria	Firmicutes	Clostridia	denovo12569	Clostridiales	Lachnospiraceae	unclassified_Lachnospiraceae		1	0	1	0	0	6	0	1	6	2	0	1	0	3	0	0	0	1	0	4	3	5	0	0	0	1	8	2	0	0	0	0	0	0	3	4	2
denovo125731	+	0.805	1318	uncultured_bacterium;_BG_aaa02f11.Contig1;_EU773102	Bacteria	Firmicutes	Clostridia	denovo125731	Clostridiales	Lachnospiraceae	unclassified_Lachnospiraceae		0	0	0	0	0	0	0	0	0	2	0	1	0	0	2	0	0	0	0	0	0	0	0	0	0	0	0	1	0	0	0	0	0	0	0	0	0
denovo125742	+	0.743	1324	uncultured_bacterium;_horsem_aai95a06;_EU463499	Bacteria	Spirochaetes	Spirochaetia	denovo125742	Spirochaetales	Spirochaetaceae	Treponema		0	0	0	0	0	0	0	0	0	0	0	0	0	0	0	0	0	0	0	0	0	1	0	0	0	0	0	0	0	0	0	0	0	0	8	0	0
denovo125781	+	0.9	1321	uncultured_bacterium;_AE2_aaa01d10;_EU471830	Bacteria	Firmicutes	Clostridia	denovo125781	Clostridiales	Clostridiales_Incertae_Sedis_XIII	Anaerovorax		1	0	1	0	0	14	4	9	1	2	3	1	5	1	5	4	36	9	3	4	0	3	17	3	0	9	0	0	0	0	5	0	1	5	3	4	2
denovo125859	+	0.754	1309	uncultured_bacterium;_horsem_aai93f09;_EU463425	Bacteria	Firmicutes	Clostridia	denovo125859	Clostridiales	Ruminococcaceae	unclassified_Ruminococcaceae		1	1	0	1	0	0	0	1	1	1	2	1	0	0	0	1	0	1	5	0	1	0	0	0	0	0	2	0	0	0	0	0	0	0	0	0	1
denovo125867	+	0.835	1329	uncultured_bacterium;_AE2_aaa01d09;_EU471790	Bacteria	Spirochaetes	Spirochaetia	denovo125867	Spirochaetales	Spirochaetaceae	Treponema		0	0	0	0	3	1	0	0	0	0	0	0	0	0	0	0	0	0	0	0	0	0	0	0	0	0	0	0	0	0	0	0	0	0	0	0	0
denovo12589	+	0.879	1318	uncultured_bacterium;_AE2_aaa02g07;_EU771215	Bacteria	Verrucomicrobia	Subdivision5	denovo12589	unknow	Subdivision5_genera_incertae_sedis	unknown		0	0	1	0	0	0	0	2	0	0	0	0	0	0	0	2	0	0	0	0	0	0	0	0	0	0	0	0	0	0	0	0	0	1	0	0	0
denovo125895	+	0.771	1291	uncultured_bacterium;_horsej_h02_1;_EU468245	Bacteria	Bacteroidetes	Bacteroidia	denovo125895	Bacteroidales	Prevotellaceae	unclassified_Prevotellaceae		1	7	0	0	1	1	0	0	0	1	0	0	0	0	0	1	0	0	1	0	0	0	0	2	0	2	0	0	0	1	0	0	1	0	3	0	0
denovo125949	+	0.883	1314	uncultured_bacterium;_GZ_aaa02h03;_EU470456	Bacteria	Firmicutes	Clostridia	denovo125949	Clostridiales	Ruminococcaceae	Clostridium_IV		0	1	0	0	0	0	0	0	0	0	0	0	2	0	0	1	0	1	0	0	0	0	0	1	0	1	3	0	0	0	0	0	0	0	0	0	0
denovo12607	+	0.844	1307	uncultured_bacterium;_horsej_aai90a09;_EU463629	Bacteria	Firmicutes	Clostridia	denovo12607	Clostridiales	Ruminococcaceae	unclassified_Ruminococcaceae		0	0	0	0	0	1	0	0	0	0	2	0	1	0	0	0	0	1	0	0	2	0	0	2	1	3	0	0	0	0	0	0	1	0	0	2	0
denovo126317	+	0.886	1319	uncultured_bacterium;_AE1_aaa01f07;_EU471681	Bacteria	Bacteroidetes	Bacteroidia	denovo126317	Bacteroidales	unclassified_Bacteroidales	unknown		0	0	0	0	0	0	0	0	0	0	1	0	0	0	0	0	0	0	1	0	0	0	0	0	0	1	1	0	0	0	0	0	0	0	0	0	0
denovo126333	+	0.984	1270	uncultured_bacterium;_horsej_f03_1;_EU468282	Bacteria	Bacteroidetes	Bacteroidia	denovo126333	Bacteroidales	Porphyromonadaceae	unclassified_Porphyromonadaceae		0	1	0	0	0	0	0	0	1	0	0	0	0	0	0	0	0	1	0	0	1	0	1	1	1	2	2	0	0	0	0	0	0	0	0	0	1
denovo126395	+	0.933	1429	uncultured_bacterium;_1103200843425;_EU844524	Bacteria	Firmicutes	Clostridia	denovo126395	Clostridiales	Lachnospiraceae	unclassified_Lachnospiraceae		0	0	0	0	1	0	0	2	0	1	0	0	0	0	2	0	6	0	0	0	0	0	0	0	0	3	0	0	0	0	0	0	0	0	4	0	0
denovo126426	+	0.886	1317	uncultured_bacterium;_RL178_aan66e11;_DQ795581	Bacteria	Firmicutes	Clostridia	denovo126426	Clostridiales	Lachnospiraceae	Roseburia		0	9	0	0	0	2	0	2	0	0	0	0	0	0	0	3	1	0	0	1	2	2	0	0	0	1	1	0	0	0	0	0	0	0	0	0	0
denovo126487	+	0.848	1314	uncultured_bacterium;_horsem_aai95g06;_EU775802	Bacteria	Bacteroidetes	Bacteroidia	denovo126487	Bacteroidales	Porphyromonadaceae	unclassified_Porphyromonadaceae		0	1	0	2	0	0	0	1	0	1	0	0	0	0	0	0	0	0	0	0	0	0	0	0	0	0	0	0	1	0	1	0	0	0	0	0	0
denovo126491	+	0.868	1331	uncultured_bacterium;_EAC_1aaa01c03;_EU774769	Bacteria	Firmicutes	Clostridia	denovo126491	Clostridiales	Ruminococcaceae	unclassified_Ruminococcaceae		0	0	0	0	0	0	0	0	0	0	0	0	0	0	0	0	0	0	0	0	0	0	1	0	0	0	0	0	0	0	0	0	0	0	1	0	0
denovo1265	+	0.727	1309	uncultured_bacterium;_horsem_aai93c07;_EU775734	Bacteria	Bacteroidetes	Bacteroidia	denovo1265	Bacteroidales	Prevotellaceae	Paraprevotella		1	1	0	1	0	0	0	0	0	1	0	0	0	0	0	0	0	0	0	0	0	0	0	0	0	0	0	0	0	0	0	0	0	0	0	0	1
denovo126501	+	0.834	1425	uncultured_bacterium;_B3_4_17;_AB824465	Bacteria	Firmicutes	Clostridia	denovo126501	Clostridiales	unclassified_Clostridiales	unknown		0	0	0	0	0	0	0	0	1	0	0	0	0	0	0	0	0	0	0	1	0	0	0	0	0	1	0	0	0	0	0	0	0	0	2	0	0
denovo126511	+	0.924	1260	uncultured_bacterium;_horsem_h10;_EU468300	Bacteria	Bacteroidetes	Bacteroidia	denovo126511	Bacteroidales	unclassified_Bacteroidales	unknown		1	0	4	1	1	9	0	3	3	2	13	1	32	5	3	0	8	1	0	16	3	3	2	0	2	1	2	0	0	0	0	4	1	1	3	5	4
denovo126512	+	0.609	1320	uncultured_bacterium;_molerat_aai70e04;_EU463139	Bacteria	Bacteroidetes	Bacteroidia	denovo126512	Bacteroidales	unclassified_Bacteroidales	unknown		0	0	0	0	0	0	0	1	0	0	0	0	0	0	0	0	0	0	0	0	0	0	0	1	0	0	0	0	0	0	0	0	0	0	0	0	0
denovo126516	+	0.872	1333	uncultured_bacterium;_WA_aaa02c03;_EU473474	Bacteria	Firmicutes	Clostridia	denovo126516	Clostridiales	Lachnospiraceae	Lachnospiracea_incertae_sedis		3	0	0	0	1	3	0	2	1	0	0	0	3	0	0	1	0	0	0	0	0	0	0	4	0	1	1	1	0	0	0	0	0	1	1	0	3
denovo126585	+	0.855	1306	uncultured_bacterium;_horsem_aai95c09;_EU463515	Bacteria	Firmicutes	Clostridia	denovo126585	Clostridiales	Ruminococcaceae	Saccharofermentans		0	0	0	0	0	1	0	0	0	0	0	0	1	0	0	0	0	0	0	0	0	0	0	0	0	1	0	0	0	0	0	0	0	0	0	1	0
denovo126593	+	0.862	1312	uncultured_bacterium;_horsem_aai95b09;_EU463506	Bacteria	Firmicutes	Clostridia	denovo126593	Clostridiales	unclassified_Clostridiales	unknown		1	0	0	1	0	0	0	0	0	0	0	0	0	1	0	0	0	0	0	0	1	0	0	1	0	0	0	0	0	0	0	0	0	0	0	0	1
denovo126603	+	0.868	1324	uncultured_bacterium;_AE1_aaa03b08;_EU471606	Bacteria	Firmicutes	Clostridia	denovo126603	Clostridiales	unclassified_Clostridiales	unknown		0	0	0	0	0	0	0	1	0	0	0	0	0	0	0	0	0	0	0	0	0	0	1	0	0	0	0	0	0	0	0	0	0	0	2	0	0
denovo12666	+	0.908	1332	uncultured_bacterium;_CE3_aai06e06;_EU773867	Bacteria	Firmicutes	Clostridia	denovo12666	Clostridiales	Lachnospiraceae	Clostridium_XlVa		0	2	1	0	0	0	0	0	0	0	0	0	0	0	0	1	0	1	0	0	0	0	0	1	0	0	0	0	2	0	0	1	0	0	0	0	0
denovo126800	+	0.774	1380	uncultured_bacterium;_TuCc3;_DQ071453	Bacteria	Proteobacteria	Gammaproteobacteria	denovo126800	Aeromonadales	Succinivibrionaceae	Anaerobiospirillum		0	0	0	0	0	1	0	0	0	0	0	0	0	0	0	2	0	0	0	0	0	0	0	0	0	1	1	1	17	0	0	0	2	0	0	0	0
denovo126809	+	0.854	1264	uncultured_bacterium;_horsej_c06;_EU468236	Bacteria	Firmicutes	Clostridia	denovo126809	Clostridiales	Ruminococcaceae	unclassified_Ruminococcaceae		0	0	0	0	0	0	0	0	0	0	0	0	0	0	0	0	0	0	0	0	1	0	0	0	0	0	0	0	0	0	0	0	0	0	0	0	0
denovo126817	+	0.911	1306	uncultured_bacterium;_AE1_aaa03b06;_EU471679	Bacteria	Proteobacteria	Deltaproteobacteria	denovo126817	Desulfovibrionales	Desulfovibrionaceae	Bilophila		32	61	13	60	13	63	14	19	28	22	20	29	21	16	2	29	21	72	6	106	57	27	54	26	9	37	49	7	0	10	10	13	33	12	11	115	54
denovo126840	+	0.949	1158	uncultured_bacterium;_wet75;_AY212777	Bacteria	Firmicutes	Clostridia	denovo126840	Clostridiales	Lachnospiraceae	unclassified_Lachnospiraceae		29	122	13	41	22	54	11	37	43	50	21	29	13	18	41	35	32	91	15	126	50	31	71	56	5	35	60	69	0	10	3	30	57	19	13	56	43
denovo126882	+	0.885	1314	uncultured_bacterium;_WA_aaa02h11;_EU779361	Bacteria	Bacteroidetes	Bacteroidia	denovo126882	Bacteroidales	Porphyromonadaceae	unclassified_Porphyromonadaceae		0	1	0	4	0	0	0	3	0	2	0	0	1	0	0	2	0	0	1	0	1	0	1	0	0	2	2	0	0	0	1	0	0	1	0	0	7
denovo126894	+	0.945	1330	uncultured_bacterium;_BB1_e10;_EU467767	Bacteria	Firmicutes	Bacilli	denovo126894	Lactobacillales	Streptococcaceae	Streptococcus		1	14	18	20	0	0	0	31	0	1	20	28	4	6	55	12	14	0	4	8	2	1	0	38	1	79	8	21	5	73	9	1	7	5	0	37	7
denovo126903	+	0.845	1394	uncultured_bacterium;_001-e5;_DQ904691	Bacteria	Firmicutes	Clostridia	denovo126903	Clostridiales	Lachnospiraceae	Lachnospiracea_incertae_sedis		0	0	0	0	0	2	0	0	2	0	0	0	0	0	0	1	0	0	0	0	0	0	0	0	0	0	1	0	0	0	0	3	0	0	0	3	0
denovo126913	+	0.874	1409	uncultured_bacterium;_1103200823654;_EU844171	Bacteria	Firmicutes	Clostridia	denovo126913	Clostridiales	Ruminococcaceae	unclassified_Ruminococcaceae		0	1	0	0	0	0	0	0	0	0	0	0	0	0	0	0	0	0	0	0	0	0	0	0	0	0	1	0	0	0	0	0	1	0	0	0	1
denovo126917	+	0.893	1332	uncultured_bacterium;_horsem_aai93b09;_EU775758	Bacteria	Firmicutes	Clostridia	denovo126917	Clostridiales	Ruminococcaceae	Oscillibacter		0	2	0	0	0	0	0	0	0	0	0	0	0	0	0	0	0	0	0	1	0	0	0	0	0	0	0	0	0	0	0	0	0	0	0	0	0
denovo126969	+	0.85	1287	uncultured_bacterium;_KO1_aai43f11;_EU776400	Bacteria	Firmicutes	Clostridia	denovo126969	Clostridiales	Ruminococcaceae	unclassified_Ruminococcaceae		0	0	0	0	0	1	0	0	0	1	0	0	0	0	0	0	0	0	0	0	0	0	0	0	0	0	0	1	0	0	0	0	0	0	0	0	0
denovo126983	+	0.895	1288	uncultured_bacterium;_horsem_aai94d10;_EU463463	Bacteria	Fibrobacteres	Fibrobacteria	denovo126983	Fibrobacterales	Fibrobacteraceae	Fibrobacter		0	1	0	0	0	0	0	0	0	0	0	0	0	0	0	0	0	0	0	0	0	0	0	0	1	1	1	0	0	0	1	0	0	0	0	0	1
denovo126992	+	0.75	1318	uncultured_bacterium;_AE3_aaa02h01;_EU471899	Bacteria	Bacteroidetes	Bacteroidia	denovo126992	Bacteroidales	unclassified_Bacteroidales	unknown		0	0	0	0	0	0	0	2	0	0	0	0	0	0	0	0	0	0	0	0	0	0	0	0	0	0	0	1	0	0	0	0	0	0	0	0	0
denovo127007	+	0.841	1404	uncultured_Clostridiaceae_bacterium;_Rs-117;_AB100481	Bacteria	Firmicutes	Clostridia	denovo127007	Clostridiales	Ruminococcaceae	Sporobacter		0	0	0	3	0	0	0	0	0	0	0	0	0	2	0	0	0	0	0	0	2	0	0	0	0	0	0	0	0	0	0	0	0	0	0	0	2
denovo127052	+	0.634	1373	uncultured_organism;_SBYT_2608;_JN478840	Bacteria	Proteobacteria	Deltaproteobacteria	denovo127052	unclassified_Deltaproteobacteria	unknow	unknown		37	6	33	7	5	43	22	1	1	114	7	70	31	1	0	0	82	5	0	337	63	7	5	5	0	1	19	210	0	0	0	5	1	0	2	59	51
denovo127095	+	0.794	1231	uncultured_bacterium;_horsem_aai93e12;_EU775853	Bacteria	Firmicutes	Erysipelotrichia	denovo127095	Erysipelotrichales	Erysipelotrichaceae	Erysipelotrichaceae_incertae_sedis		0	0	1	0	0	5	0	4	0	5	3	0	0	0	3	0	1	3	2	3	0	1	8	0	0	0	1	0	0	0	0	0	3	0	0	0	0
denovo12725	+	0.68	1332	uncultured_bacterium;_AFEL3_aao15f04;_EU466002	Bacteria	Bacteroidetes	Bacteroidia	denovo12725	Bacteroidales	Prevotellaceae	Prevotella		0	0	0	0	0	0	0	0	0	0	0	0	0	0	0	0	0	0	0	0	0	0	0	1	0	0	1	0	0	3	0	2	1	0	0	0	0
denovo12726	+	0.872	1421	uncultured_bacterium;_CONT-07;_AB507453	Bacteria	Firmicutes	Clostridia	denovo12726	Clostridiales	unclassified_Clostridiales	unknown		1	0	2	0	0	0	0	1	1	3	1	0	0	1	0	0	1	1	0	7	6	0	4	2	1	0	1	0	0	0	0	0	0	4	1	2	2
denovo127449	+	0.863	1274	uncultured_bacterium;_BD07266;_JQ186304	Bacteria	Firmicutes	Clostridia	denovo127449	Clostridiales	unclassified_Clostridiales	unknown		0	0	2	0	1	0	0	0	0	0	0	0	0	0	0	0	0	0	0	1	0	2	0	2	0	0	0	0	0	0	0	0	0	0	1	1	0
denovo127667	+	0.922	1444	uncultured_bacterium;_R-C-D03;_AB506316	Bacteria	Firmicutes	Clostridia	denovo127667	Clostridiales	Lachnospiraceae	Lachnospiracea_incertae_sedis		0	1	0	1	0	2	0	2	1	1	0	0	1	1	0	0	0	0	0	2	3	0	3	1	2	2	2	1	0	0	0	0	0	1	3	2	0
denovo127669	+	0.84	1223	uncultured_bacterium;_D139_ERTUP_88;_KJ874006	Bacteria	Firmicutes	Clostridia	denovo127669	Clostridiales	Ruminococcaceae	Oscillibacter		1	4	0	2	0	0	4	0	2	3	0	0	0	3	3	0	0	3	0	1	2	0	0	1	0	0	0	0	0	0	0	0	2	3	0	3	3
denovo127676	+	0.782	1342	uncultured_bacterium;_gir_aah96b08;_EU464205	Bacteria	Spirochaetes	Spirochaetia	denovo127676	Spirochaetales	Spirochaetaceae	Treponema		0	0	0	0	0	0	0	0	0	0	0	0	0	0	0	0	0	0	0	0	0	0	0	0	0	0	0	0	0	0	0	0	0	0	0	0	0
denovo127688	+	0.927	1312	uncultured_bacterium;_WA_aaa02h07;_EU473485	Bacteria	Bacteroidetes	Bacteroidia	denovo127688	Bacteroidales	unclassified_Bacteroidales	unknown		1	1	0	1	1	0	0	1	0	0	0	0	0	1	1	1	0	6	1	1	0	0	1	1	1	2	3	0	0	5	0	0	0	0	0	0	1
denovo127718	+	0.963	1316	uncultured_bacterium;_horsej_aai89h06;_EU463619	Bacteria	Bacteroidetes	Bacteroidia	denovo127718	Bacteroidales	unclassified_Bacteroidales	unknown		0	1	0	0	2	1	0	0	0	1	0	0	0	0	1	0	1	0	0	0	0	0	1	0	0	2	0	0	3	0	0	0	0	0	0	0	0
denovo127864	+	0.772	1314	uncultured_bacterium;_horsem_aai93f05;_EU463422	Bacteria	Spirochaetes	Spirochaetia	denovo127864	Spirochaetales	Spirochaetaceae	Treponema		0	1	0	0	2	0	0	4	2	5	0	0	0	0	0	0	0	0	0	0	2	4	0	0	0	0	0	1	0	1	1	2	0	0	0	0	0
denovo128000	+	0.664	1279	uncultured_bacterium;_hoa61_09b06;_EU344699	Bacteria	Bacteroidetes	Bacteroidia	denovo128000	Bacteroidales	unclassified_Bacteroidales	unknown		0	0	0	0	0	0	1	1	0	0	0	0	0	0	0	0	1	0	0	0	1	1	1	0	0	1	0	0	0	0	0	0	0	0	0	0	0
denovo128005	+	0.916	1316	uncultured_bacterium;_horsej_aai91e07;_EU463714	Bacteria	Bacteroidetes	Bacteroidia	denovo128005	Bacteroidales	Prevotellaceae	Alloprevotella		3	5	1	7	0	4	3	5	1	1	1	1	1	1	3	1	0	9	4	3	6	1	0	3	1	2	12	5	0	39	1	2	1	1	0	3	4
denovo128052	+	0.826	1310	uncultured_bacterium;_horsej_aai92a05;_EU463741	Bacteria	Bacteroidetes	unclassified_Bacteroidetes	denovo128052	unknow	unknown	unknown		0	0	0	0	0	0	0	0	0	0	1	1	1	0	0	0	0	0	1	0	0	0	0	0	0	0	0	0	0	0	0	0	0	0	0	0	0
denovo128087	+	0.825	1337	uncultured_bacterium;_AE2_aaa04b09;_EU471698	Bacteria	Bacteroidetes	unclassified_Bacteroidetes	denovo128087	unknow	unknown	unknown		2	14	0	9	3	1	2	0	1	0	1	0	0	3	2	2	0	11	0	1	2	1	9	0	1	0	8	0	0	3	5	1	6	0	4	4	0
denovo12809	+	0.605	1418	uncultured_bacterium;_J135;_GQ451227	Bacteria	Bacteroidetes	Bacteroidia	denovo12809	Bacteroidales	Bacteroidaceae	Bacteroides		0	0	0	0	0	0	0	4	0	0	0	1	7	1	0	0	2	2	0	0	0	1	2	0	3	0	0	0	0	0	1	1	0	0	0	2	0
denovo128112	+	0.874	1247	uncultured_bacterium;_D57_ERTUP_1003;_KJ874122	Bacteria	Firmicutes	Clostridia	denovo128112	Clostridiales	unclassified_Clostridiales	unknown		6	2	0	3	0	0	0	3	0	0	5	2	0	3	0	0	0	6	0	1	1	0	1	0	0	0	3	1	0	0	0	0	0	0	4	2	8
denovo128162	+	0.8	1331	uncultured_bacterium;_calf784_10wks_grp1_G11;_GQ448792	Bacteria	Firmicutes	Clostridia	denovo128162	Clostridiales	Lachnospiraceae	unclassified_Lachnospiraceae		0	0	0	0	0	0	0	1	0	1	0	0	0	0	0	0	0	0	0	1	0	0	0	0	0	0	0	0	0	0	0	0	0	0	0	1	1
denovo128167	+	0.934	1226	uncultured_bacterium;_horsem_aai93h06;_EU463435	Bacteria	Firmicutes	Clostridia	denovo128167	Clostridiales	Ruminococcaceae	unclassified_Ruminococcaceae		0	1	1	1	0	2	0	1	0	0	1	0	1	0	0	4	1	1	0	0	0	0	2	0	0	1	1	0	0	0	0	0	0	0	0	0	0
denovo128260	+	0.886	1301	uncultured_bacterium;_AE2_aaa02f07;_EU771330	Bacteria	Firmicutes	Clostridia	denovo128260	Clostridiales	Ruminococcaceae	unclassified_Ruminococcaceae		2	0	0	1	0	0	0	3	0	1	0	0	0	0	0	0	2	5	0	0	0	0	2	0	0	0	0	0	0	0	0	1	0	0	0	2	0
denovo128269	+	0.557	1320	uncultured_bacterium;_molerat_aai70e04;_EU463139	Bacteria	Bacteroidetes	Bacteroidia	denovo128269	Bacteroidales	unclassified_Bacteroidales	unknown		0	0	0	0	0	0	0	0	0	0	0	0	0	0	0	0	0	1	0	1	0	0	2	0	0	1	0	0	0	1	0	0	0	0	0	0	0
denovo12827	+	0.879	1304	uncultured_bacterium;_BNO_aaa04h07;_EU773483	Bacteria	Firmicutes	Clostridia	denovo12827	Clostridiales	Lachnospiraceae	Coprococcus		0	0	0	0	0	0	0	1	0	0	0	4	0	0	0	0	0	0	0	0	0	0	0	0	0	2	2	1	0	1	2	0	0	0	0	1	0
denovo128287	+	0.91	1223	uncultured_bacterium;_D139_ERTUP_88;_KJ874006	Bacteria	Firmicutes	Clostridia	denovo128287	Clostridiales	Ruminococcaceae	unclassified_Ruminococcaceae		0	1	0	0	0	0	0	2	0	0	0	0	0	0	0	0	5	0	1	3	0	0	1	0	0	0	1	0	0	0	0	0	0	0	0	0	0
denovo128358	+	0.872	1371	uncultured_bacterium;_p-3022-SwA5;_AF371558	Bacteria	Firmicutes	Clostridia	denovo128358	Clostridiales	Lachnospiraceae	unclassified_Lachnospiraceae		1	0	0	0	0	0	0	0	0	1	0	0	0	0	0	0	0	1	0	0	0	2	0	0	0	2	0	0	0	0	0	0	0	1	0	0	0
denovo128478	+	0.857	1301	uncultured_bacterium;_AE2_aaa02f07;_EU771330	Bacteria	Firmicutes	Clostridia	denovo128478	Clostridiales	Ruminococcaceae	unclassified_Ruminococcaceae		0	0	0	2	1	0	0	0	0	0	0	0	0	0	0	0	0	0	0	0	1	0	0	0	0	0	0	0	0	0	0	0	0	0	0	0	0
denovo128566	+	0.698	1247	uncultured_bacterium;_horsem_d02;_EU468316	Bacteria	Bacteroidetes	unclassified_Bacteroidetes	denovo128566	unknow	unknown	unknown		0	0	0	0	0	0	0	0	0	0	0	0	0	0	0	0	0	0	0	0	0	0	0	0	0	1	0	0	0	0	0	0	0	0	0	0	2
denovo128568	+	0.832	1290	uncultured_bacterium;_Hda1-94;_JX095395	Bacteria	Firmicutes	Clostridia	denovo128568	Clostridiales	Ruminococcaceae	unclassified_Ruminococcaceae		4	0	0	0	0	0	0	5	2	0	1	1	6	4	0	2	6	2	1	0	3	0	0	3	1	3	0	0	0	0	1	0	0	0	3	6	1
denovo128591	+	1	1316	uncultured_bacterium;_GZ_aaa04d06;_EU470408	Bacteria	Firmicutes	Clostridia	denovo128591	Clostridiales	Lachnospiraceae	unclassified_Lachnospiraceae		1	0	0	0	0	2	0	3	0	0	0	0	0	0	0	0	16	1	2	4	0	0	0	0	0	4	0	0	0	0	0	0	0	0	0	5	0
denovo128636	+	0.785	1329	uncultured_bacterium;_8-1K12;_FJ682071	Bacteria	Firmicutes	Negativicutes	denovo128636	Selenomonadales	Veillonellaceae	Anaerovibrio		0	5	0	1	0	0	0	2	0	0	1	0	0	0	0	1	0	1	0	0	1	0	0	1	0	1	0	1	0	1	0	0	2	1	0	0	0
denovo128651	+	0.639	1306	uncultured_bacterium;_GZ_aaa01h08;_EU470293	Bacteria	Bacteroidetes	Bacteroidia	denovo128651	Bacteroidales	unclassified_Bacteroidales	unknown		0	0	0	0	0	2	0	0	3	2	0	0	3	0	0	0	0	0	0	0	0	0	0	0	0	0	0	0	0	0	0	0	0	0	0	0	0
denovo128686	+	0.802	1198	uncultured_bacterium;_SP3_b12_1;_EU469272	Bacteria	Firmicutes	Clostridia	denovo128686	Clostridiales	Eubacteriaceae	unclassified_Eubacteriaceae		0	0	0	0	0	0	0	0	0	2	0	0	0	0	1	0	0	0	0	0	0	1	0	1	0	0	4	0	0	0	0	0	0	0	0	0	0
denovo128691	+	0.701	1392	uncultured_rumen_bacterium;_R-B-CA183;_AB615007	Bacteria	Bacteroidetes	Bacteroidia	denovo128691	Bacteroidales	unclassified_Bacteroidales	unknown		0	0	0	0	0	2	0	1	0	1	0	0	1	1	0	0	2	0	0	0	0	0	0	0	0	5	0	0	0	0	0	0	0	0	0	0	0
denovo128714	+	0.726	1403	Treponema_parvum_(T);_OMZ833;_AF302937	Bacteria	Spirochaetes	Spirochaetia	denovo128714	Spirochaetales	Spirochaetaceae	Treponema		9	0	0	0	0	0	0	0	1	0	0	0	0	0	0	0	0	0	0	0	0	4	0	0	1	0	0	0	0	0	0	0	0	0	0	0	0
denovo128774	+	0.92	1315	uncultured_bacterium;_horsem_aai93e11;_EU775831	Bacteria	Bacteroidetes	Bacteroidia	denovo128774	Bacteroidales	unclassified_Bacteroidales	unknown		0	0	0	0	0	0	0	0	0	0	0	0	1	0	0	0	0	0	0	0	0	0	0	1	0	1	0	0	0	0	0	0	0	0	0	0	0
denovo128784	+	0.657	1296	uncultured_bacterium;_horsem_aai95e04;_EU463529	Bacteria	Bacteroidetes	unclassified_Bacteroidetes	denovo128784	unknow	unknown	unknown		0	0	0	0	0	1	3	0	0	0	0	0	0	0	0	0	0	0	0	0	0	0	0	0	0	0	0	0	0	0	0	0	0	0	0	0	1
denovo128803	+	0.95	1414	uncultured_bacterium;_1103200821556;_EU843097	Bacteria	Firmicutes	Clostridia	denovo128803	Clostridiales	Lachnospiraceae	unclassified_Lachnospiraceae		2	0	0	0	0	1	0	0	0	1	0	0	0	0	0	0	0	0	0	0	0	1	0	0	0	1	0	0	0	0	0	0	0	0	0	0	0
denovo12884	+	0.746	1315	uncultured_bacterium;_WA_aaa01c10;_EU473436	Bacteria	Firmicutes	Clostridia	denovo12884	Clostridiales	Ruminococcaceae	unclassified_Ruminococcaceae		2	0	0	0	0	0	0	0	0	0	0	0	0	0	0	0	0	1	0	0	0	0	1	0	0	2	0	0	0	0	0	0	0	0	0	1	1
denovo128849	+	0.755	1302	uncultured_bacterium;_TSCOR003_B08;_AB486861	Bacteria	Firmicutes	Clostridia	denovo128849	Clostridiales	Ruminococcaceae	unclassified_Ruminococcaceae		0	0	0	0	0	0	0	4	0	0	0	0	0	0	0	0	0	0	0	0	0	0	0	1	0	0	0	0	0	0	0	0	0	0	0	0	0
denovo128886	+	0.983	1436	uncultured_rumen_bacterium;_U28-E03;_AB185701	Bacteria	Firmicutes	Clostridia	denovo128886	Clostridiales	Ruminococcaceae	unclassified_Ruminococcaceae		5	115	52	31	8	91	32	51	23	33	45	8	54	43	27	16	30	132	56	126	51	24	70	88	6	52	58	52	35	0	15	10	22	23	42	25	56
denovo128905	+	0.984	1257	uncultured_bacterium;_D134_ERTV_37;_KJ874001	Bacteria	Bacteroidetes	Bacteroidia	denovo128905	Bacteroidales	Porphyromonadaceae	unclassified_Porphyromonadaceae		0	0	0	0	0	0	0	2	0	2	1	1	1	4	0	2	5	2	2	0	0	7	5	0	0	0	0	0	0	0	0	0	0	1	0	0	1
denovo128908	+	0.813	1276	uncultured_bacterium;_horsej_e02;_EU468224	Bacteria	Firmicutes	Clostridia	denovo128908	Clostridiales	Lachnospiraceae	Coprococcus		0	0	0	0	0	0	0	0	0	0	0	1	0	0	0	0	0	0	0	1	0	0	0	0	0	5	0	0	0	0	0	0	0	0	0	0	0
denovo128962	+	0.889	1293	uncultured_bacterium;_5-2P7;_FJ680446	Bacteria	Firmicutes	Clostridia	denovo128962	Clostridiales	Ruminococcaceae	unclassified_Ruminococcaceae		7	26	2	8	4	2	4	3	0	6	1	4	1	0	1	1	0	6	5	1	8	1	2	5	0	2	5	4	0	2	0	4	5	0	2	5	3
denovo129031	+	0.836	1320	uncultured_bacterium;_BG_aaa02h03.Contig1;_EU773072	Bacteria	Bacteroidetes	Bacteroidia	denovo129031	Bacteroidales	unclassified_Bacteroidales	unknown		2	3	2	1	2	2	0	1	1	4	1	2	2	0	1	3	2	3	3	0	3	3	1	9	1	7	5	1	2	3	0	0	0	0	3	4	0
denovo129063	+	0.802	1330	uncultured_bacterium;_horsem_aai93h11;_EU775833	Bacteria	Firmicutes	Clostridia	denovo129063	Clostridiales	Ruminococcaceae	unclassified_Ruminococcaceae		0	0	0	4	3	0	0	0	0	0	0	0	0	2	0	0	0	0	0	0	0	0	4	0	0	0	2	0	0	0	2	0	0	0	0	0	0
denovo129071	+	0.916	1312	uncultured_bacterium;_WA_aaa02h07;_EU473485	Bacteria	Bacteroidetes	Bacteroidia	denovo129071	Bacteroidales	unclassified_Bacteroidales	unknown		0	0	0	0	0	0	0	0	0	0	0	0	0	1	0	0	0	0	0	0	1	1	0	1	0	0	0	1	0	0	0	0	0	0	0	0	0
denovo129174	+	0.818	1321	uncultured_bacterium;_WA_aaa02b11;_EU473505	Bacteria	Firmicutes	Clostridia	denovo129174	Clostridiales	Ruminococcaceae	unclassified_Ruminococcaceae		0	0	0	0	0	0	1	1	0	0	0	0	0	0	0	0	0	0	1	0	0	0	0	0	0	1	0	0	0	0	0	0	0	0	0	0	0
denovo12921	+	0.92	1414	uncultured_bacterium;_BA-8;_KJ571121	Bacteria	Firmicutes	Clostridia	denovo12921	Clostridiales	Lachnospiraceae	unclassified_Lachnospiraceae		0	0	0	0	0	0	0	1	0	0	0	0	0	0	0	0	0	0	0	0	0	0	0	0	1	0	0	0	0	0	0	0	0	0	0	0	0
denovo129280	+	0.645	1428	uncultured_bacterium;_1103200823002;_EU842397	Bacteria	Bacteroidetes	Bacteroidia	denovo129280	Bacteroidales	Prevotellaceae	Prevotella		2	0	0	0	0	0	0	0	0	0	1	0	0	0	0	0	0	0	0	0	0	0	0	1	0	0	0	0	0	0	0	0	0	0	2	0	0
denovo129284	+	0.908	1316	uncultured_bacterium;_horsem_aai95g04;_EU463539	Bacteria	Firmicutes	Clostridia	denovo129284	Clostridiales	Ruminococcaceae	Oscillibacter		1	2	2	1	0	2	0	3	0	0	2	0	1	1	2	8	5	1	0	2	4	4	1	0	10	2	2	0	0	1	3	4	2	0	3	2	2
denovo129321	+	0.661	1316	uncultured_bacterium;_horsej_aai91e07;_EU463714	Bacteria	Bacteroidetes	Bacteroidia	denovo129321	Bacteroidales	Prevotellaceae	Alloprevotella		0	7	0	2	0	0	0	0	0	2	0	0	0	1	0	0	0	0	0	0	0	0	0	0	0	0	0	0	0	0	0	0	0	0	0	0	2
denovo129353	+	0.875	1281	uncultured_bacterium;_B5_742;_EU766236	Bacteria	Firmicutes	Clostridia	denovo129353	Clostridiales	Lachnospiraceae	Coprococcus		2	0	0	0	0	0	0	0	0	0	0	0	0	0	1	0	0	0	1	0	0	0	0	0	0	0	0	0	0	1	2	0	0	0	2	0	0
denovo129367	+	0.744	1308	uncultured_bacterium;_GZ_aaa01c12;_EU470429	Bacteria	Bacteroidetes	Bacteroidia	denovo129367	Bacteroidales	Porphyromonadaceae	unclassified_Porphyromonadaceae		0	0	0	4	0	0	2	0	0	0	0	1	0	0	0	0	0	0	0	0	0	0	0	1	0	0	2	0	0	0	0	0	0	0	0	0	0
denovo129396	+	0.857	1364	uncultured_bacterium;_p-197-o5;_AF371659	Bacteria	Firmicutes	Clostridia	denovo129396	Clostridiales	Lachnospiraceae	Lachnospiracea_incertae_sedis		0	3	0	1	0	0	0	0	1	2	0	1	0	0	0	0	1	6	0	2	3	0	4	2	0	3	7	0	0	0	0	0	0	1	0	0	0
denovo129407	+	0.957	1438	uncultured_bacterium;_G-C-B12;_AB506140	Bacteria	Firmicutes	Clostridia	denovo129407	Clostridiales	Lachnospiraceae	Clostridium_XlVa		60	41	9	67	20	28	8	39	20	22	40	22	97	22	21	43	61	65	41	53	18	49	36	28	53	109	45	74	3	4	35	62	22	26	47	18	49
denovo129561	+	0.827	1379	uncultured_bacterium;_150X60;_AB700409	Bacteria	Firmicutes	Clostridia	denovo129561	Clostridiales	Clostridiales_Incertae_Sedis_XIII	Anaerovorax		18	4	2	11	5	17	0	6	9	4	10	10	2	16	3	9	11	17	2	6	7	13	14	20	6	22	8	3	0	9	2	7	3	2	18	23	16
denovo129759	+	0.851	1406	uncultured_rumen_bacterium;_R-A-101;_AB614651	Bacteria	Bacteroidetes	Bacteroidia	denovo129759	Bacteroidales	Prevotellaceae	Paraprevotella		2	1	0	2	0	1	0	0	0	1	0	0	0	0	0	1	5	4	0	0	0	0	3	0	0	0	1	0	0	0	0	0	0	0	1	2	0
denovo129781	+	0.715	1306	uncultured_bacterium;_GZ_aaa01f05;_EU779477	Bacteria	Firmicutes	Clostridia	denovo129781	Clostridiales	Ruminococcaceae	unclassified_Ruminococcaceae		0	0	0	0	0	0	1	0	0	0	0	0	0	0	0	0	0	0	0	0	0	0	0	0	0	0	1	0	0	0	0	0	0	0	0	0	0
denovo129785	+	0.806	1345	uncultured_Prevotellaceae_bacterium;_SGYA424;_GQ358256	Bacteria	Bacteroidetes	Bacteroidia	denovo129785	Bacteroidales	Prevotellaceae	Prevotella		8	6	0	8	1	4	7	2	0	0	11	2	3	5	5	7	5	1	0	4	22	1	10	0	7	29	7	0	0	0	0	0	10	3	2	3	3
denovo129786	+	0.867	1235	uncultured_bacterium;_horsem_aai95g11;_EU463541	Bacteria	Bacteroidetes	Bacteroidia	denovo129786	Bacteroidales	Bacteroidaceae	BF311		0	0	0	0	0	1	0	0	0	0	0	0	2	0	0	0	0	0	0	0	1	3	0	0	0	0	0	0	0	0	0	0	0	0	0	0	0
denovo129907	+	0.885	1414	uncultured_bacterium;_1103200821556;_EU843097	Bacteria	Firmicutes	Clostridia	denovo129907	Clostridiales	Lachnospiraceae	unclassified_Lachnospiraceae		0	1	1	0	0	0	0	0	0	0	1	0	0	0	0	0	0	0	0	1	1	1	0	0	0	0	0	0	0	0	0	0	0	0	0	0	0
denovo129962	+	0.849	1255	uncultured_bacterium;_D60_ERTUP_1005;_KJ874126	Bacteria	Firmicutes	Clostridia	denovo129962	Clostridiales	Lachnospiraceae	unclassified_Lachnospiraceae		0	0	0	0	0	0	0	0	0	0	0	0	0	0	0	0	0	1	0	0	0	0	0	0	0	0	0	0	0	0	2	0	1	0	0	0	0
denovo129970	+	0.808	1306	uncultured_bacterium;_Hda2-93;_JX095483	Bacteria	Firmicutes	Clostridia	denovo129970	Clostridiales	Ruminococcaceae	unclassified_Ruminococcaceae		0	0	0	0	0	0	0	0	0	0	0	0	3	0	0	0	0	0	0	0	0	0	0	0	0	0	0	0	4	0	0	0	0	0	1	0	0
denovo129983	+	0.892	1316	uncultured_bacterium;_GZ_aaa04a10;_EU779411	Bacteria	Bacteroidetes	Bacteroidia	denovo129983	Bacteroidales	unclassified_Bacteroidales	unknown		0	0	0	1	0	0	0	0	0	2	2	0	7	0	3	0	0	0	0	0	0	0	28	0	1	4	0	0	0	0	0	0	0	0	0	1	2
denovo129998	+	0.919	1254	uncultured_bacterium;_D19_ERTVP_1009;_KJ874061	Bacteria	Firmicutes	Clostridia	denovo129998	Clostridiales	Ruminococcaceae	unclassified_Ruminococcaceae		1	0	2	0	1	3	0	1	0	1	1	4	1	1	2	3	16	1	0	1	0	0	6	3	0	0	4	0	0	11	1	0	4	2	1	3	1
denovo130048	+	0.998	1274	uncultured_bacterium;_ncd1521b03c1;_JF133110	Bacteria	Actinobacteria	Actinobacteria	denovo130048	Actinomycetales	Corynebacteriaceae	Corynebacterium		0	0	0	1	0	0	0	2	0	0	0	0	3	0	0	0	0	2	0	0	0	0	0	0	0	0	1	0	0	0	0	3	0	3	0	0	0
denovo13007	+	0.957	1223	uncultured_bacterium;_D139_ERTUP_88;_KJ874006	Bacteria	Firmicutes	Clostridia	denovo13007	Clostridiales	Ruminococcaceae	unclassified_Ruminococcaceae		0	0	0	1	0	0	0	2	1	3	1	0	0	0	0	0	3	0	0	1	0	0	1	0	0	0	0	0	0	0	0	0	0	0	0	0	0
denovo130071	+	0.88	1337	uncultured_bacterium;_AE1_aaa01c04;_EU471541	Bacteria	Spirochaetes	Spirochaetia	denovo130071	Spirochaetales	Spirochaetaceae	Treponema		0	0	0	1	0	0	0	2	0	0	0	0	0	0	0	0	1	0	0	0	1	1	2	1	0	0	0	1	0	0	0	0	0	1	0	1	0
denovo130147	+	0.92	1306	uncultured_bacterium;_GZ_aaa01h08;_EU470293	Bacteria	Bacteroidetes	Bacteroidia	denovo130147	Bacteroidales	unclassified_Bacteroidales	unknown		28	7	0	13	2	17	3	13	8	3	0	2	8	4	0	6	5	0	1	3	13	27	0	0	24	3	0	1	0	0	2	6	0	0	13	19	20
denovo130209	+	0.736	1353	uncultured_bacterium;_5-6D2;_FJ681224	Bacteria	Firmicutes	Clostridia	denovo130209	Clostridiales	Ruminococcaceae	unclassified_Ruminococcaceae		1	0	0	0	0	0	0	0	0	0	0	0	0	0	0	0	0	0	0	0	1	0	0	3	0	0	1	0	0	0	0	0	0	0	0	0	0
denovo130296	+	0.853	1419	uncultured_bacterium;_112ds10;_AY212564	Bacteria	Firmicutes	Clostridia	denovo130296	Clostridiales	Ruminococcaceae	Oscillibacter		0	0	0	0	0	0	1	0	0	2	1	0	0	0	0	0	2	1	1	0	1	0	0	0	0	0	3	0	0	0	0	0	0	0	0	0	2
denovo130297	+	0.867	1345	uncultured_bacterium;_EAC_1aaa03c08;_EU472348	Bacteria	Firmicutes	Clostridia	denovo130297	Clostridiales	Ruminococcaceae	unclassified_Ruminococcaceae		0	3	2	0	0	3	0	2	0	6	0	0	1	0	0	0	0	0	0	2	0	0	0	1	0	5	0	0	0	0	0	0	0	0	0	1	0
denovo13031	+	0.785	1256	uncultured_bacterium;_D80_ERTUP_2002;_KJ874146	Bacteria	Bacteroidetes	Bacteroidia	denovo13031	Bacteroidales	Porphyromonadaceae	Paludibacter		0	0	0	0	0	0	0	0	0	7	0	0	0	0	0	0	0	0	0	0	0	0	0	0	0	0	0	0	0	0	0	0	0	0	0	0	0
denovo130326	+	0.696	1312	uncultured_bacterium;_WA_aaa02h07;_EU473485	Bacteria	Bacteroidetes	Bacteroidia	denovo130326	Bacteroidales	unclassified_Bacteroidales	unknown		0	1	0	2	1	0	0	0	0	3	2	0	0	0	0	0	0	1	0	0	0	2	0	0	0	0	0	0	0	10	1	0	1	0	0	0	0
denovo130342	+	0.712	1333	uncultured_bacterium;_TU1_aaa01d06;_EU779124	Bacteria	Firmicutes	Clostridia	denovo130342	Clostridiales	Ruminococcaceae	unclassified_Ruminococcaceae		0	0	0	2	0	0	0	0	0	1	0	0	0	5	0	0	1	0	1	0	0	0	0	0	0	0	0	0	0	3	0	0	0	0	0	0	0
denovo1304	+	0.883	1311	uncultured_bacterium;_WA_aaa02h06;_EU473446	Bacteria	Bacteroidetes	Bacteroidia	denovo1304	Bacteroidales	unclassified_Bacteroidales	unknown		1	1	0	3	0	4	1	1	1	1	1	0	0	0	0	1	2	0	0	0	2	0	0	0	0	0	0	1	0	0	1	0	1	2	0	1	1
denovo130403	+	0.765	1321	uncultured_bacterium;_RH_aaj90e09;_EU777933	Bacteria	Bacteroidetes	Bacteroidia	denovo130403	Bacteroidales	unclassified_Bacteroidales	unknown		0	0	0	0	0	3	1	0	1	0	0	0	0	0	0	0	0	0	0	0	0	0	2	0	0	0	0	0	0	0	0	0	0	0	0	0	0
denovo130583	+	0.881	1328	uncultured_bacterium;_AE2_aaa03d09;_EU771178	Bacteria	Firmicutes	Clostridia	denovo130583	Clostridiales	unclassified_Clostridiales	unknown		0	0	0	1	0	0	0	0	0	0	0	0	0	0	1	0	0	0	0	1	0	0	1	0	0	0	0	0	0	0	0	1	0	0	0	0	0
denovo130662	+	0.751	1330	uncultured_bacterium;_CAP_aah97e06;_EU459456	Bacteria	Bacteroidetes	Bacteroidia	denovo130662	Bacteroidales	Prevotellaceae	Paraprevotella		0	0	0	0	0	0	0	0	0	0	1	0	0	0	1	0	0	0	0	0	0	0	0	0	0	0	0	0	0	2	0	0	0	0	0	1	0
denovo130817	+	0.709	1234	uncultured_bacterium;_OK3_b09;_EU468734	Bacteria	Firmicutes	Clostridia	denovo130817	Clostridiales	Ruminococcaceae	unclassified_Ruminococcaceae		0	1	1	0	0	0	0	0	0	2	0	0	1	0	1	0	1	1	0	0	3	0	0	2	0	0	0	0	0	0	0	0	0	0	0	0	1
denovo13082	+	0.863	1232	uncultured_bacterium;_D41_ERTU_1005;_KJ874105	Bacteria	Firmicutes	Clostridia	denovo13082	Clostridiales	Ruminococcaceae	unclassified_Ruminococcaceae		2	0	1	0	0	0	0	0	0	0	0	0	0	0	0	0	0	1	0	2	0	0	0	0	0	0	0	1	0	0	0	0	0	0	0	0	0
denovo130848	+	0.898	1274	uncultured_bacterium;_OK1_d02_1;_EU468542	Bacteria	Firmicutes	Clostridia	denovo130848	Clostridiales	Lachnospiraceae	Roseburia		6	2	0	3	0	10	1	9	1	4	1	0	7	0	0	8	4	0	0	1	4	8	2	2	1	4	1	0	0	0	3	0	5	0	9	1	3
denovo130867	+	0.875	1321	uncultured_bacterium;_Hdb2-78;_JX095652	Bacteria	Firmicutes	Clostridia	denovo130867	Clostridiales	Ruminococcaceae	unclassified_Ruminococcaceae		0	0	0	0	0	0	0	4	0	0	2	0	0	0	0	0	1	0	0	4	0	0	0	0	0	0	1	0	0	0	0	0	0	0	0	1	4
denovo130897	+	0.836	1314	uncultured_bacterium;_Hdb2-55;_JX095631	Bacteria	Firmicutes	Clostridia	denovo130897	Clostridiales	Ruminococcaceae	Ruminococcus		0	0	0	6	0	0	0	4	0	0	2	0	2	1	0	0	0	1	0	0	0	3	0	1	0	0	1	0	0	0	0	5	0	0	1	0	0
denovo130949	+	0.744	1348	uncultured_bacterium;_p-238-o5;_AF371914	Bacteria	Bacteroidetes	Bacteroidia	denovo130949	Bacteroidales	Porphyromonadaceae	unclassified_Porphyromonadaceae		0	0	0	0	0	0	0	0	0	0	0	2	0	0	0	0	0	0	0	0	0	0	0	0	0	0	0	1	0	0	0	0	0	0	0	0	0
denovo13101	+	0.931	1321	uncultured_bacterium;_ML_aaj28b01;_EU461740	Bacteria	Firmicutes	Clostridia	denovo13101	Clostridiales	Lachnospiraceae	Coprococcus		0	0	0	0	0	0	2	2	0	0	0	0	0	0	0	1	0	0	0	0	0	0	0	0	0	0	0	2	3	4	0	0	1	0	0	1	0
denovo131020	+	0.878	1297	uncultured_bacterium;_horsej_aai90d10;_EU463650	Bacteria	Actinobacteria	Actinobacteria	denovo131020	Coriobacteriales	Coriobacteriaceae	unclassified_Coriobacteriaceae		2	0	0	0	0	0	0	0	0	0	0	0	0	0	0	0	1	0	0	0	0	1	0	2	0	0	0	0	0	0	0	0	0	0	0	0	2
denovo131031	+	0.851	1226	uncultured_bacterium;_horsej_aai92f11;_EU463780	Bacteria	Firmicutes	Clostridia	denovo131031	Clostridiales	Ruminococcaceae	unclassified_Ruminococcaceae		0	0	4	0	0	0	0	0	0	1	1	0	0	2	0	0	0	0	0	0	0	2	0	0	0	2	0	0	0	0	0	0	0	0	0	0	0
denovo131039	+	0.866	1311	uncultured_bacterium;_horsem_aai94e03;_EU463466	Bacteria	Bacteroidetes	Bacteroidia	denovo131039	Bacteroidales	unclassified_Bacteroidales	unknown		0	0	0	0	0	0	0	1	0	0	0	0	0	0	0	4	0	0	0	0	0	0	0	0	0	0	0	0	0	0	0	0	0	0	0	0	0
denovo131048	+	0.895	1281	uncultured_bacterium;_C267;_DQ326300	Bacteria	Firmicutes	Clostridia	denovo131048	Clostridiales	Lachnospiraceae	Blautia		0	0	0	0	0	1	0	0	0	0	3	0	1	1	0	0	0	0	0	0	0	0	0	0	0	0	1	0	0	0	0	0	0	0	0	0	0
denovo131050	+	0.825	1276	uncultured_bacterium;_AFEL3_aao13h12;_EU465912	Bacteria	Actinobacteria	Actinobacteria	denovo131050	Coriobacteriales	Coriobacteriaceae	unclassified_Coriobacteriaceae		2	1	0	2	0	1	0	1	2	0	2	0	0	0	0	0	2	5	2	8	0	3	5	1	2	2	0	1	0	0	0	0	0	0	3	2	2
denovo131056	+	0.971	1344	uncultured_bacterium;_BG_aaa03b01.Contig1;_EU773021	Bacteria	Firmicutes	Clostridia	denovo131056	Clostridiales	Lachnospiraceae	unclassified_Lachnospiraceae		0	0	0	0	0	0	0	1	0	0	0	0	0	0	0	0	0	0	0	0	0	0	0	0	0	0	0	0	0	0	0	0	0	0	0	0	0
denovo131091	+	0.885	1290	uncultured_bacterium;_orang1_aai55b05;_EU777557	Bacteria	Firmicutes	Clostridia	denovo131091	Clostridiales	Ruminococcaceae	Ruminococcus		1	0	0	1	3	1	0	0	1	0	0	0	1	0	0	0	0	3	0	1	1	3	0	1	0	1	2	0	1	3	1	0	1	1	1	2	4
denovo131138	+	0.836	1376	uncultured_organism;_ELU0129-T320-S-NI_000132;_HQ792886	Bacteria	Firmicutes	Clostridia	denovo131138	Clostridiales	Ruminococcaceae	unclassified_Ruminococcaceae		0	0	0	2	0	0	0	0	0	0	0	0	0	0	0	1	0	0	0	0	0	0	0	1	0	0	0	0	0	0	0	0	0	0	0	0	0
denovo131177	+	0.92	1315	uncultured_bacterium;_horsem_aai93e11;_EU775831	Bacteria	Bacteroidetes	Bacteroidia	denovo131177	Bacteroidales	unclassified_Bacteroidales	unknown		0	0	0	0	0	0	0	2	0	1	0	0	0	1	0	0	1	0	0	0	0	0	0	4	0	0	0	0	0	0	0	0	0	0	0	3	0
denovo13120	+	0.92	1316	uncultured_bacterium;_WA_aaa03e02;_EU779379	Bacteria	Firmicutes	Clostridia	denovo13120	Clostridiales	Lachnospiraceae	unclassified_Lachnospiraceae		0	1	0	0	0	1	0	0	0	1	0	0	0	0	0	0	0	0	0	0	1	1	0	0	0	1	0	0	0	0	0	0	0	0	1	0	0
denovo13123	+	0.924	1414	uncultured_bacterium;_1103200821556;_EU843097	Bacteria	Firmicutes	Clostridia	denovo13123	Clostridiales	Lachnospiraceae	unclassified_Lachnospiraceae		1	0	0	5	1	0	0	1	0	0	0	0	1	0	1	0	0	0	0	0	0	1	0	0	2	0	0	0	0	1	0	0	0	0	1	3	1
denovo131304	+	0.801	1274	uncultured_bacterium;_AE1_aaa02a04;_EU771098	Bacteria	Bacteroidetes	Bacteroidia	denovo131304	Bacteroidales	Prevotellaceae	Prevotella		0	4	0	0	0	0	0	0	0	0	0	0	0	0	0	0	0	0	0	0	0	0	0	1	0	0	1	0	1	0	0	0	0	0	0	0	0
denovo131311	+	0.736	1256	uncultured_bacterium;_D80_ERTUP_2002;_KJ874146	Bacteria	Bacteroidetes	Bacteroidia	denovo131311	Bacteroidales	Porphyromonadaceae	Paludibacter		0	0	0	0	0	0	0	1	0	1	0	0	0	0	0	1	0	0	0	0	0	0	0	0	0	4	0	0	0	0	0	0	0	0	0	0	0
denovo131379	+	0.734	1345	uncultured_bacterium;_p-1651-c5;_AF371776	Bacteria	Firmicutes	Clostridia	denovo131379	Clostridiales	Ruminococcaceae	unclassified_Ruminococcaceae		2	0	0	0	0	0	0	0	0	0	0	0	1	0	0	0	0	0	0	0	0	2	0	0	0	0	4	0	0	0	0	0	0	0	0	0	0
denovo131396	+	0.977	1240	uncultured_bacterium;_D136_ERTUP_2026;_KJ874003	Bacteria	Bacteroidetes	Bacteroidia	denovo131396	Bacteroidales	unclassified_Bacteroidales	unknown		1	1	7	0	0	7	4	8	3	3	5	0	10	6	0	0	29	4	0	6	9	3	3	1	0	12	1	0	0	0	2	6	1	1	2	6	0
denovo131535	+	0.864	1231	uncultured_bacterium;_calf784_6wks_grp1_G01;_GQ448572	Bacteria	Firmicutes	Clostridia	denovo131535	Clostridiales	Ruminococcaceae	Acetivibrio		0	0	3	0	0	0	0	1	0	0	1	1	0	3	0	0	1	0	0	1	4	0	0	1	0	0	0	0	0	0	0	0	1	0	2	0	0
denovo13155	+	0.86	1285	uncultured_bacterium;_horsem_b09;_EU468313	Bacteria	Spirochaetes	Spirochaetia	denovo13155	Spirochaetales	Spirochaetaceae	Treponema		0	0	0	0	1	0	0	2	0	0	0	0	0	0	2	0	0	0	0	0	0	0	0	0	0	0	0	1	0	0	0	0	0	0	0	0	0
denovo131552	+	0.829	1419	uncultured_rumen_bacterium;_GRC83;_DQ673548	Bacteria	Firmicutes	Clostridia	denovo131552	Clostridiales	Lachnospiraceae	unclassified_Lachnospiraceae		0	0	0	0	1	9	3	2	0	0	0	0	1	0	1	0	1	0	0	0	0	2	0	0	0	1	0	0	0	0	0	0	0	0	2	0	0
denovo131608	+	0.866	1223	uncultured_bacterium;_D139_ERTUP_88;_KJ874006	Bacteria	Firmicutes	Clostridia	denovo131608	Clostridiales	Ruminococcaceae	unclassified_Ruminococcaceae		0	1	0	0	0	0	0	3	0	3	0	0	0	0	0	2	1	0	0	1	1	0	0	0	0	0	2	0	0	0	0	0	0	0	0	0	0
denovo131653	+	0.758	1383	uncultured_bacterium;_AP13S.183;_AM277985	Bacteria	Firmicutes	Clostridia	denovo131653	Clostridiales	unclassified_Clostridiales	unknown		0	1	6	1	2	13	5	21	2	0	3	1	17	0	10	1	4	0	0	0	7	2	0	6	3	19	0	10	0	0	0	0	0	0	3	0	0
denovo131668	+	0.972	1309	uncultured_bacterium;_GZ_aaa04a03;_EU470274	Bacteria	Firmicutes	Clostridia	denovo131668	Clostridiales	Lachnospiraceae	Clostridium_XlVa		0	0	0	0	0	0	0	2	0	0	0	0	0	0	0	0	0	0	0	0	0	0	2	2	0	0	1	0	0	0	2	0	1	1	0	0	0
denovo131691	+	0.877	1413	uncultured_rumen_bacterium;_L3B_A02;_EU381659	Bacteria	Firmicutes	Clostridia	denovo131691	Clostridiales	Clostridiales_Incertae_Sedis_XIII	Anaerovorax		0	0	4	0	1	0	2	1	0	0	1	2	1	0	0	2	2	2	0	0	0	0	5	3	0	3	0	0	0	0	1	2	0	1	3	2	2
denovo131723	+	0.887	1305	uncultured_bacterium;_RH_aaj89e11;_EU778002	Bacteria	Firmicutes	Clostridia	denovo131723	Clostridiales	Ruminococcaceae	unclassified_Ruminococcaceae		0	0	1	0	0	0	0	0	0	0	1	0	1	0	0	0	0	0	0	0	0	0	0	0	0	0	0	1	0	0	0	1	0	0	0	0	0
denovo131743	+	0.815	1223	uncultured_bacterium;_D139_ERTUP_88;_KJ874006	Bacteria	Firmicutes	Clostridia	denovo131743	Clostridiales	Ruminococcaceae	unclassified_Ruminococcaceae		0	0	0	0	0	0	0	0	0	3	1	0	0	0	0	0	2	0	2	0	0	0	0	0	0	0	3	0	0	0	0	0	0	0	0	0	0
denovo131804	+	0.889	1405	uncultured_rumen_bacterium;_MXML-E11;_JX218602	Bacteria	Firmicutes	Clostridia	denovo131804	Clostridiales	Ruminococcaceae	unclassified_Ruminococcaceae		0	0	0	1	0	0	0	0	0	0	0	0	0	0	0	0	0	0	0	0	0	0	0	0	0	3	0	0	0	0	0	0	0	0	0	0	0
denovo13183	+	0.849	1408	uncultured_bacterium;_LKMC108;_AB606340	Bacteria	Firmicutes	Clostridia	denovo13183	Clostridiales	Lachnospiraceae	Lachnospiracea_incertae_sedis		2	0	0	0	0	0	0	0	0	0	0	0	1	0	0	0	0	1	0	0	0	0	0	0	0	0	0	0	0	0	0	0	2	0	0	0	1
denovo131850	+	0.972	1322	uncultured_bacterium;_horsej_aai91b03;_EU463690	Bacteria	Firmicutes	Clostridia	denovo131850	Clostridiales	Clostridiales_Incertae_Sedis_XIII	Anaerovorax		0	1	2	0	0	3	0	0	0	1	1	0	1	4	3	0	3	1	0	0	0	1	9	0	0	7	6	0	0	0	0	0	0	0	1	5	2
denovo131853	+	0.77	1301	uncultured_bacterium;_AE2_aaa03d12;_EU471697	Bacteria	Firmicutes	Clostridia	denovo131853	Clostridiales	Ruminococcaceae	unclassified_Ruminococcaceae		0	0	0	2	0	0	0	2	0	0	3	0	0	0	1	0	0	0	0	0	0	0	0	1	0	0	0	0	0	0	0	0	0	0	0	0	0
denovo13188	+	0.974	1324	uncultured_bacterium;_AS1_aao39b11.Contig1;_EU465602	Bacteria	Firmicutes	Clostridia	denovo13188	Clostridiales	Ruminococcaceae	Clostridium_IV		4	2	2	19	0	1	0	2	1	3	3	1	12	0	0	4	5	3	1	6	4	8	9	5	4	8	3	0	0	0	2	8	4	1	9	3	11
denovo13202	+	0.842	1353	uncultured_Ruminococcaceae_bacterium;_EMP_L25;_EU794307	Bacteria	Firmicutes	Clostridia	denovo13202	Clostridiales	Ruminococcaceae	unclassified_Ruminococcaceae		0	0	8	0	0	1	0	0	2	0	0	2	2	0	0	1	1	0	0	0	2	0	2	2	0	0	1	2	0	0	2	1	0	0	2	2	2
denovo132023	+	1	1329	uncultured_bacterium;_GZ_aaa04c04;_EU779460	Bacteria	Firmicutes	Clostridia	denovo132023	Clostridiales	Ruminococcaceae	unclassified_Ruminococcaceae		0	26	17	19	2	2	5	12	13	10	0	8	10	6	0	5	17	29	6	7	10	7	7	20	0	0	7	36	0	0	0	7	9	0	3	20	37
denovo13203	+	0.851	1272	uncultured_bacterium;_BD13103;_JQ191125	Bacteria	Firmicutes	Clostridia	denovo13203	Clostridiales	Ruminococcaceae	Clostridium_IV		0	0	0	0	0	0	0	0	0	0	0	1	0	0	0	1	1	1	0	0	0	0	1	0	0	1	1	0	0	0	0	0	0	0	0	1	0
denovo132042	+	0.791	1314	uncultured_bacterium;_AFEL3_aao14f06;_EU771762	Bacteria	Firmicutes	Clostridia	denovo132042	Clostridiales	Lachnospiraceae	unclassified_Lachnospiraceae		0	0	0	0	1	0	0	0	0	2	0	0	0	0	0	1	0	1	0	0	0	0	0	3	0	2	0	0	0	0	0	0	0	0	0	0	0
denovo132120	+	0.846	1313	uncultured_bacterium;_SBSD_aaa03a02;_EU475415	Bacteria	Firmicutes	Clostridia	denovo132120	Clostridiales	unclassified_Clostridiales	unknown		1	0	0	0	0	0	2	0	0	0	0	1	0	0	0	1	1	0	0	0	0	1	1	0	0	0	0	0	0	0	0	0	1	0	0	1	3
denovo132129	+	0.573	1320	uncultured_bacterium;_molerat_aai70e04;_EU463139	Bacteria	Bacteroidetes	Bacteroidia	denovo132129	Bacteroidales	unclassified_Bacteroidales	unknown		81	231	182	213	18	123	23	939	66	125	940	11	561	97	242	44	206	436	97	248	166	111	893	188	95	345	54	123	122	5462	350	13	399	104	14	6	408
denovo13216	+	0.869	1295	uncultured_bacterium;_WA_aaa03d04;_EU779396	Bacteria	Fibrobacteres	Fibrobacteria	denovo13216	Fibrobacterales	Fibrobacteraceae	Fibrobacter		0	0	0	0	0	0	0	1	0	0	1	0	0	1	0	0	0	0	0	0	0	0	0	0	0	0	0	0	2	0	0	0	0	0	0	0	0
denovo132186	+	0.807	1287	uncultured_bacterium;_hoa2_44b04;_EU344421	Bacteria	Firmicutes	Clostridia	denovo132186	Clostridiales	unclassified_Clostridiales	unknown		2	0	0	4	1	0	0	0	0	1	0	2	0	0	0	0	3	0	0	0	1	2	0	0	0	0	0	0	0	0	0	0	0	0	0	2	3
denovo132242	+	0.983	1374	uncultured_organism;_ELU0176-T465-S-NIPCRAMgANa_000420;_HQ816689	Bacteria	Firmicutes	Clostridia	denovo132242	Clostridiales	Lachnospiraceae	Blautia		0	1	0	1	0	0	0	0	0	1	0	0	0	0	1	0	1	0	0	0	0	0	2	0	0	0	0	0	4	2	0	0	1	0	0	0	0
denovo132392	+	0.87	1223	uncultured_bacterium;_D139_ERTUP_88;_KJ874006	Bacteria	Firmicutes	Clostridia	denovo132392	Clostridiales	Ruminococcaceae	Oscillibacter		3	22	0	4	0	4	5	11	1	11	0	1	0	0	1	2	8	6	7	8	5	0	0	0	0	3	5	0	0	0	0	0	5	0	0	4	2
denovo132473	+	0.858	1344	uncultured_bacterium;_AE1_aaa03e08;_EU471528	Bacteria	Firmicutes	Clostridia	denovo132473	Clostridiales	unclassified_Clostridiales	unknown		0	0	0	0	0	0	0	0	0	0	3	0	1	1	1	0	0	0	0	0	0	3	1	2	0	0	0	0	0	0	0	0	0	1	0	0	0
denovo132518	+	0.9	1304	uncultured_bacterium;_BG_aaa04c02.Contig1;_EU473708	Bacteria	Firmicutes	Clostridia	denovo132518	Clostridiales	Lachnospiraceae	Blautia		2	0	0	0	0	0	0	0	0	1	0	0	0	0	0	0	0	0	0	1	3	0	0	1	0	1	2	1	0	0	0	0	0	0	0	0	0
denovo132551	+	0.737	1287	uncultured_bacterium;_ncd07e03c1;_HM246778	Bacteria	Bacteroidetes	Bacteroidia	denovo132551	Bacteroidales	Prevotellaceae	Prevotella		0	1	0	0	0	0	0	0	1	0	0	0	0	0	0	0	0	0	0	0	0	1	0	0	0	0	0	0	0	0	0	0	0	0	0	0	0
denovo132568	+	0.765	1319	uncultured_bacterium;_horsem_aai94c02;_EU463451	Bacteria	Bacteroidetes	unclassified_Bacteroidetes	denovo132568	unknow	unknown	unknown		0	0	3	0	1	0	1	0	0	0	0	0	0	0	0	0	0	0	0	0	0	0	0	6	0	0	0	0	0	0	0	0	0	0	0	0	0
denovo132612	+	0.938	1282	uncultured_bacterium;_AE3_aaa02e02;_EU471938	Bacteria	Firmicutes	Clostridia	denovo132612	Clostridiales	Ruminococcaceae	Ruminococcus		2	0	0	0	0	0	0	0	0	0	0	0	0	0	0	0	0	0	0	0	0	0	0	0	1	0	0	0	0	0	0	0	1	0	0	0	0
denovo132618	+	0.96	1257	uncultured_bacterium;_horsej_h02;_EU468232	Bacteria	Firmicutes	Clostridia	denovo132618	Clostridiales	Clostridiaceae_1	Sarcina		5	3	27	11	7	36	13	11	6	13	18	0	43	20	6	14	30	15	7	19	12	45	3	2	6	41	12	15	3	11	5	0	7	2	5	60	21
denovo132696	+	0.916	1315	uncultured_bacterium;_horsem_aai93e11;_EU775831	Bacteria	Bacteroidetes	Bacteroidia	denovo132696	Bacteroidales	unclassified_Bacteroidales	unknown		0	0	1	0	0	0	0	0	1	0	0	0	0	5	0	0	0	0	0	0	0	0	0	0	0	0	0	0	2	0	0	0	0	0	1	0	0
denovo13273	+	0.923	1337	uncultured_bacterium;_AE1_aaa01c04;_EU471541	Bacteria	Spirochaetes	Spirochaetia	denovo13273	Spirochaetales	Spirochaetaceae	Treponema		6	0	0	20	0	0	0	2	3	6	3	0	0	1	0	2	0	17	2	4	2	0	16	2	1	5	0	0	0	0	8	1	1	1	8	2	2
denovo132748	+	0.973	1239	uncultured_bacterium;_D102_ERTU_2021;_KJ873967	Bacteria	Bacteroidetes	Bacteroidia	denovo132748	Bacteroidales	Porphyromonadaceae	unclassified_Porphyromonadaceae		0	0	0	0	0	0	0	2	0	0	0	0	2	0	0	2	0	0	0	0	1	1	0	0	0	4	0	0	0	0	0	1	0	1	0	0	0
denovo132767	+	0.96	1301	uncultured_bacterium;_3-6J5;_FJ676168	Bacteria	Firmicutes	Clostridia	denovo132767	Clostridiales	Ruminococcaceae	unclassified_Ruminococcaceae		7	21	4	18	12	8	4	3	5	10	9	4	4	4	2	17	13	20	4	6	14	9	7	3	0	9	27	26	0	3	1	6	7	5	5	9	16
denovo132774	+	0.801	1284	uncultured_bacterium;_AE1_aaa03g02;_EU471569	Bacteria	Firmicutes	Clostridia	denovo132774	Clostridiales	Ruminococcaceae	unclassified_Ruminococcaceae		0	1	1	0	1	3	0	1	1	0	2	2	4	1	0	0	1	0	1	3	1	0	1	5	0	0	0	0	0	0	2	0	0	0	0	2	0
denovo132853	+	0.593	1273	uncultured_bacterium;_SP2_a01;_EU468959	Bacteria	Firmicutes	Clostridia	denovo132853	Clostridiales	unclassified_Clostridiales	unknown		1	0	3	0	1	1	0	1	0	0	2	0	3	1	0	0	6	0	0	0	0	8	7	4	1	1	0	0	0	0	0	0	0	0	1	0	0
denovo132956	+	0.887	1288	uncultured_bacterium;_horsem_aai94d10;_EU463463	Bacteria	Fibrobacteres	Fibrobacteria	denovo132956	Fibrobacterales	Fibrobacteraceae	Fibrobacter		0	0	0	0	0	0	0	0	0	0	0	0	0	0	0	0	0	0	0	0	0	0	0	0	1	0	0	0	0	0	0	0	0	0	0	0	0
denovo133016	+	0.857	1413	uncultured_rumen_bacterium;_F24-A06;_AB185579	Bacteria	Firmicutes	Clostridia	denovo133016	Clostridiales	Ruminococcaceae	unclassified_Ruminococcaceae		8	9	6	7	10	15	2	16	12	15	12	3	10	15	10	1	11	28	1	13	11	5	6	4	4	23	6	11	0	0	0	31	4	0	24	9	16
denovo13307	+	0.934	1409	uncultured_rumen_bacterium;_L102RT-2-C09;_HQ400103	Bacteria	Firmicutes	Clostridia	denovo13307	Clostridiales	Lachnospiraceae	Roseburia		0	0	0	2	0	2	0	1	0	0	0	0	2	0	0	0	0	2	0	0	0	0	0	0	0	0	0	0	0	0	0	0	0	0	0	2	1
denovo133107	+	0.843	1309	uncultured_bacterium;_horsem_aai93c07;_EU775734	Bacteria	Bacteroidetes	Bacteroidia	denovo133107	Bacteroidales	Prevotellaceae	Paraprevotella		0	0	0	2	0	0	0	0	0	0	0	0	0	0	0	0	0	0	0	0	0	0	1	1	0	0	0	0	0	0	0	0	0	0	0	0	0
denovo133135	+	0.789	1291	uncultured_bacterium;_AFBAB_aai04d05;_EU464400	Bacteria	Firmicutes	Clostridia	denovo133135	Clostridiales	Ruminococcaceae	unclassified_Ruminococcaceae		0	0	0	0	0	1	0	0	0	0	1	0	0	0	0	0	0	0	0	1	0	0	1	1	0	0	0	0	1	0	0	0	0	0	0	0	0
denovo133184	+	1	1228	uncultured_bacterium;_horsej_aai90b09;_EU463637	Bacteria	Firmicutes	Clostridia	denovo133184	Clostridiales	unclassified_Clostridiales	unknown		1	3	0	3	5	14	0	17	4	3	5	0	9	11	9	4	37	25	4	9	7	4	12	9	0	25	6	1	0	0	9	2	0	8	6	3	9
denovo133290	+	0.882	1326	uncultured_bacterium;_SPIM_aaj35b11;_EU778834	Bacteria	Firmicutes	Clostridia	denovo133290	Clostridiales	Lachnospiraceae	Blautia		0	11	0	2	0	0	3	0	0	1	0	0	0	0	0	4	0	3	0	1	3	0	0	0	0	0	0	0	0	0	0	0	0	0	1	0	3
denovo133320	+	0.838	1311	uncultured_bacterium;_hoa31_07G01;_EU344500	Bacteria	Firmicutes	Clostridia	denovo133320	Clostridiales	unclassified_Clostridiales	unknown		0	0	0	2	0	1	0	2	0	0	0	0	0	0	0	0	0	0	0	0	0	0	0	0	0	0	0	0	0	0	0	0	0	1	0	0	0
denovo133379	+	0.87	1351	uncultured_bacterium;_04b06;_GQ133368	Bacteria	Firmicutes	Clostridia	denovo133379	Clostridiales	Lachnospiraceae	Clostridium_XlVa		0	1	0	0	0	0	0	2	0	2	0	0	0	0	0	0	1	0	0	0	0	0	0	0	0	0	0	0	0	0	0	0	0	0	0	0	0
denovo133396	+	0.84	1363	uncultured_bacterium;_R-7606;_FJ880933	Bacteria	Firmicutes	Clostridia	denovo133396	Clostridiales	Ruminococcaceae	unclassified_Ruminococcaceae		9	23	122	0	6	7	2	1	0	0	0	0	0	11	2	9	2	0	0	4	0	14	3	18	0	26	1	0	0	0	0	3	2	0	0	2	2
denovo133406	+	0.721	1278	uncultured_bacterium;_BD13168;_JQ188434	Bacteria	Firmicutes	Erysipelotrichi	denovo133406	Erysipelotrichales	Erysipelotrichaceae	RFN20		4	1	0	0	0	3	0	4	0	1	3	0	0	1	0	0	0	7	1	2	0	1	5	8	1	0	0	1	0	0	0	0	0	0	1	2	0
denovo133554	+	0.933	1204	uncultured_bacterium;_horsej_c06_1;_EU468253	Bacteria	Firmicutes	Clostridia	denovo133554	Clostridiales	Lachnospiraceae	Lachnospiracea_incertae_sedis		0	0	0	1	0	0	0	0	0	0	2	0	0	0	0	0	0	0	0	0	0	0	2	2	0	0	0	5	0	0	0	0	0	1	0	0	0
denovo133568	+	0.803	1233	uncultured_bacterium;_D18_ERTVP_29;_KJ874050	Bacteria	Bacteroidetes	Bacteroidia	denovo133568	Bacteroidales	Porphyromonadaceae	Barnesiella		0	0	0	0	0	0	2	0	1	0	0	0	0	2	0	0	0	2	0	0	0	0	1	0	0	2	1	0	0	0	1	0	0	0	0	0	0
denovo133581	+	0.804	1328	uncultured_bacterium;_WA_aaa03a08;_EU473475	Bacteria	Firmicutes	Clostridia	denovo133581	Clostridiales	unclassified_Clostridiales	unknown		0	0	0	3	0	0	0	0	0	0	0	0	0	0	0	0	0	3	0	0	1	0	0	0	2	0	0	0	0	1	0	1	0	0	0	1	0
denovo13363	+	0.929	1427	Ruminococcus_sp._YE58;_AY442822	Bacteria	Firmicutes	Clostridia	denovo13363	Clostridiales	Lachnospiraceae	Blautia		0	1	0	0	0	0	0	0	0	0	0	0	0	0	0	0	0	0	0	0	0	0	2	0	0	0	0	0	1	4	0	0	0	0	0	0	0
denovo133714	+	0.822	1242	uncultured_bacterium;_D170_ERTV_28;_KJ874040	Bacteria	Bacteroidetes	Bacteroidia	denovo133714	Bacteroidales	Prevotellaceae	Paraprevotella		0	0	0	1	3	0	0	0	0	0	0	0	0	0	0	0	0	0	0	0	0	0	5	0	0	0	0	0	0	0	3	0	0	0	0	0	0
denovo133756	+	0.925	1322	uncultured_bacterium;_TU2_aaa03b02;_EU779128	Bacteria	Firmicutes	Clostridia	denovo133756	Clostridiales	unclassified_Clostridiales	unknown		2	2	0	0	0	5	0	2	1	1	0	0	0	1	0	0	0	0	0	0	1	2	1	1	0	4	3	4	0	0	0	0	2	0	0	0	2
denovo133839	+	0.805	1319	uncultured_bacterium;_AE1_aaa01f07;_EU471681	Bacteria	Bacteroidetes	Bacteroidia	denovo133839	Bacteroidales	unclassified_Bacteroidales	unknown		2	1	0	2	0	11	1	2	1	0	3	0	8	1	0	4	3	0	8	6	3	3	8	3	6	3	0	0	0	0	4	1	0	6	1	5	1
denovo13390	+	0.849	1223	uncultured_bacterium;_D139_ERTUP_88;_KJ874006	Bacteria	Firmicutes	Clostridia	denovo13390	Clostridiales	Ruminococcaceae	unclassified_Ruminococcaceae		0	2	0	0	0	0	0	2	0	7	0	0	0	0	0	2	0	0	0	1	1	0	0	0	0	0	0	0	0	0	0	0	0	0	0	0	2
denovo133949	+	0.845	1160	uncultured_bacterium;_1103200825858;_EU845249	Bacteria	Firmicutes	Clostridia	denovo133949	Clostridiales	Ruminococcaceae	unclassified_Ruminococcaceae		2	0	2	2	3	3	1	1	4	1	2	0	4	0	1	0	0	9	0	2	0	1	3	0	0	4	2	1	0	0	1	4	0	0	4	1	2
denovo133960	+	0.928	1377	uncultured_rumen_bacterium;_MXMP-D23;_JX218816	Bacteria	Fibrobacteres	Fibrobacteria	denovo133960	Fibrobacterales	Fibrobacteraceae	Fibrobacter		0	0	0	0	4	0	0	0	2	0	0	0	0	0	1	0	0	0	1	0	0	1	0	0	0	2	0	2	0	0	0	0	0	0	0	0	0
denovo13399	+	0.799	1335	uncultured_bacterium;_RRH_aaa03h08;_EU474877	Bacteria	Bacteroidetes	Bacteroidia	denovo13399	Bacteroidales	Prevotellaceae	Paraprevotella		39	3	0	22	16	8	0	12	16	1	2	4	0	2	0	2	15	42	0	13	4	6	0	0	24	7	35	0	0	0	0	10	4	5	17	22	34
denovo134022	+	0.943	1223	uncultured_bacterium;_D139_ERTUP_88;_KJ874006	Bacteria	Firmicutes	Clostridia	denovo134022	Clostridiales	Ruminococcaceae	unclassified_Ruminococcaceae		0	1	0	2	0	0	0	3	1	3	0	0	0	0	0	5	8	1	1	4	3	0	2	0	0	0	5	0	0	0	0	0	1	0	0	0	2
denovo134143	+	0.916	1315	uncultured_bacterium;_horsem_aai93e11;_EU775831	Bacteria	Bacteroidetes	Bacteroidia	denovo134143	Bacteroidales	unclassified_Bacteroidales	unknown		0	0	0	0	0	0	0	0	0	1	0	0	2	0	0	0	0	0	0	0	0	0	0	0	0	0	0	0	0	0	0	0	0	0	1	0	0
denovo134171	+	0.932	1295	uncultured_bacterium;_WA_aaa03d04;_EU779396	Bacteria	Fibrobacteres	Fibrobacteria	denovo134171	Fibrobacterales	Fibrobacteraceae	Fibrobacter		0	0	0	0	0	0	0	0	1	0	0	0	0	1	0	0	0	0	0	1	0	0	0	0	0	1	0	0	1	0	0	0	0	0	0	0	0
denovo134230	+	0.81	1330	uncultured_bacterium;_TAK_aaa03h06;_EU474819	Bacteria	Firmicutes	Clostridia	denovo134230	Clostridiales	Ruminococcaceae	unclassified_Ruminococcaceae		0	0	2	0	0	0	0	0	0	0	0	0	3	0	0	0	0	0	0	0	0	0	0	0	0	0	0	0	0	0	0	0	0	0	0	0	1
denovo134285	+	0.77	1382	uncultured_rumen_bacterium;_L206RC-3-C10;_GU302715	Bacteria	Bacteroidetes	Bacteroidia	denovo134285	Bacteroidales	unclassified_Bacteroidales	unknown		0	2	0	1	0	0	0	1	0	0	0	0	0	0	0	0	1	1	0	0	0	1	0	0	0	0	0	0	0	0	0	0	1	0	0	0	0
denovo13430	+	0.979	1423	uncultured_bacterium;_ZEBRA_12;_AY858451	Bacteria	Firmicutes	Clostridia	denovo13430	Clostridiales	unclassified_Clostridiales	unknown		3	7	8	3	9	30	4	13	27	1	16	0	6	16	4	5	16	8	6	6	5	10	2	19	0	27	2	4	0	0	0	3	4	0	18	10	8
denovo134378	+	0.874	1322	uncultured_bacterium;_WA_aaa02e09;_EU473530	Bacteria	Spirochaetes	Spirochaetia	denovo134378	Spirochaetales	Spirochaetaceae	Treponema		0	0	1	0	4	2	0	1	2	4	0	3	1	1	0	0	0	0	1	0	1	6	0	0	0	1	0	0	0	0	0	0	0	0	3	0	0
denovo134432	+	0.88	1364	uncultured_bacterium;_p-197-o5;_AF371659	Bacteria	Firmicutes	Clostridia	denovo134432	Clostridiales	Lachnospiraceae	Lachnospiracea_incertae_sedis		1	1	0	0	0	0	0	1	0	0	0	0	0	1	0	0	0	2	0	0	0	0	0	0	0	0	1	0	0	0	0	0	1	0	0	0	1
denovo134460	+	0.828	1404	uncultured_bacterium;_XJC94;_GU174057	Bacteria	Bacteroidetes	Bacteroidia	denovo134460	Bacteroidales	Rikenellaceae	Rikenella		0	0	2	0	0	0	0	1	0	1	0	0	7	1	0	0	0	2	1	1	0	1	5	0	0	0	0	0	0	0	0	1	0	0	0	3	4
denovo134470	+	0.933	1321	uncultured_bacterium;_4-3F3;_FJ679906	Bacteria	Firmicutes	Clostridia	denovo134470	Clostridiales	Lachnospiraceae	Roseburia		0	0	0	0	0	0	0	0	0	0	2	0	0	0	0	0	0	0	0	0	1	0	0	0	0	0	0	0	0	0	2	2	0	0	0	0	0
denovo134571	+	0.868	1286	uncultured_Lachnospiraceae_bacterium;_SHTP567;_GQ358474	Bacteria	Firmicutes	Clostridia	denovo134571	Clostridiales	Lachnospiraceae	unclassified_Lachnospiraceae		0	0	0	0	0	0	0	1	0	0	0	0	0	0	0	0	0	0	0	0	0	0	0	0	0	0	0	0	0	0	0	0	0	0	0	0	0
denovo134585	+	0.854	1223	uncultured_bacterium;_D139_ERTUP_88;_KJ874006	Bacteria	Firmicutes	Clostridia	denovo134585	Clostridiales	Ruminococcaceae	unclassified_Ruminococcaceae		0	0	0	0	0	0	1	4	0	0	0	0	0	0	0	0	0	1	0	0	0	0	0	0	0	2	3	0	0	0	0	0	0	0	0	0	1
denovo134589	+	0.901	1316	uncultured_bacterium;_TU2_aaa03d07;_EU779167	Bacteria	Firmicutes	Clostridia	denovo134589	Clostridiales	Lachnospiraceae	Lachnospiracea_incertae_sedis		0	0	4	1	1	6	4	3	0	1	0	0	5	0	0	0	1	0	0	0	0	1	0	0	0	3	0	0	0	1	0	0	1	0	0	0	0
denovo134607	+	0.91	1252	uncultured_bacterium;_D148_ERTVP_2005;_KJ874016	Bacteria	Bacteroidetes	Bacteroidia	denovo134607	Bacteroidales	Porphyromonadaceae	Paludibacter		31	88	0	32	4	13	7	13	17	19	3	2	23	3	0	10	6	21	17	72	19	14	25	1	0	12	81	13	2	0	0	4	19	6	11	12	16
denovo134797	+	0.946	1276	uncultured_bacterium;_horsem_d11_1;_EU775883	Bacteria	Firmicutes	Clostridia	denovo134797	Clostridiales	unclassified_Clostridiales	unknown		0	0	0	0	0	3	0	0	0	0	1	0	0	1	0	0	0	0	0	0	0	0	0	0	0	0	0	0	0	0	0	0	0	0	0	0	0
denovo134870	+	0.781	1429	uncultured_bacterium;_B3_1_23;_AB824397	Bacteria	Bacteroidetes	Bacteroidia	denovo134870	Bacteroidales	Prevotellaceae	Paraprevotella		0	0	0	0	0	0	0	0	1	0	1	0	0	0	1	0	1	3	0	2	0	3	0	2	0	0	0	3	0	0	0	0	1	0	0	0	1
denovo134921	+	0.949	1287	uncultured_bacterium;_GZ_aaa01b11;_EU470410	Bacteria	Fibrobacteres	Fibrobacteria	denovo134921	Fibrobacterales	Fibrobacteraceae	Fibrobacter		174	176	16	316	22	181	23	282	216	160	94	58	202	23	20	181	87	80	55	157	39	79	77	220	96	186	68	82	94	68	490	23	27	111	144	87	193
denovo134953	+	0.933	1195	uncultured_bacterium;_CHIMP12_h09_1;_EU774334	Bacteria	Firmicutes	Clostridia	denovo134953	Clostridiales	Ruminococcaceae	unclassified_Ruminococcaceae		8	1	4	3	2	2	4	2	0	0	7	0	6	3	1	1	8	2	2	2	3	3	1	4	1	2	2	0	0	0	0	6	0	0	7	1	1
denovo135054	+	0.726	1307	uncultured_bacterium;_calf784_10wks_grp1_C02;_GQ448752	Bacteria	Firmicutes	Clostridia	denovo135054	Clostridiales	unclassified_Clostridiales	unknown		7	8	1	6	0	4	2	6	0	5	6	4	1	0	5	0	0	4	0	0	0	2	1	0	0	2	0	0	22	5	1	0	2	0	1	1	3
denovo135128	+	0.812	1356	uncultured_bacterium;_T2WK074;_HQ716441	Bacteria	Bacteroidetes	Bacteroidia	denovo135128	Bacteroidales	Porphyromonadaceae	unclassified_Porphyromonadaceae		0	0	0	0	0	0	0	0	0	0	0	0	0	0	0	0	0	0	0	1	0	0	0	0	0	4	0	0	0	0	0	0	0	0	0	0	1
denovo135199	+	0.729	1446	uncultured_bacterium;_Y26_1_11;_AB746684	Bacteria	Firmicutes	Clostridia	denovo135199	Clostridiales	Ruminococcaceae	Ruminococcus		0	0	0	2	0	0	0	6	0	0	0	0	0	0	0	0	0	1	0	0	0	0	0	0	0	0	0	0	0	0	0	0	0	0	0	3	1
denovo135207	+	0.88	1286	uncultured_bacterium;_P510;_AY982066	Bacteria	Firmicutes	Clostridia	denovo135207	Clostridiales	Lachnospiraceae	Coprococcus		0	0	0	0	0	0	0	0	0	1	1	0	0	0	0	0	0	1	0	1	0	0	0	0	0	1	0	0	0	0	0	0	0	0	0	1	0
denovo135209	+	0.867	1306	uncultured_bacterium;_GZ_aaa01f05;_EU779477	Bacteria	Firmicutes	Clostridia	denovo135209	Clostridiales	Ruminococcaceae	unclassified_Ruminococcaceae		0	4	0	0	0	1	1	6	0	3	2	2	1	0	0	1	0	2	2	3	2	0	0	0	0	0	4	0	0	0	0	0	1	0	0	0	4
denovo135270	+	0.801	1223	uncultured_bacterium;_D139_ERTUP_88;_KJ874006	Bacteria	Firmicutes	Clostridia	denovo135270	Clostridiales	Ruminococcaceae	unclassified_Ruminococcaceae		0	0	0	0	0	0	0	2	1	1	0	0	0	0	0	0	0	0	0	0	0	0	0	0	0	0	0	0	0	0	0	0	0	0	0	0	0
denovo135305	+	0.844	1466	uncultured_bacterium;_R-C-D06;_AB506319	Bacteria	Firmicutes	Clostridia	denovo135305	Clostridiales	Lachnospiraceae	unclassified_Lachnospiraceae		0	0	0	0	0	0	0	0	0	1	0	0	0	0	0	0	0	0	3	0	0	0	1	2	0	0	0	0	0	0	0	0	0	0	0	1	0
denovo135310	+	0.823	1226	uncultured_rumen_bacterium;_UG-B3_094;_JF797504	Bacteria	Proteobacteria	Alphaproteobacteria	denovo135310	unclassified_Alphaproteobacteria	unknown	unknown		0	20	5	6	2	8	5	11	0	2	0	0	8	5	9	2	12	20	0	21	14	2	3	3	1	26	7	2	0	0	8	0	4	0	10	16	4
denovo135367	+	0.84	1311	uncultured_bacterium;_hoa31_07G01;_EU344500	Bacteria	Firmicutes	Clostridia	denovo135367	Clostridiales	unclassified_Clostridiales	unknown		3	9	0	9	1	6	1	9	1	2	4	1	11	0	4	0	1	1	6	2	3	6	2	2	0	2	1	7	0	0	0	2	4	5	2	1	12
denovo135395	+	0.786	1319	uncultured_bacterium;_Hda2-70;_JX095465	Bacteria	Firmicutes	Clostridia	denovo135395	Clostridiales	Lachnospiraceae	unclassified_Lachnospiraceae		0	0	0	1	0	0	2	1	2	0	0	1	0	2	0	0	0	0	0	0	3	0	1	4	0	0	1	0	0	0	0	0	0	0	0	2	4
denovo135440	+	0.875	1281	uncultured_rumen_bacterium;_CTPT2G06;_GQ327916	Bacteria	Firmicutes	Clostridia	denovo135440	Clostridiales	Lachnospiraceae	unclassified_Lachnospiraceae		0	0	2	0	0	0	0	0	0	0	0	0	0	0	0	0	0	0	0	0	0	0	0	0	0	1	0	0	0	0	0	0	0	0	0	0	0
denovo135443	+	0.843	1376	uncultured_bacterium;_T2WK15D7;_HQ716497	Bacteria	Firmicutes	Clostridia	denovo135443	Clostridiales	Ruminococcaceae	unclassified_Ruminococcaceae		0	0	0	0	0	0	0	5	0	4	0	2	2	0	1	0	0	6	0	3	1	0	1	0	0	0	0	0	0	0	0	0	1	0	3	2	0
denovo135574	+	0.937	1353	uncultured_bacterium;_T1WK15C20;_HQ716158	Bacteria	Firmicutes	Clostridia	denovo135574	Clostridiales	unclassified_Clostridiales	unknown		0	0	0	0	0	0	0	1	0	0	0	0	0	0	0	0	0	0	0	0	0	1	0	3	0	0	0	0	0	0	0	0	0	0	2	0	0
denovo135728	+	0.843	1304	uncultured_bacterium;_BG_aaa04c02.Contig1;_EU473708	Bacteria	Firmicutes	Clostridia	denovo135728	Clostridiales	Lachnospiraceae	Coprococcus		0	1	0	0	0	0	0	2	0	0	0	0	0	0	0	0	0	0	0	0	0	0	0	0	0	0	0	0	0	1	0	0	0	0	0	0	0
denovo135770	+	0.779	1327	uncultured_bacterium;_WA_aaa02e11;_EU473573	Bacteria	Spirochaetes	Spirochaetia	denovo135770	Spirochaetales	Spirochaetaceae	Treponema		8	1	0	4	0	1	1	6	14	0	1	4	3	0	0	0	2	5	0	5	0	2	4	2	2	3	9	1	0	0	1	0	0	0	0	0	4
denovo135840	+	0.837	1315	uncultured_bacterium;_TU2_aaa02c09;_EU470169	Bacteria	Firmicutes	Clostridia	denovo135840	Clostridiales	unclassified_Clostridiales	unknown		0	0	1	1	0	1	0	0	0	0	0	0	0	0	0	0	0	0	0	0	0	0	0	0	0	0	0	1	0	0	0	0	0	0	0	0	0
denovo135883	+	0.795	1271	uncultured_bacterium;_Hdb2-70;_JX095645	Bacteria	Firmicutes	Clostridia	denovo135883	Clostridiales	Ruminococcaceae	unclassified_Ruminococcaceae		0	1	0	2	2	0	2	0	0	0	0	0	0	2	0	0	2	1	0	0	5	1	0	1	0	3	0	0	0	0	0	0	0	0	1	0	1
denovo135921	+	0.996	1133	bacterium_K87;_AY345457	Bacteria	Proteobacteria	Gammaproteobacteria	denovo135921	Pseudomonadales	Moraxellaceae	Acinetobacter		0	11	8	11	0	18	10	32	10	6	15	6	31	13	3	15	40	45	8	14	28	0	10	13	0	25	10	8	42	5	4	0	3	9	0	33	11
denovo136108	+	0.88	1299	uncultured_bacterium;_AS1_aao38a02.Contig1;_EU465568	Bacteria	Firmicutes	Clostridia	denovo136108	Clostridiales	Ruminococcaceae	unclassified_Ruminococcaceae		0	0	0	3	0	0	0	0	0	0	0	0	0	0	0	0	0	0	0	0	0	0	0	0	0	1	0	0	0	0	0	0	1	0	0	0	0
denovo136185	+	1	1442	Leucobacter_aridicollis_(T);_type_strain:_L9;_AJ781047	Bacteria	Actinobacteria	Actinobacteria	denovo136185	Actinomycetales	Microbacteriaceae	Leucobacter		0	0	1	0	0	0	0	0	0	0	0	0	0	0	2	0	0	0	0	0	0	0	0	0	0	4	0	0	0	1	0	0	0	0	0	1	0
denovo136200	+	0.986	1297	uncultured_bacterium;_WA_aaa01e03;_EU779376	Bacteria	Firmicutes	Clostridia	denovo136200	Clostridiales	Lachnospiraceae	Blautia		2	0	0	0	0	1	0	2	0	0	0	1	0	0	0	2	0	0	0	6	0	0	6	0	0	0	2	3	0	0	0	0	0	0	0	2	0
denovo136323	+	1	1309	uncultured_bacterium;_GZ_aaa04a03;_EU470274	Bacteria	Firmicutes	Clostridia	denovo136323	Clostridiales	Lachnospiraceae	Clostridium_XlVa		277	117	89	200	69	254	49	350	174	190	180	60	291	92	74	164	368	295	121	411	181	175	238	287	62	278	147	242	321	202	176	98	125	182	238	217	186
denovo136433	+	0.95	1336	uncultured_bacterium;_horsem_aai93a09;_EU463394	Bacteria	Spirochaetes	Spirochaetia	denovo136433	Spirochaetales	Spirochaetaceae	Treponema		0	0	0	0	0	0	0	0	0	0	0	0	0	0	0	0	0	0	0	0	1	0	0	0	0	0	0	0	0	0	0	0	0	0	0	3	0
denovo136443	+	0.805	1327	uncultured_bacterium;_WA_aaa02e11;_EU473573	Bacteria	Spirochaetes	Spirochaetia	denovo136443	Spirochaetales	Spirochaetaceae	Treponema		11	1	1	7	4	3	0	2	3	11	2	0	6	0	2	1	10	7	7	2	8	4	2	4	0	3	5	5	0	0	5	0	1	3	5	6	0
denovo136470	+	0.908	1353	uncultured_bacterium;_CFT19D9;_DQ455860	Bacteria	Firmicutes	Clostridia	denovo136470	Clostridiales	Ruminococcaceae	Oscillibacter		0	0	0	0	0	0	0	0	0	1	0	0	0	0	0	0	1	0	0	0	0	0	0	1	0	0	0	0	0	0	0	0	0	0	0	0	0
denovo13648	+	0.787	1286	uncultured_rumen_bacterium;_CAL2B05;_GQ326981	Bacteria	Proteobacteria	Deltaproteobacteria	denovo13648	unclassified_Deltaproteobacteria	unknow	unknown		9	0	0	0	1	0	0	1	1	0	0	2	1	1	0	0	2	0	0	1	3	2	2	0	0	0	2	1	0	0	0	0	0	0	2	2	3
denovo136480	+	0.79	1308	uncultured_bacterium;_AFEL3_aao16g03;_EU466054	Bacteria	Firmicutes	Clostridia	denovo136480	Clostridiales	Eubacteriaceae	Pseudoramibacter		0	0	0	0	0	1	0	0	0	0	1	0	0	0	0	0	0	0	0	0	0	0	2	0	0	0	1	0	0	0	0	0	0	0	1	0	1
denovo136547	+	0.908	1410	uncultured_bacterium;_ZEBRA_20;_AY858459	Bacteria	Firmicutes	Clostridia	denovo136547	Clostridiales	Lachnospiraceae	unclassified_Lachnospiraceae		0	0	0	0	0	0	0	0	0	1	0	1	0	0	0	0	1	1	0	1	1	0	0	0	0	1	0	0	0	0	0	0	0	0	0	0	0
denovo136560	+	0.836	1313	uncultured_bacterium;_GZ_aaa04d11;_EU470432	Bacteria	Firmicutes	Erysipelotrichi	denovo136560	Erysipelotrichales	Erysipelotrichaceae	RFN20		0	0	0	0	0	0	0	3	0	0	0	0	0	0	0	0	0	1	0	4	0	0	0	0	0	2	0	0	0	0	1	0	0	1	0	0	0
denovo136597	+	0.934	1314	uncultured_bacterium;_AE1_aaa02d03;_EU771132	Bacteria	Firmicutes	Clostridia	denovo136597	Clostridiales	Lachnospiraceae	Roseburia		0	7	1	0	0	0	1	4	0	3	0	1	2	2	2	1	4	1	5	0	4	0	4	2	0	2	0	2	0	0	2	1	6	2	1	2	2
denovo136647	+	0.877	1297	uncultured_bacterium;_3-2G14;_FJ677357	Bacteria	Firmicutes	Clostridia	denovo136647	Clostridiales	Ruminococcaceae	unclassified_Ruminococcaceae		1	0	0	0	1	0	0	0	0	0	0	2	0	0	0	0	0	0	2	2	3	0	1	0	0	1	7	2	0	0	0	1	0	0	2	1	0
denovo136680	+	0.812	1401	uncultured_bacterium;_DLN-105;_FJ848413	Bacteria	Bacteroidetes	Bacteroidia	denovo136680	Bacteroidales	Porphyromonadaceae	unclassified_Porphyromonadaceae		0	1	0	0	0	0	0	0	2	0	0	0	1	0	0	0	0	1	0	0	0	0	1	0	0	0	0	0	0	0	1	0	0	0	0	0	0
denovo136690	+	0.811	1416	uncultured_rumen_bacterium;_F23-A05;_AB185508	Bacteria	Firmicutes	Clostridia	denovo136690	Clostridiales	Ruminococcaceae	Ruminococcus		0	0	0	0	0	0	0	2	0	0	0	0	0	0	0	0	0	0	0	0	0	0	0	2	0	1	0	0	0	0	0	0	1	0	0	0	0
denovo136700	+	0.721	1331	uncultured_bacterium;_WA_aaa01f03;_EU473531	Bacteria	Bacteroidetes	Bacteroidia	denovo136700	Bacteroidales	unclassified_Bacteroidales	unknown		1	0	0	0	0	0	0	1	0	0	0	2	0	0	0	0	1	0	0	0	0	0	0	0	0	0	0	0	0	0	0	0	0	0	0	1	1
denovo136769	+	0.957	1298	uncultured_bacterium;_RRH_aaa01g06;_EU778520	Bacteria	Firmicutes	Clostridia	denovo136769	Clostridiales	Ruminococcaceae	Clostridium_IV		2	1	0	0	0	0	0	2	0	1	0	0	0	0	0	0	0	0	0	1	0	3	0	0	0	0	0	0	0	0	0	2	0	0	0	0	0
denovo136800	+	0.653	1433	uncultured_bacterium;_J82;_GQ451218	Bacteria	unclassified_Bacteria	unknow	denovo136800	unknow	unknown	unknown		0	0	0	0	0	0	0	0	0	0	0	0	7	0	0	0	0	0	0	0	0	0	0	0	0	3	0	0	3	0	0	0	0	0	0	0	0
denovo136809	+	0.706	1403	Treponema_parvum_(T);_OMZ833;_AF302937	Bacteria	Spirochaetes	Spirochaetia	denovo136809	Spirochaetales	Spirochaetaceae	Treponema		2	1	8	0	0	6	0	0	3	0	0	1	5	5	0	0	0	1	0	0	2	1	0	5	3	4	2	8	0	2	0	0	1	1	0	3	0
denovo136881	+	0.823	1223	uncultured_bacterium;_D139_ERTUP_88;_KJ874006	Bacteria	Firmicutes	Clostridia	denovo136881	Clostridiales	Ruminococcaceae	unclassified_Ruminococcaceae		0	0	0	0	0	0	0	3	0	1	1	0	0	0	0	0	2	0	0	0	0	0	0	0	0	1	1	0	0	0	0	0	0	0	0	0	0
denovo136914	+	0.85	1171	uncultured_bacterium;_WA_aaa01b06;_EU473513	Bacteria	Firmicutes	Clostridia	denovo136914	Clostridiales	Ruminococcaceae	unclassified_Ruminococcaceae		0	0	1	0	0	0	0	1	0	0	0	0	0	0	0	0	0	0	0	0	0	0	0	0	0	0	0	0	0	0	0	0	0	0	0	0	0
denovo137048	+	0.864	1322	uncultured_bacterium;_BG_aaa03c09.Contig1;_EU473654	Bacteria	Spirochaetes	Spirochaetia	denovo137048	Spirochaetales	Spirochaetaceae	Treponema		0	0	0	0	3	0	0	0	2	0	0	1	0	6	0	1	0	0	0	0	1	0	0	0	0	0	0	0	0	0	0	0	0	0	0	0	0
denovo137079	+	0.814	1322	uncultured_bacterium;_horsej_aai90a10;_EU463630	Bacteria	Bacteroidetes	Bacteroidia	denovo137079	Bacteroidales	unclassified_Bacteroidales	unknown		0	0	0	0	0	0	0	0	0	0	1	0	1	0	0	0	2	1	0	0	0	0	0	0	0	0	1	0	0	0	0	1	0	0	0	2	0
denovo137108	+	0.819	1301	uncultured_bacterium;_AE2_aaa03d12;_EU471697	Bacteria	Firmicutes	Clostridia	denovo137108	Clostridiales	Ruminococcaceae	unclassified_Ruminococcaceae		1	9	3	4	1	4	2	0	0	25	6	2	0	3	1	4	3	13	5	6	2	1	6	6	0	3	6	5	0	3	0	0	4	3	0	2	0
denovo137134	+	0.958	1313	uncultured_prokaryote;_08061601-ZSS_YX_Z8_EU_5_44;_HQ155077	Bacteria	Firmicutes	Clostridia	denovo137134	Clostridiales	Lachnospiraceae	unclassified_Lachnospiraceae		0	0	0	6	0	0	0	0	0	0	0	0	0	0	0	0	0	1	0	1	0	0	0	0	0	0	0	3	0	0	0	0	0	0	0	0	0
denovo137152	+	0.803	1323	uncultured_bacterium;_WA_aaa03g07;_EU473506	Bacteria	Bacteroidetes	Bacteroidia	denovo137152	Bacteroidales	unclassified_Bacteroidales	unknown		0	0	0	1	0	0	0	1	0	0	0	0	1	0	0	0	0	0	0	0	0	0	1	0	0	1	1	0	0	0	0	0	0	0	0	0	0
denovo13719	+	0.874	1316	uncultured_bacterium;_horsej_aai91e07;_EU463714	Bacteria	Bacteroidetes	Bacteroidia	denovo13719	Bacteroidales	Prevotellaceae	Alloprevotella		0	2	0	0	2	0	0	0	1	0	0	0	0	0	0	3	0	1	0	0	0	0	0	0	0	0	0	0	0	0	0	0	0	0	0	0	0
denovo137220	+	0.729	1295	uncultured_bacterium;_WA_aaa03d04;_EU779396	Bacteria	Fibrobacteres	Fibrobacteria	denovo137220	Fibrobacterales	Fibrobacteraceae	Fibrobacter		0	0	1	0	0	0	0	0	1	1	0	1	0	3	1	0	0	0	0	0	0	0	0	4	0	0	0	0	0	0	0	0	0	0	0	0	0
denovo137280	+	0.9	1287	uncultured_bacterium;_KO1_aai43f11;_EU776400	Bacteria	Firmicutes	Clostridia	denovo137280	Clostridiales	Ruminococcaceae	unclassified_Ruminococcaceae		10	5	6	3	3	23	3	10	2	6	19	1	16	5	4	5	30	14	4	12	9	4	40	11	5	34	16	2	0	0	9	2	2	13	7	4	5
denovo137295	+	0.893	1292	uncultured_bacterium;_WA_aaa03b12;_EU473604	Bacteria	Fibrobacteres	Fibrobacteria	denovo137295	Fibrobacterales	Fibrobacteraceae	Fibrobacter		1	0	0	0	0	0	1	0	0	0	0	0	0	0	0	0	0	0	0	0	1	2	0	0	0	0	0	0	0	0	0	2	0	0	0	0	0
denovo137417	+	0.897	1322	uncultured_bacterium;_BG_aaa03c09.Contig1;_EU473654	Bacteria	Spirochaetes	Spirochaetia	denovo137417	Spirochaetales	Spirochaetaceae	Treponema		0	1	0	0	0	0	0	0	0	1	0	1	2	0	1	0	0	0	0	2	0	0	0	0	0	1	0	0	0	0	0	1	0	0	0	1	2
denovo137430	+	0.807	1239	uncultured_bacterium;_D129_ERTV_7;_KJ873995	Bacteria	Firmicutes	Clostridia	denovo137430	Clostridiales	unclassified_Clostridiales	unknown		0	0	0	1	0	0	0	1	0	0	0	0	0	0	0	0	0	0	0	0	0	0	0	0	0	0	0	0	0	0	0	0	0	0	0	0	0
denovo137537	+	0.677	1324	uncultured_bacterium;_KO1_aai44b03;_EU461096	Bacteria	Bacteroidetes	Bacteroidia	denovo137537	Bacteroidales	unclassified_Bacteroidales	unknown		0	2	0	1	0	0	0	0	0	0	0	0	0	0	0	0	0	0	0	0	0	0	0	0	0	0	0	1	0	1	0	0	1	0	0	0	0
denovo13754	+	0.804	1327	uncultured_bacterium;_horsem_aai93h10;_EU463439	Bacteria	Firmicutes	Clostridia	denovo13754	Clostridiales	Lachnospiraceae	unclassified_Lachnospiraceae		0	0	0	0	0	2	0	0	0	0	0	0	1	0	1	0	0	0	0	0	0	1	0	0	0	0	0	0	0	0	0	0	0	0	0	0	0
denovo137554	+	0.81	1318	uncultured_bacterium;_COL_aai15g03;_EU460168	Bacteria	Firmicutes	Clostridia	denovo137554	Clostridiales	Ruminococcaceae	unclassified_Ruminococcaceae		5	0	3	0	0	6	0	6	0	5	2	0	0	16	2	1	2	3	0	0	3	0	10	6	10	15	5	5	0	0	0	5	0	3	1	8	12
denovo137585	+	0.843	1278	uncultured_Clostridiales_bacterium;_MgMjR-006;_AB234451	Bacteria	Firmicutes	Clostridia	denovo137585	Clostridiales	Ruminococcaceae	unclassified_Ruminococcaceae		0	0	0	3	0	1	0	1	2	0	0	0	0	0	0	0	0	0	0	0	5	0	0	0	0	3	0	2	0	0	0	1	0	0	2	0	4
denovo137637	+	0.873	1285	uncultured_bacterium;_horsem_b09;_EU468313	Bacteria	Spirochaetes	Spirochaetia	denovo137637	Spirochaetales	Spirochaetaceae	Treponema		0	0	0	0	0	1	0	0	0	0	0	0	0	0	0	0	0	0	0	0	0	0	0	0	0	0	0	0	0	0	0	0	0	0	0	0	1
denovo137644	+	0.697	1320	uncultured_bacterium;_molerat_aai70e04;_EU463139	Bacteria	Bacteroidetes	Bacteroidia	denovo137644	Bacteroidales	unclassified_Bacteroidales	unknown		61	0	31	4	150	870	184	438	191	299	184	52	1171	223	6	0	191	0	66	89	5	114	2	263	0	36	1	33	0	3	2	186	17	0	332	21	1
denovo137651	+	0.874	1321	uncultured_bacterium;_AE2_aaa03b09;_EU471816	Bacteria	Fibrobacteres	Fibrobacteria	denovo137651	Fibrobacterales	Fibrobacteraceae	Fibrobacter		388	0	8	2	7	80	12	3	115	3	20	43	39	50	0	4	3	45	0	0	39	4	2	3	61	1	27	124	1	0	2	8	0	2	28	10	0
denovo137716	+	0.806	1335	uncultured_bacterium;_KO1_aai43f07;_EU461074	Bacteria	Firmicutes	Clostridia	denovo137716	Clostridiales	unclassified_Clostridiales	unknown		0	1	1	0	0	0	0	2	0	0	0	0	0	0	0	0	0	0	0	1	0	0	1	0	0	0	1	0	0	0	0	0	0	0	0	0	0
denovo137748	+	0.833	1419	Eubacterium_ruminantium_(T);_GA195;_AB008552	Bacteria	Firmicutes	Clostridia	denovo137748	Clostridiales	Lachnospiraceae	Lachnospiracea_incertae_sedis		0	0	1	1	0	0	0	0	0	0	0	0	6	0	0	0	0	1	0	1	0	0	0	0	0	1	3	0	0	9	0	0	0	0	0	1	0
denovo137774	+	0.901	1245	uncultured_bacterium;_CD52;_DQ441303	Bacteria	Firmicutes	Clostridia	denovo137774	Clostridiales	Lachnospiraceae	Clostridium_XlVa		2	4	2	6	1	6	0	4	2	3	0	2	2	1	0	0	2	0	0	1	3	1	4	2	1	4	3	1	0	1	4	0	0	2	0	0	2
denovo137817	+	0.953	1326	uncultured_bacterium;_VWP_aaa03e02;_EU475144	Bacteria	Firmicutes	Clostridia	denovo137817	Clostridiales	Lachnospiraceae	unclassified_Lachnospiraceae		0	5	1	2	0	1	1	0	1	1	1	0	0	2	0	5	1	2	5	3	2	1	4	0	0	2	3	3	0	0	0	0	2	1	1	3	0
denovo137852	+	0.971	1324	uncultured_bacterium;_horsem_aai95a02;_EU463496	Bacteria	Firmicutes	Clostridia	denovo137852	Clostridiales	Lachnospiraceae	unclassified_Lachnospiraceae		0	0	1	0	0	0	0	0	0	0	1	0	1	0	0	1	0	0	0	0	0	0	0	0	0	1	0	1	0	0	0	0	0	0	0	0	0
denovo137901	+	0.924	1327	uncultured_bacterium;_AE2_aaa02b03;_EU771225	Bacteria	Firmicutes	Clostridia	denovo137901	Clostridiales	unclassified_Clostridiales	unknown		0	0	0	0	0	0	0	0	0	0	0	0	0	0	0	0	0	0	1	0	0	1	3	1	0	2	0	0	0	0	0	1	0	0	0	0	0
denovo137916	+	0.844	1423	uncultured_bacterium;_ZEBRA_12;_AY858451	Bacteria	Firmicutes	Clostridia	denovo137916	Clostridiales	unclassified_Clostridiales	unknown		0	0	1	0	0	0	0	0	1	0	1	0	0	1	0	2	1	0	0	0	3	1	0	3	0	4	0	0	0	0	0	0	0	0	0	0	1
denovo138062	+	0.884	1260	uncultured_bacterium;_horsej_g07;_EU468268	Bacteria	Firmicutes	Clostridia	denovo138062	Clostridiales	Eubacteriaceae	Pseudoramibacter		0	0	0	0	0	0	0	0	0	0	1	1	4	0	0	0	0	1	0	0	0	0	1	0	0	0	0	0	0	0	3	0	0	0	0	1	1
denovo138205	+	0.923	1235	uncultured_bacterium;_horsem_aai95g11;_EU463541	Bacteria	Bacteroidetes	Bacteroidia	denovo138205	Bacteroidales	Bacteroidaceae	BF311		2	0	4	0	0	2	2	0	0	1	1	2	0	0	0	0	0	0	0	0	0	4	0	0	0	0	0	0	0	0	0	3	0	0	0	0	0
denovo138386	+	0.79	1402	uncultured_rumen_bacterium;_YNRC127;_EF686638	Bacteria	Firmicutes	Clostridia	denovo138386	Clostridiales	Ruminococcaceae	Saccharofermentans		1	0	80	0	0	5	1	0	21	15	2	0	14	6	0	0	0	0	0	0	0	4	0	0	10	45	0	0	0	0	0	4	1	0	25	0	0
denovo138430	+	0.853	1289	uncultured_bacterium;_KO2_aai18c10;_EU776279	Bacteria	Firmicutes	Clostridia	denovo138430	Clostridiales	unclassified_Clostridiales	unknown		10	5	0	4	1	3	0	4	5	14	6	2	3	1	4	4	2	10	3	3	7	4	4	9	0	4	13	15	0	3	0	1	4	7	1	10	5
denovo138459	+	0.888	1318	uncultured_bacterium;_CHIMP12_d06_1;_EU774218	Bacteria	Firmicutes	Clostridia	denovo138459	Clostridiales	Lachnospiraceae	unclassified_Lachnospiraceae		0	0	0	1	0	0	0	0	0	4	0	0	0	0	0	0	0	0	0	0	0	0	0	1	0	0	2	3	0	0	0	0	0	0	0	0	0
denovo138461	+	0.955	1330	uncultured_bacterium;_horsem_aai94c08;_EU463456	Bacteria	Firmicutes	Clostridia	denovo138461	Clostridiales	Lachnospiraceae	unclassified_Lachnospiraceae		0	0	0	0	0	1	1	0	0	0	0	0	0	0	0	0	0	0	0	0	0	0	0	4	0	2	0	0	0	0	0	0	1	0	0	1	0
denovo138480	+	0.721	1247	Treponema_sp._OC1;_GU566695	Bacteria	Spirochaetes	Spirochaetia	denovo138480	Spirochaetales	Spirochaetaceae	Treponema		0	16	0	1	1	2	0	0	2	2	4	0	7	0	1	2	2	7	5	4	5	1	9	0	0	7	5	0	0	0	8	1	6	5	1	2	4
denovo138516	+	0.885	1300	uncultured_bacterium;_orang1_aai55f11;_EU462489	Bacteria	Firmicutes	Clostridia	denovo138516	Clostridiales	Ruminococcaceae	Oscillibacter		0	0	0	1	0	0	0	0	1	0	0	0	1	0	0	0	0	0	0	0	0	0	0	0	0	0	1	0	0	0	0	0	6	0	0	0	0
denovo138540	+	0.89	1225	uncultured_bacterium;_horsej_f07_1;_EU468242	Bacteria	Firmicutes	Clostridia	denovo138540	Clostridiales	Ruminococcaceae	unclassified_Ruminococcaceae		0	0	2	3	0	0	0	1	0	2	0	0	0	0	0	0	1	0	0	0	0	0	1	0	1	0	0	0	0	0	0	2	0	0	1	2	3
denovo138572	+	0.829	1287	uncultured_bacterium;_GZ_aaa01b11;_EU470410	Bacteria	Fibrobacteres	Fibrobacteria	denovo138572	Fibrobacterales	Fibrobacteraceae	Fibrobacter		0	0	0	1	0	0	0	1	1	1	0	1	1	0	0	0	0	0	0	0	1	0	0	0	0	0	0	0	0	0	0	0	0	1	0	0	2
denovo138603	+	0.833	1399	uncultured_bacterium;_R-7717;_FJ879632	Bacteria	Firmicutes	Clostridia	denovo138603	Clostridiales	unclassified_Clostridiales	unknown		0	0	0	0	0	0	0	0	0	0	0	0	0	0	0	0	1	0	1	0	1	1	0	0	0	2	0	0	0	1	0	0	0	0	0	2	0
denovo138619	+	0.753	1270	uncultured_bacterium;_horsej_f03_1;_EU468282	Bacteria	Bacteroidetes	Bacteroidia	denovo138619	Bacteroidales	Porphyromonadaceae	unclassified_Porphyromonadaceae		0	0	0	0	0	0	0	0	0	1	0	0	0	1	0	0	0	2	0	0	2	0	0	1	0	3	2	0	0	0	0	1	0	0	0	0	0
denovo138664	+	0.842	1320	uncultured_bacterium;_AE2_aaa01g07;_EU771388	Bacteria	Bacteroidetes	Bacteroidia	denovo138664	Bacteroidales	unclassified_Bacteroidales	unknown		1	2	0	0	0	0	2	0	0	0	0	0	1	0	0	0	1	0	1	0	1	0	0	0	0	0	1	1	4	0	1	0	0	1	0	0	0
denovo138806	+	0.865	1237	uncultured_bacterium;_horsem_aai96b09;_EU463563	Bacteria	Firmicutes	Clostridia	denovo138806	Clostridiales	Lachnospiraceae	unclassified_Lachnospiraceae		0	2	0	1	0	0	0	0	0	1	0	0	0	0	0	0	0	2	0	0	0	2	0	0	0	0	1	1	0	0	0	0	0	0	0	0	0
denovo138852	+	0.773	1290	uncultured_bacterium;_RL387_aao91c10;_DQ801043	Bacteria	Firmicutes	Clostridia	denovo138852	Clostridiales	Ruminococcaceae	unclassified_Ruminococcaceae		0	1	0	0	0	0	2	2	0	0	0	1	5	0	4	0	3	0	0	0	0	0	0	0	1	1	0	0	30	0	0	0	0	0	0	1	0
denovo138903	+	0.841	1329	uncultured_bacterium;_AE2_aaa04c06;_EU471736	Bacteria	Firmicutes	Clostridia	denovo138903	Clostridiales	unclassified_Clostridiales	unknown		0	0	0	0	0	0	0	1	0	1	2	0	0	0	0	1	1	3	0	0	0	1	0	2	0	1	0	0	0	0	2	0	0	0	0	0	0
denovo138928	+	0.941	1357	uncultured_bacterium;_p-234-o5;_AF371840	Bacteria	Firmicutes	Clostridia	denovo138928	Clostridiales	Clostridiaceae_1	Clostridium_sensu_stricto		0	0	1	0	0	0	0	1	0	1	0	0	0	0	0	0	0	0	0	0	0	0	0	0	0	1	0	0	0	0	0	0	0	0	0	0	0
denovo138955	+	0.735	1390	uncultured_bacterium;_T2WK03;_HQ716401	Bacteria	Firmicutes	Clostridia	denovo138955	Clostridiales	unclassified_Clostridiales	unknown		1	0	0	3	1	0	0	0	0	2	0	0	0	0	0	0	0	0	0	0	1	0	0	0	0	0	0	0	0	1	0	0	0	0	0	0	0
denovo139011	+	0.907	1274	uncultured_bacterium;_C22_m07;_AY992977	Bacteria	Firmicutes	Clostridia	denovo139011	Clostridiales	Lachnospiraceae	Clostridium_XlVa		0	0	0	0	0	0	0	0	0	0	0	0	0	0	0	0	0	0	0	0	0	0	2	0	0	0	0	0	0	0	0	0	0	0	0	0	0
denovo13907	+	0.925	1210	uncultured_bacterium;_D48_ERTV_86;_KJ874112	Bacteria	Bacteroidetes	unclassified_Bacteroidetes	denovo13907	unknow	unknown	unknown		8	14	71	29	10	78	21	15	11	24	70	2	75	72	12	26	150	21	11	31	67	27	12	7	20	47	25	4	0	3	16	35	3	13	36	74	22
denovo139073	+	0.709	1332	uncultured_bacterium;_KO1_aai43h06;_EU461085	Bacteria	Firmicutes	Clostridia	denovo139073	Clostridiales	unclassified_Clostridiales	unknown		0	0	0	0	0	0	0	0	0	0	0	0	0	0	0	0	0	0	0	0	0	1	0	0	0	0	0	0	0	0	0	4	0	0	0	0	0
denovo139088	+	0.686	1321	uncultured_bacterium;_01b08;_GQ134137	Bacteria	Bacteroidetes	unclassified_Bacteroidetes	denovo139088	unknow	unknown	unknown		3	0	0	2	0	1	1	1	0	0	0	0	0	0	0	0	1	0	0	2	0	0	0	0	0	0	0	0	0	0	0	0	1	0	1	0	1
denovo13910	+	0.746	1401	uncultured_bacterium;_30a;_LN612680	Bacteria	Bacteroidetes	Bacteroidia	denovo13910	Bacteroidales	Prevotellaceae	Prevotella		0	0	0	1	0	0	0	0	0	1	0	0	0	0	1	0	0	0	1	0	0	0	0	0	0	1	4	0	0	0	0	0	1	0	0	0	1
denovo139111	+	0.842	1275	uncultured_bacterium;_horsej_f02;_EU775745	Bacteria	Firmicutes	Clostridia	denovo139111	Clostridiales	Lachnospiraceae	unclassified_Lachnospiraceae		0	0	0	0	0	0	0	1	0	0	0	0	0	0	0	0	0	0	0	0	0	1	0	0	0	0	0	0	0	0	1	0	0	0	0	1	0
denovo139193	+	0.906	1237	uncultured_bacterium;_D47_ERTU_1009;_KJ874111	Bacteria	Firmicutes	Clostridia	denovo139193	Clostridiales	Ruminococcaceae	unclassified_Ruminococcaceae		0	0	0	0	0	0	0	0	0	0	0	0	0	0	0	0	0	0	0	1	0	0	0	1	0	0	0	0	0	0	1	0	0	0	0	0	0
denovo139257	+	0.806	1320	uncultured_bacterium;_KO1_aai44c05;_EU776396	Bacteria	Bacteroidetes	unclassified_Bacteroidetes	denovo139257	unknow	unknown	unknown		33	0	0	23	2	1	0	50	7	2	0	4	1	3	0	0	61	10	0	10	0	4	0	0	2	0	4	1	0	1	0	1	0	0	7	7	0
denovo139264	+	0.781	1268	uncultured_rumen_bacterium;_CARS1A04;_GQ327209	Bacteria	Bacteroidetes	Bacteroidia	denovo139264	Bacteroidales	Prevotellaceae	Prevotella		2	9	658	3	0	7	0	40	0	6	0	1	8	0	12	0	2	6	0	8	6	0	8	6	0	3	9	6	476	90	5	0	9	2	1	9	7
denovo139288	+	0.775	1333	uncultured_bacterium;_AE1_aaa01d04;_EU471608	Bacteria	Bacteroidetes	Bacteroidia	denovo139288	Bacteroidales	Porphyromonadaceae	Paludibacter		0	0	0	1	0	0	0	0	1	0	1	0	0	0	0	0	0	0	0	0	0	0	0	0	0	0	0	0	0	0	1	0	0	0	2	1	3
denovo139320	+	0.934	1350	uncultured_bacterium;_horsem_aai94f06;_EU463476	Bacteria	Firmicutes	Clostridia	denovo139320	Clostridiales	Lachnospiraceae	unclassified_Lachnospiraceae		0	0	1	0	0	0	0	2	0	1	0	0	0	0	0	0	1	0	0	0	0	0	0	0	0	0	2	0	0	0	0	0	0	0	0	0	0
denovo13939	+	0.8	1390	uncultured_bacterium;_XJC39;_GU174032	Bacteria	Bacteroidetes	Bacteroidia	denovo13939	Bacteroidales	unclassified_Bacteroidales	unknown		0	0	0	0	0	0	0	0	0	0	1	0	2	0	0	0	0	2	0	0	0	0	0	0	0	0	0	0	0	0	0	0	1	0	0	0	0
denovo139465	+	0.905	1344	uncultured_bacterium;_BG_aaa03b01.Contig1;_EU773021	Bacteria	Firmicutes	Clostridia	denovo139465	Clostridiales	Lachnospiraceae	unclassified_Lachnospiraceae		0	0	0	0	0	0	0	0	0	0	0	0	0	0	0	0	0	0	0	0	0	0	0	2	0	0	0	0	0	0	0	0	0	0	2	0	0
denovo139469	+	0.824	1329	uncultured_bacterium;_AE1_aaa03b04;_EU771238	Bacteria	Firmicutes	Clostridia	denovo139469	Clostridiales	Clostridiales_Incertae_Sedis_XIII	Anaerovorax		0	2	2	0	0	2	0	14	0	0	14	0	7	2	0	21	31	0	0	18	1	2	4	1	0	10	1	0	0	0	0	0	1	0	7	1	3
denovo139529	+	0.829	1323	uncultured_bacterium;_aab47b03;_DQ815372	Bacteria	Firmicutes	Clostridia	denovo139529	Clostridiales	unclassified_Clostridiales	unknown		0	0	0	0	0	0	1	0	0	0	0	0	0	0	0	0	0	0	0	4	0	1	0	0	0	0	0	0	0	0	0	0	0	0	1	0	1
denovo139634	+	0.898	1361	uncultured_organism;_ELU0109-T269-S-NI_000581;_HQ787434	Bacteria	Firmicutes	Clostridia	denovo139634	Clostridiales	Lachnospiraceae	Ruminococcus2		0	1	0	0	0	0	0	0	0	0	1	0	0	1	0	3	0	0	0	0	0	0	0	0	0	0	0	0	0	0	0	2	0	0	0	2	0
denovo139642	+	0.848	1315	uncultured_bacterium;_BHSD_aaa03e06;_EU773190	Bacteria	Firmicutes	Clostridia	denovo139642	Clostridiales	Ruminococcaceae	Clostridium_IV		0	0	26	1	0	0	0	6	0	0	37	0	0	3	0	0	0	7	6	5	0	0	1	4	5	0	0	0	0	0	3	2	0	0	4	4	0
denovo139661	+	0.804	1188	uncultured_Prevotellaceae_bacterium;_SGYA678;_GQ358382	Bacteria	Bacteroidetes	Bacteroidia	denovo139661	Bacteroidales	Prevotellaceae	Paraprevotella		0	0	0	0	0	0	0	0	0	0	0	0	0	0	0	0	0	0	0	1	0	0	0	0	0	0	0	0	0	0	0	0	0	0	1	0	0
denovo139681	+	0.937	1387	Streptococcus_lutetiensis_(T);_NEM_782;_AJ297215	Bacteria	Firmicutes	Bacilli	denovo139681	Lactobacillales	Streptococcaceae	Streptococcus		0	0	0	0	0	0	0	0	0	0	0	1	0	0	4	0	0	0	0	0	0	0	0	0	0	0	0	0	0	1	0	0	0	0	0	2	0
denovo139697	+	0.849	1292	uncultured_bacterium;_AE1_aaa02c01;_EU471601	Bacteria	Bacteroidetes	Bacteroidia	denovo139697	Bacteroidales	unclassified_Bacteroidales	unknown		0	0	0	0	0	0	0	0	0	0	0	0	6	0	0	0	0	0	0	0	1	0	0	0	0	0	0	0	0	0	0	0	0	0	0	0	0
denovo139729	+	0.822	1298	uncultured_bacterium;_horsej_aai91b05;_EU463692	Bacteria	Bacteroidetes	Bacteroidia	denovo139729	Bacteroidales	unclassified_Bacteroidales	unknown		0	1	0	0	0	0	0	1	3	0	0	0	1	0	0	0	1	2	0	2	0	0	1	0	0	1	0	0	0	0	1	0	0	0	0	0	4
denovo139735	+	0.874	1313	uncultured_bacterium;_AE1_aaa03h04;_EU771257	Bacteria	Firmicutes	Clostridia	denovo139735	Clostridiales	unclassified_Clostridiales	unknown		0	0	0	0	0	0	0	0	0	0	0	0	0	1	0	0	0	0	0	0	3	0	0	0	0	0	0	0	0	0	0	0	0	0	0	1	0
denovo139739	+	0.764	1282	uncultured_bacterium;_horsej_aai91d03;_EU463703	Bacteria	Firmicutes	Clostridia	denovo139739	Clostridiales	Ruminococcaceae	unclassified_Ruminococcaceae		0	0	0	0	0	0	0	3	0	0	0	0	2	0	0	1	2	1	0	0	0	0	0	0	0	0	0	0	0	0	0	0	0	0	2	0	2
denovo139746	+	0.773	1273	uncultured_bacterium;_1103200828972;_EU845498	Bacteria	Firmicutes	Clostridia	denovo139746	Clostridiales	Ruminococcaceae	Ruminococcus		0	0	0	0	3	0	0	0	0	1	0	0	0	0	0	0	0	0	0	0	1	0	0	0	0	0	0	0	0	0	0	0	0	0	0	0	0
denovo139747	+	0.928	1279	uncultured_bacterium;_T1WK15C65;_HQ716185	Bacteria	Firmicutes	Clostridia	denovo139747	Clostridiales	Ruminococcaceae	unclassified_Ruminococcaceae		0	0	1	3	0	2	0	8	10	1	7	1	5	0	0	0	1	2	0	16	7	2	6	1	2	11	0	2	0	0	0	1	0	2	2	4	0
denovo139810	+	0.898	1233	uncultured_bacterium;_AFBAB_aai03g05;_EU464373	Bacteria	Firmicutes	Clostridia	denovo139810	Clostridiales	Lachnospiraceae	unclassified_Lachnospiraceae		1	0	0	2	0	1	0	1	2	0	0	0	0	0	0	0	0	0	1	0	0	1	0	0	0	1	1	2	0	4	0	0	0	0	0	2	0
denovo139831	+	0.812	1424	uncultured_bacterium;_1103200819850;_EU842313	Bacteria	Firmicutes	Clostridia	denovo139831	Clostridiales	unclassified_Clostridiales	unknown		0	0	8	0	1	0	0	2	2	1	0	0	0	0	1	0	0	0	1	0	0	0	0	0	0	0	0	0	0	0	0	0	0	0	0	0	0
denovo139875	+	0.76	1340	uncultured_bacterium;_1103200826841;_EU842625	Bacteria	Firmicutes	Erysipelotrichi	denovo139875	Erysipelotrichales	Erysipelotrichaceae	RFN20		2	0	0	0	0	0	0	1	0	0	0	0	7	1	0	0	0	7	11	2	3	1	0	3	1	1	0	1	0	0	0	0	0	0	4	0	2
denovo139952	+	0.772	1411	uncultured_bacterium;_1103200827602;_EU843411	Bacteria	Firmicutes	Clostridia	denovo139952	Clostridiales	Ruminococcaceae	unclassified_Ruminococcaceae		0	0	0	0	0	0	0	0	0	0	0	0	0	0	0	0	0	2	0	2	0	0	0	0	0	0	1	0	0	0	0	0	0	0	0	0	0
denovo140005	+	0.899	1201	uncultured_bacterium;_KO1_aai41d04;_EU776413	Bacteria	Firmicutes	Clostridia	denovo140005	Clostridiales	Ruminococcaceae	Clostridium_IV		0	0	0	1	1	0	0	3	0	0	2	0	4	0	0	2	0	0	0	0	1	0	3	0	1	1	2	0	0	0	1	1	2	1	2	0	2
denovo140058	+	0.856	1311	uncultured_bacterium;_AFYEL_aaj65f07;_EU464948	Bacteria	Firmicutes	Clostridia	denovo140058	Clostridiales	unclassified_Clostridiales	unknown		0	0	3	0	0	8	1	0	3	5	1	2	5	6	0	0	0	0	0	0	0	4	0	0	0	0	0	3	0	0	0	1	0	0	0	0	0
denovo140063	+	0.944	1298	uncultured_bacterium;_5-7A6;_FJ681365	Bacteria	Firmicutes	Clostridia	denovo140063	Clostridiales	Lachnospiraceae	unclassified_Lachnospiraceae		1	0	0	0	0	0	0	0	0	0	0	0	0	0	1	0	0	0	0	4	0	0	1	1	0	0	0	0	0	0	0	0	0	0	0	0	0
denovo140092	+	0.91	1328	uncultured_bacterium;_AE2_aaa03d09;_EU771178	Bacteria	Firmicutes	Clostridia	denovo140092	Clostridiales	unclassified_Clostridiales	unknown		0	0	0	0	0	0	0	0	0	0	0	0	0	0	0	0	0	0	0	0	0	0	0	1	0	0	1	0	0	0	0	0	0	0	0	0	0
denovo140118	+	0.754	1390	uncultured_bacterium;_XJC39;_GU174032	Bacteria	Bacteroidetes	Bacteroidia	denovo140118	Bacteroidales	unclassified_Bacteroidales	unknown		0	0	0	0	0	0	0	2	0	0	0	0	0	0	0	0	0	1	0	0	0	0	0	0	0	0	0	0	0	0	0	0	0	0	0	0	0
denovo140160	+	0.851	1285	uncultured_bacterium;_horsem_b09;_EU468313	Bacteria	Spirochaetes	Spirochaetia	denovo140160	Spirochaetales	Spirochaetaceae	Treponema		0	0	0	0	1	1	0	2	0	0	0	0	0	0	0	0	0	0	0	0	0	1	0	1	0	0	0	0	0	0	0	0	0	0	1	0	0
denovo14022	+	0.908	1335	uncultured_bacterium;_horsem_aai94e01;_EU463465	Bacteria	Spirochaetes	Spirochaetia	denovo14022	Spirochaetales	Spirochaetaceae	Treponema		0	0	0	0	0	0	0	0	0	0	0	0	0	0	0	1	0	0	0	0	0	0	0	0	0	1	0	0	0	0	0	0	0	0	0	0	0
denovo140221	+	0.77	1348	uncultured_rumen_bacterium;_L7A_D01;_EU381652	Bacteria	Firmicutes	Clostridia	denovo140221	Clostridiales	Ruminococcaceae	Ruminococcus		0	0	0	0	0	2	0	0	0	0	0	0	0	0	0	0	1	0	0	1	0	0	0	1	0	0	0	0	0	0	0	0	0	0	0	0	0
denovo140322	+	0.803	1408	uncultured_bacterium;_DLN-87;_FJ848405	Bacteria	Firmicutes	Clostridia	denovo140322	Clostridiales	Ruminococcaceae	Oscillibacter		0	2	0	0	0	0	0	1	0	0	0	0	0	0	1	0	0	0	0	0	0	0	0	0	0	1	0	0	0	0	0	0	0	0	0	4	0
denovo140397	+	0.896	1280	uncultured_Bacteroidales_bacterium;_SGYA492;_GQ358293	Bacteria	Bacteroidetes	Bacteroidia	denovo140397	Bacteroidales	Prevotellaceae	Paraprevotella		6	17	1	8	0	7	0	13	0	5	8	0	1	5	1	1	3	23	1	2	3	1	13	6	0	17	41	1	0	89	5	1	9	5	2	3	13
denovo140558	+	0.929	1310	uncultured_bacterium;_AE2_aaa04e03;_EU471793	Bacteria	Firmicutes	Clostridia	denovo140558	Clostridiales	Lachnospiraceae	unclassified_Lachnospiraceae		0	4	0	0	0	0	0	0	0	1	0	1	0	0	0	0	0	0	2	2	0	0	0	0	0	0	0	0	0	1	0	0	0	0	0	0	0
denovo140560	+	0.948	1320	uncultured_bacterium;_horsej_aai90c02;_EU775854	Bacteria	Bacteroidetes	Bacteroidia	denovo140560	Bacteroidales	Prevotellaceae	unclassified_Prevotellaceae		0	0	0	0	0	0	0	0	0	0	0	0	1	0	0	1	0	1	0	0	0	0	2	0	0	0	1	1	0	0	0	0	0	0	0	0	0
denovo140605	+	0.785	1417	uncultured_rumen_bacterium;_L406RC-4-G06;_GU303827	Bacteria	Bacteroidetes	Bacteroidia	denovo140605	Bacteroidales	Prevotellaceae	Paraprevotella		0	0	0	0	0	1	0	0	0	0	0	0	0	0	0	0	1	0	0	1	0	0	0	0	0	0	7	0	0	2	0	0	0	0	0	0	1
denovo140622	+	0.833	1331	uncultured_bacterium;_horsem_aai95a08;_EU775865	Bacteria	Firmicutes	Clostridia	denovo140622	Clostridiales	Ruminococcaceae	Oscillibacter		0	4	0	1	0	0	0	1	0	7	0	2	0	0	0	3	1	0	0	1	0	0	0	0	0	0	0	0	0	0	0	0	0	0	0	1	0
denovo140684	+	0.848	1282	uncultured_bacterium;_horsem_c02;_EU775932	Bacteria	Spirochaetes	Spirochaetia	denovo140684	Spirochaetales	Spirochaetaceae	Treponema		3	0	0	0	0	0	0	0	2	0	0	0	3	0	0	0	4	0	1	1	0	0	0	0	0	0	0	0	0	0	0	0	0	0	1	0	1
denovo140790	+	0.96	1410	uncultured_bacterium;_ZEBRA_20;_AY858459	Bacteria	Firmicutes	Clostridia	denovo140790	Clostridiales	Lachnospiraceae	unclassified_Lachnospiraceae		0	0	0	2	0	0	0	0	0	0	0	0	0	0	0	0	0	1	0	0	1	0	0	1	1	0	0	1	0	0	0	0	0	0	0	0	0
denovo1408	+	0.814	1252	uncultured_bacterium;_AS1_aao37c07.Contig1;_EU772005	Bacteria	Firmicutes	Clostridia	denovo1408	Clostridiales	Lachnospiraceae	unclassified_Lachnospiraceae		0	0	0	2	0	3	0	1	2	3	0	2	0	0	0	0	0	2	1	0	4	0	0	0	0	3	0	0	0	0	0	2	0	0	0	0	0
denovo140802	+	0.795	1423	uncultured_bacterium;_T1_1_37;_AB824495	Bacteria	Bacteroidetes	Bacteroidia	denovo140802	Bacteroidales	unclassified_Bacteroidales	unknown		0	0	0	0	0	0	0	0	0	0	0	0	7	0	0	0	0	0	0	0	0	0	0	0	0	8	0	0	0	0	1	0	0	0	0	0	1
denovo140854	+	0.974	1416	uncultured_rumen_bacterium;_F23-A05;_AB185508	Bacteria	Firmicutes	Clostridia	denovo140854	Clostridiales	Ruminococcaceae	Ruminococcus		0	0	0	0	0	1	1	0	0	0	0	0	4	0	0	0	0	0	0	0	0	1	0	0	0	4	0	0	0	0	0	0	0	0	0	0	0
denovo140949	+	0.835	1329	uncultured_bacterium;_horsej_aai91c06;_EU463699	Bacteria	Firmicutes	Clostridia	denovo140949	Clostridiales	unclassified_Clostridiales	unknown		0	0	1	0	0	0	0	0	0	1	0	0	0	0	0	0	1	0	0	0	0	0	0	0	0	1	0	0	0	0	0	0	0	0	0	0	0
denovo140970	+	0.953	1329	uncultured_bacterium;_WA_aaa02d10;_EU473593	Bacteria	Spirochaetes	Spirochaetia	denovo140970	Spirochaetales	Spirochaetaceae	Treponema		0	0	0	0	0	0	0	0	0	0	0	0	0	0	0	0	0	0	2	0	0	0	4	1	0	0	0	0	0	0	1	0	0	0	0	0	0
denovo14107	+	0.955	1308	uncultured_bacterium;_GZ_aaa01c01;_EU470335	Bacteria	Firmicutes	Clostridia	denovo14107	Clostridiales	Lachnospiraceae	Lachnospiracea_incertae_sedis		0	2	0	0	0	0	0	0	0	0	1	0	0	0	2	0	0	0	0	1	0	0	1	0	0	0	0	0	0	0	0	0	0	0	0	1	0
denovo141151	+	0.907	1210	uncultured_bacterium;_D48_ERTV_86;_KJ874112	Bacteria	Bacteroidetes	unclassified_Bacteroidetes	denovo141151	unknow	unknown	unknown		0	0	1	1	0	0	0	0	0	0	2	0	1	0	0	1	0	0	0	0	0	0	0	0	0	0	0	0	0	0	0	0	0	0	0	1	0
denovo141190	+	0.908	1316	uncultured_bacterium;_horsem_aai95g04;_EU463539	Bacteria	Firmicutes	Clostridia	denovo141190	Clostridiales	Ruminococcaceae	Oscillibacter		0	0	0	0	0	0	0	1	0	0	0	0	3	0	0	0	0	0	0	0	0	0	0	0	0	0	1	1	0	0	0	0	0	0	0	0	0
denovo141199	+	0.75	1414	uncultured_bacterium;_TP16SR-30;_JQ799170	Bacteria	Firmicutes	Clostridia	denovo141199	Clostridiales	Ruminococcaceae	unclassified_Ruminococcaceae		0	0	0	0	0	2	0	1	0	1	0	0	0	0	0	0	0	0	0	0	1	0	0	1	0	0	1	0	0	1	0	0	0	0	0	0	0
denovo1412	+	0.668	1290	uncultured_Eubacteriaceae_bacterium;_RsTu1-51;_AB192222	Bacteria	Firmicutes	Clostridia	denovo1412	Clostridiales	unclassified_Clostridiales	unknown		0	0	0	0	0	1	0	0	0	0	0	0	4	0	3	0	1	0	0	0	0	0	0	1	0	20	0	0	0	0	0	0	0	0	0	0	0
denovo141280	+	0.934	1312	uncultured_bacterium;_WA_aaa02h07;_EU473485	Bacteria	Bacteroidetes	Bacteroidia	denovo141280	Bacteroidales	unclassified_Bacteroidales	unknown		2	0	0	1	0	0	0	0	0	0	0	0	0	0	0	0	0	0	0	0	0	0	0	1	0	0	0	0	0	3	0	1	0	0	0	0	0
denovo141297	+	0.727	1409	uncultured_bacterium;_LlaBA170;_KJ159346	Bacteria	Firmicutes	Clostridia	denovo141297	Clostridiales	unclassified_Clostridiales	unknown		0	0	0	1	0	2	0	0	0	0	0	0	0	0	0	1	0	0	0	0	0	0	0	0	0	0	1	2	0	0	0	0	0	0	0	0	0
denovo141315	+	0.874	1316	uncultured_bacterium;_horsej_aai91e07;_EU463714	Bacteria	Bacteroidetes	Bacteroidia	denovo141315	Bacteroidales	Prevotellaceae	Alloprevotella		0	0	0	0	0	0	0	0	0	0	0	0	0	0	0	1	0	1	0	0	0	0	0	0	0	1	0	0	0	0	0	0	1	0	0	0	0
denovo141339	+	0.903	1300	uncultured_bacterium;_WA_aaa03g06;_EU473545	Bacteria	Fibrobacteres	Fibrobacteria	denovo141339	Fibrobacterales	Fibrobacteraceae	Fibrobacter		6	0	0	1	1	1	0	2	0	0	0	0	0	1	0	0	0	1	0	0	0	0	0	0	0	0	0	1	0	0	0	0	0	0	1	0	3
denovo141356	+	0.938	1293	uncultured_bacterium;_WA_aaa04a09;_EU473488	Bacteria	Firmicutes	Clostridia	denovo141356	Clostridiales	Lachnospiraceae	unclassified_Lachnospiraceae		3	0	1	1	1	4	0	7	1	0	3	1	6	1	1	2	2	4	0	1	0	3	11	4	0	1	0	2	0	0	0	7	0	0	1	2	0
denovo1414	+	0.916	1315	uncultured_bacterium;_horsem_aai93e11;_EU775831	Bacteria	Bacteroidetes	Bacteroidia	denovo1414	Bacteroidales	unclassified_Bacteroidales	unknown		0	0	0	0	0	0	0	0	0	0	0	0	3	0	0	0	0	0	0	0	0	0	0	0	0	0	0	0	0	0	0	0	0	0	0	0	0
denovo14140	+	0.842	1223	uncultured_bacterium;_D139_ERTUP_88;_KJ874006	Bacteria	Firmicutes	Clostridia	denovo14140	Clostridiales	Ruminococcaceae	unclassified_Ruminococcaceae		0	1	0	1	0	0	0	0	0	0	0	0	0	0	0	0	0	1	0	3	0	0	0	0	0	0	0	0	0	0	0	0	0	0	0	0	1
denovo141512	+	0.936	1306	uncultured_bacterium;_AE3_aaa01b08;_EU471877	Bacteria	Firmicutes	Clostridia	denovo141512	Clostridiales	Ruminococcaceae	Ruminococcus		0	0	0	0	0	0	0	0	0	0	0	0	0	0	0	0	0	0	0	0	0	0	0	0	0	0	0	0	0	0	0	0	4	0	0	0	0
denovo141769	+	0.881	1298	uncultured_bacterium;_WA_aaa01f11;_EU473520	Bacteria	Fibrobacteres	Fibrobacteria	denovo141769	Fibrobacterales	Fibrobacteraceae	Fibrobacter		412	0	129	0	0	445	75	92	932	0	33	0	0	242	1	8	277	0	0	98	0	464	0	0	1	8	1	3	0	0	0	0	1	0	1023	1	0
denovo141874	+	0.88	1289	uncultured_bacterium;_SHUX578;_JQ624993	Bacteria	Firmicutes	Clostridia	denovo141874	Clostridiales	Ruminococcaceae	Sporobacter		0	1	0	0	0	0	0	1	0	0	0	0	0	2	0	0	0	0	0	0	0	0	0	3	0	0	0	0	0	0	0	0	0	0	0	0	0
denovo14192	+	0.945	1315	uncultured_bacterium;_WA_aaa01c10;_EU473436	Bacteria	Firmicutes	Clostridia	denovo14192	Clostridiales	Ruminococcaceae	unclassified_Ruminococcaceae		12	18	6	11	12	33	6	12	6	14	8	2	4	10	6	9	10	25	1	20	17	6	14	3	1	32	10	5	0	3	6	12	6	3	20	14	6
denovo141994	+	0.864	1284	uncultured_bacterium;_AE1_aaa03g02;_EU471569	Bacteria	Firmicutes	Clostridia	denovo141994	Clostridiales	Ruminococcaceae	unclassified_Ruminococcaceae		5	2	2	7	0	13	0	2	8	1	9	0	7	6	0	1	33	14	3	9	10	3	15	11	4	13	2	1	0	0	3	0	0	7	8	4	1
denovo142005	+	0.905	1246	uncultured_bacterium;_BG_aaa03h09;_EU473619	Bacteria	Bacteroidetes	unclassified_Bacteroidetes	denovo142005	unknow	unknown	unknown		4	1	1	3	1	19	2	3	1	0	6	1	2	5	1	3	3	2	0	1	0	7	1	1	1	19	1	1	0	0	1	6	1	1	12	14	1
denovo142076	+	0.865	1281	uncultured_bacterium;_V241;_AY981032	Bacteria	Proteobacteria	Betaproteobacteria	denovo142076	Burkholderiales	Sutterellaceae	Sutterella		0	0	2	0	0	2	0	2	0	0	0	0	0	0	0	0	9	3	1	3	0	0	17	0	2	0	0	0	0	0	2	0	0	4	0	4	2
denovo142089	+	0.894	1311	uncultured_bacterium;_Fb2-53;_JX095264	Bacteria	Firmicutes	Clostridia	denovo142089	Clostridiales	Ruminococcaceae	Oscillibacter		1	3	1	0	0	3	2	4	0	2	5	2	3	3	1	3	6	8	4	0	3	2	4	0	8	1	3	0	0	0	3	0	1	0	1	3	5
denovo142113	+	0.904	1223	uncultured_bacterium;_D139_ERTUP_88;_KJ874006	Bacteria	Firmicutes	Clostridia	denovo142113	Clostridiales	Ruminococcaceae	unclassified_Ruminococcaceae		0	0	0	0	0	0	0	1	0	1	1	0	0	0	0	0	2	0	0	2	0	0	0	0	0	0	1	0	0	0	0	0	0	0	0	0	0
denovo142123	+	0.979	1410	uncultured_bacterium;_ZEBRA_20;_AY858459	Bacteria	Firmicutes	Clostridia	denovo142123	Clostridiales	Lachnospiraceae	unclassified_Lachnospiraceae		0	1	0	0	0	1	0	2	0	0	0	0	0	0	0	0	0	0	0	1	0	0	0	1	0	0	0	0	0	0	0	0	0	0	0	0	0
denovo142137	+	0.817	1251	uncultured_bacterium;_nby338c08c1;_HM809782	Bacteria	Actinobacteria	Actinobacteria	denovo142137	Coriobacteriales	Coriobacteriaceae	Adlercreutzia		0	0	0	3	0	0	0	0	1	0	0	0	0	0	0	0	2	4	0	0	1	0	0	0	0	0	1	0	0	0	0	0	0	0	0	0	2
denovo142144	+	0.86	1287	uncultured_bacterium;_KO1_aai43f11;_EU776400	Bacteria	Firmicutes	Clostridia	denovo142144	Clostridiales	Ruminococcaceae	unclassified_Ruminococcaceae		0	0	0	0	1	0	0	0	0	0	0	0	0	0	1	0	0	0	0	1	0	0	2	0	0	1	1	0	0	0	0	0	0	0	0	1	0
denovo142202	+	0.882	1332	uncultured_bacterium;_HY2_b12_1;_EU458522	Bacteria	Firmicutes	Clostridia	denovo142202	Clostridiales	Lachnospiraceae	unclassified_Lachnospiraceae		4	1	8	4	1	3	4	3	1	3	0	2	3	0	0	3	0	2	2	0	1	2	0	3	0	2	4	6	0	0	2	2	1	0	2	3	5
denovo142238	+	0.877	1323	uncultured_bacterium;_horsem_aai93f01;_EU463420	Bacteria	Firmicutes	Clostridia	denovo142238	Clostridiales	unclassified_Clostridiales	unknown		0	2	3	0	2	0	0	0	0	0	0	0	0	0	0	0	0	0	1	0	0	5	0	1	0	0	0	0	0	0	0	0	0	0	2	0	0
denovo142314	+	0.766	1298	uncultured_bacterium;_calf784_10wks_grp1_E12;_GQ449183	Bacteria	Firmicutes	Clostridia	denovo142314	Clostridiales	unclassified_Clostridiales	unknown		0	0	0	0	0	0	0	0	1	1	0	0	1	0	0	0	0	0	0	1	0	2	0	0	0	1	0	2	0	0	0	0	0	0	1	0	0
denovo142319	+	0.905	1311	uncultured_bacterium;_TU1_aaa03f07;_EU779156	Bacteria	Firmicutes	Clostridia	denovo142319	Clostridiales	Ruminococcaceae	Clostridium_IV		0	0	10	4	0	1	0	7	0	7	11	2	18	7	2	6	5	6	6	0	3	0	4	0	9	8	0	7	0	0	1	0	2	1	0	2	4
denovo142341	+	0.863	1407	uncultured_bacterium;_Z79;_DQ353928	Bacteria	Firmicutes	Clostridia	denovo142341	Clostridiales	Lachnospiraceae	unclassified_Lachnospiraceae		0	3	0	0	0	0	0	0	0	2	0	0	0	0	2	0	0	3	2	1	0	0	0	1	0	1	0	0	0	0	0	0	0	0	0	0	0
denovo142408	+	0.729	1316	uncultured_bacterium;_horsej_aai91e07;_EU463714	Bacteria	Bacteroidetes	Bacteroidia	denovo142408	Bacteroidales	Prevotellaceae	Alloprevotella		0	0	0	0	0	0	0	1	0	0	0	0	0	1	0	0	0	0	0	0	0	0	0	0	0	1	0	0	0	0	0	0	0	0	0	0	0
denovo142431	+	0.942	1287	uncultured_bacterium;_horsej_aai91h06;_EU775880	Bacteria	Firmicutes	Clostridia	denovo142431	Clostridiales	Ruminococcaceae	unclassified_Ruminococcaceae		0	0	0	0	0	3	0	0	0	0	1	0	0	0	2	0	0	0	0	1	0	0	0	1	0	1	0	0	0	0	0	1	0	0	1	1	0
denovo142447	+	0.845	1337	uncultured_bacterium;_AE1_aaa01c04;_EU471541	Bacteria	Spirochaetes	Spirochaetia	denovo142447	Spirochaetales	Spirochaetaceae	Treponema		3	2	3	5	0	2	1	9	1	1	3	1	5	4	7	5	9	4	1	6	3	4	2	13	3	7	0	5	4	0	6	1	1	6	3	5	4
denovo142451	+	0.868	1223	uncultured_bacterium;_D139_ERTUP_88;_KJ874006	Bacteria	Firmicutes	Clostridia	denovo142451	Clostridiales	Ruminococcaceae	unclassified_Ruminococcaceae		0	1	0	1	0	0	0	0	0	0	0	0	0	0	0	0	0	0	0	1	2	0	0	0	0	0	0	0	0	0	0	0	0	0	0	0	0
denovo142496	+	0.779	1316	uncultured_bacterium;_horsej_aai91e07;_EU463714	Bacteria	Bacteroidetes	Bacteroidia	denovo142496	Bacteroidales	Prevotellaceae	Alloprevotella		0	1	0	2	0	0	1	0	0	3	0	0	0	0	1	0	0	0	0	0	0	0	0	0	0	0	0	0	0	1	0	0	0	0	0	0	0
denovo142510	+	0.9	1330	uncultured_bacterium;_EAC_1aaa01f07;_EU774801	Bacteria	Firmicutes	Clostridia	denovo142510	Clostridiales	Lachnospiraceae	unclassified_Lachnospiraceae		1	1	0	2	0	1	0	0	0	0	0	0	0	0	1	1	0	0	1	0	1	0	1	0	0	0	2	0	1	0	0	0	0	0	0	0	0
denovo142538	+	0.806	1335	uncultured_bacterium;_AE2_aaa02g03;_EU771254	Bacteria	Firmicutes	Clostridia	denovo142538	Clostridiales	Clostridiales_Incertae_Sedis_XIII	Anaerovorax		0	0	0	0	1	1	0	0	0	0	0	0	0	0	2	0	3	3	0	6	1	0	1	0	0	0	3	1	0	0	0	0	0	0	1	1	4
denovo14254	+	0.84	1323	uncultured_bacterium;_1103200828910;_EU845471	Bacteria	Firmicutes	Clostridia	denovo14254	Clostridiales	Lachnospiraceae	unclassified_Lachnospiraceae		1	0	0	0	0	0	0	0	0	0	1	0	0	0	0	0	0	0	0	0	1	0	0	2	0	1	0	0	0	0	0	0	0	0	2	0	0
denovo142593	+	0.845	1231	uncultured_bacterium;_D65_ERTUP_2003;_KJ874131	Bacteria	Firmicutes	Erysipelotrichia	denovo142593	Erysipelotrichales	Erysipelotrichaceae	Erysipelotrichaceae_incertae_sedis		0	4	0	2	0	0	0	0	0	0	4	0	1	0	0	0	0	1	0	1	0	0	1	2	0	0	0	1	0	3	0	2	0	0	1	1	0
denovo142604	+	0.923	1339	uncultured_bacterium;_BAZ_aah90d05;_EU461199	Bacteria	Firmicutes	Clostridia	denovo142604	Clostridiales	Ruminococcaceae	Oscillibacter		0	0	0	0	0	0	0	0	0	0	5	0	3	0	0	1	0	2	0	0	1	0	0	0	0	0	1	0	0	0	1	0	0	0	0	0	0
denovo142617	+	0.888	1300	uncultured_bacterium;_WA_aaa03g06;_EU473545	Bacteria	Fibrobacteres	Fibrobacteria	denovo142617	Fibrobacterales	Fibrobacteraceae	Fibrobacter		0	0	0	0	0	0	0	0	0	0	0	0	0	0	0	0	0	0	0	0	0	0	0	0	0	0	0	0	0	0	0	0	0	0	0	0	2
denovo142634	+	0.747	1304	uncultured_bacterium;_BG_aaa04c02.Contig1;_EU473708	Bacteria	Firmicutes	Clostridia	denovo142634	Clostridiales	Lachnospiraceae	unclassified_Lachnospiraceae		0	0	0	1	0	0	0	0	0	0	0	0	0	0	0	1	0	0	0	0	1	0	0	0	0	1	0	1	0	0	0	0	2	0	0	0	0
denovo142671	+	0.722	1327	uncultured_bacterium;_Pw_B157;_KF842194	Bacteria	Bacteroidetes	Bacteroidia	denovo142671	Bacteroidales	Prevotellaceae	Prevotella		0	1	0	0	0	0	0	0	0	1	0	0	2	0	0	0	1	0	0	0	0	0	0	0	0	0	1	0	0	0	0	0	0	0	0	0	0
denovo142701	+	0.8	1188	uncultured_bacterium;_wet67;_AY212769	Bacteria	Firmicutes	Clostridia	denovo142701	Clostridiales	unclassified_Clostridiales	unknown		0	2	1	1	2	0	1	3	2	1	0	0	3	1	3	2	0	2	0	0	0	0	0	1	0	1	1	0	0	0	0	1	0	0	0	2	0
denovo142775	+	0.679	1313	uncultured_bacterium;_GZ_aaa04g09;_EU470392	Bacteria	Bacteroidetes	Bacteroidia	denovo142775	Bacteroidales	unclassified_Bacteroidales	unknown		0	0	0	0	0	0	0	0	0	0	0	0	0	0	0	0	0	0	0	0	0	0	0	0	0	0	0	0	0	0	0	0	0	0	0	0	1
denovo142797	+	0.857	1437	uncultured_bacterium;_1103200825342;_EU843310	Bacteria	Firmicutes	Clostridia	denovo142797	Clostridiales	Ruminococcaceae	Saccharofermentans		0	0	0	0	0	0	2	0	0	2	0	0	1	0	0	0	0	0	0	0	0	0	0	0	0	0	0	0	0	0	0	0	0	0	0	0	0
denovo14284	+	0.906	1206	uncultured_bacterium;_OK1_c09_1;_EU777322	Bacteria	Firmicutes	Clostridia	denovo14284	Clostridiales	unclassified_Clostridiales	unknown		0	0	4	0	0	0	0	1	1	1	3	0	1	0	2	0	6	1	2	0	1	0	5	0	0	3	1	1	0	0	0	4	0	1	2	5	2
denovo142849	+	0.959	1303	uncultured_bacterium;_horsem_aai95b02;_EU463503	Bacteria	Bacteroidetes	unclassified_Bacteroidetes	denovo142849	unknow	unknown	unknown		0	0	0	0	0	0	0	0	0	0	0	0	1	0	0	0	1	0	0	0	0	0	0	0	0	1	0	0	0	0	0	0	0	0	0	0	0
denovo142948	+	0.878	1301	uncultured_bacterium;_AE2_aaa03d12;_EU471697	Bacteria	Firmicutes	Clostridia	denovo142948	Clostridiales	Ruminococcaceae	unclassified_Ruminococcaceae		0	1	0	1	0	1	0	0	0	5	0	0	0	0	0	0	2	1	0	0	0	0	2	1	0	0	0	1	0	0	0	0	3	0	1	1	0
denovo142993	+	0.935	1229	uncultured_bacterium;_horsem_aai94g06;_EU463481	Bacteria	Firmicutes	Clostridia	denovo142993	Clostridiales	Ruminococcaceae	unclassified_Ruminococcaceae		0	0	1	0	2	3	1	4	4	0	2	0	0	6	0	0	0	0	1	0	0	6	1	0	1	2	0	0	0	0	0	2	0	0	2	1	1
denovo143000	+	0.794	1324	uncultured_bacterium;_AE3_aaa01d12;_EU771187	Bacteria	Bacteroidetes	Bacteroidia	denovo143000	Bacteroidales	Porphyromonadaceae	Paludibacter		0	0	0	0	0	0	0	0	1	0	0	0	0	0	0	0	73	5	0	0	0	0	0	0	0	14	1	0	0	0	3	0	0	4	0	0	0
denovo143035	+	0.829	1278	uncultured_bacterium;_GZ_aaa01g06;_EU470380	Bacteria	Firmicutes	Clostridia	denovo143035	Clostridiales	Ruminococcaceae	unclassified_Ruminococcaceae		0	0	0	0	0	2	0	0	0	0	0	0	0	0	0	0	0	0	0	0	0	0	0	0	0	0	0	0	0	0	0	0	0	0	0	1	0
denovo143042	+	0.803	1215	uncultured_bacterium;_KO2_aai19c07;_EU776492	Bacteria	Firmicutes	Clostridia	denovo143042	Clostridiales	Lachnospiraceae	unclassified_Lachnospiraceae		0	0	2	0	0	0	0	0	0	0	0	0	0	0	0	0	0	0	3	0	0	0	0	0	0	0	0	0	0	0	0	0	0	0	0	0	0
denovo143059	+	0.84	1287	uncultured_bacterium;_KO1_aai43f11;_EU776400	Bacteria	Firmicutes	Clostridia	denovo143059	Clostridiales	Ruminococcaceae	unclassified_Ruminococcaceae		0	0	0	0	0	0	0	2	0	0	0	0	0	2	0	0	2	0	0	0	0	0	0	0	0	0	0	0	0	0	2	0	0	2	0	0	0
denovo143091	+	0.814	1301	uncultured_bacterium;_AE2_aaa02f07;_EU771330	Bacteria	Firmicutes	Clostridia	denovo143091	Clostridiales	Ruminococcaceae	unclassified_Ruminococcaceae		0	0	0	0	0	0	0	1	0	4	0	0	0	0	0	0	0	0	0	0	0	0	0	3	0	0	0	0	0	0	0	0	0	0	0	0	0
denovo143141	+	0.858	1362	uncultured_rumen_bacterium;_L206RT-3-H02;_GU303244	Bacteria	Firmicutes	Clostridia	denovo143141	Clostridiales	Ruminococcaceae	Clostridium_IV		1	0	0	0	3	1	0	0	0	0	0	0	0	4	0	0	1	0	0	0	0	0	0	0	0	0	1	0	0	0	0	0	0	0	0	0	0
denovo143299	+	0.953	1223	uncultured_bacterium;_D139_ERTUP_88;_KJ874006	Bacteria	Firmicutes	Clostridia	denovo143299	Clostridiales	Ruminococcaceae	unclassified_Ruminococcaceae		0	2	0	1	0	2	0	1	0	0	0	0	0	0	0	2	10	3	0	6	1	0	0	0	0	0	0	0	0	0	0	0	1	0	0	0	4
denovo143333	+	0.821	1276	uncultured_bacterium;_P1Q101_91C12;_FJ832208	Bacteria	Firmicutes	Clostridia	denovo143333	Clostridiales	Lachnospiraceae	unclassified_Lachnospiraceae		10	26	0	6	3	5	1	14	5	0	8	0	11	1	4	5	0	23	0	0	0	9	10	5	1	11	3	1	0	0	7	7	14	13	3	1	24
denovo143334	+	0.77	1252	uncultured_bacterium;_D197_ERTV_94;_KJ874069	Bacteria	Bacteroidetes	Bacteroidia	denovo143334	Bacteroidales	unclassified_Bacteroidales	unknown		0	0	0	0	1	2	1	2	1	0	2	1	0	3	0	1	2	0	2	0	1	5	0	1	0	1	0	2	2	0	0	2	1	0	1	0	2
denovo143336	+	0.762	1343	uncultured_bacterium;_COB_P3-21;_AY160874	Bacteria	Actinobacteria	Actinobacteria	denovo143336	Coriobacteriales	Coriobacteriaceae	unclassified_Coriobacteriaceae		4	0	0	0	0	2	0	1	0	0	0	0	0	1	0	0	2	2	0	0	0	1	1	0	1	4	1	0	0	0	0	0	0	0	0	0	0
denovo143340	+	0.943	1409	uncultured_rumen_bacterium;_L102RT-2-C09;_HQ400103	Bacteria	Firmicutes	Clostridia	denovo143340	Clostridiales	Lachnospiraceae	Roseburia		0	4	1	0	0	0	1	1	0	1	0	0	0	0	0	0	2	0	1	0	0	0	1	1	0	0	1	0	0	8	0	0	0	0	0	2	3
denovo143342	+	0.718	1349	uncultured_bacterium;_1103200830972;_EU843473	Bacteria	Bacteroidetes	Bacteroidia	denovo143342	Bacteroidales	Prevotellaceae	Paraprevotella		0	2	1	0	2	0	0	0	0	0	0	0	0	0	0	0	0	0	0	0	1	0	0	1	0	0	1	0	0	0	0	0	2	0	0	0	0
denovo143361	+	0.775	1331	uncultured_bacterium;_WA_aaa01f03;_EU473531	Bacteria	Bacteroidetes	Bacteroidia	denovo143361	Bacteroidales	unclassified_Bacteroidales	unknown		0	0	0	2	0	1	3	1	0	2	0	0	0	0	0	0	0	0	0	0	1	0	1	0	0	1	3	0	0	0	0	0	0	0	0	0	0
denovo143537	+	0.739	1318	uncultured_bacterium;_AE2_aaa01b12;_EU471832	Bacteria	Bacteroidetes	Bacteroidia	denovo143537	Bacteroidales	Prevotellaceae	Paraprevotella		1	0	0	0	0	0	0	0	0	0	0	0	0	0	0	0	0	0	0	0	0	0	0	0	0	0	0	0	0	0	0	0	0	0	1	0	0
denovo143539	+	0.974	1315	uncultured_bacterium;_WA_aaa03h01;_EU473440	Bacteria	Firmicutes	Clostridia	denovo143539	Clostridiales	Lachnospiraceae	unclassified_Lachnospiraceae		0	3	0	0	1	0	0	0	0	0	0	0	0	1	0	0	2	4	1	0	0	0	3	0	0	0	1	0	0	0	0	0	0	0	0	2	1
denovo143549	+	0.991	1350	bovine_rumen_bacterium_niuO14;_AY263499	Bacteria	Firmicutes	Erysipelotrichia	denovo143549	Erysipelotrichales	Erysipelotrichaceae	Sharpea		0	0	59	0	0	0	0	2	0	0	0	0	0	0	54	0	0	0	0	1	0	0	0	2	0	5	0	9	32	280	0	0	0	0	0	0	0
denovo143573	+	0.865	1301	uncultured_bacterium;_ML_aaj28d07;_EU776772	Bacteria	Firmicutes	Clostridia	denovo143573	Clostridiales	Lachnospiraceae	unclassified_Lachnospiraceae		1	3	0	4	0	0	0	0	0	0	0	2	0	0	0	0	2	0	0	1	1	0	0	3	0	1	0	5	0	0	0	0	1	0	0	0	0
denovo143604	+	0.767	1235	uncultured_bacterium;_horsem_aai95g11;_EU463541	Bacteria	Bacteroidetes	Bacteroidia	denovo143604	Bacteroidales	Prevotellaceae	unclassified_Prevotellaceae		0	0	2	0	0	0	1	0	0	0	0	0	2	0	0	0	0	0	0	0	0	1	0	0	0	0	0	0	0	0	0	0	0	0	0	0	0
denovo143614	+	0.916	1315	uncultured_bacterium;_horsem_aai93e11;_EU775831	Bacteria	Bacteroidetes	Bacteroidia	denovo143614	Bacteroidales	unclassified_Bacteroidales	unknown		0	0	0	0	0	1	0	0	0	0	0	0	2	0	0	0	0	0	0	0	0	0	0	0	0	0	0	0	0	0	0	0	0	0	1	0	0
denovo143738	+	0.862	1323	uncultured_bacterium;_1103200828910;_EU845471	Bacteria	Firmicutes	Clostridia	denovo143738	Clostridiales	Lachnospiraceae	unclassified_Lachnospiraceae		1	0	0	0	1	2	0	1	2	2	0	0	0	1	1	0	0	2	0	1	0	1	2	3	0	0	0	1	0	0	0	1	2	0	2	1	1
denovo143790	+	0.876	1214	uncultured_bacterium;_Camel_AAR_297;_HQ008625	Bacteria	Firmicutes	Clostridia	denovo143790	Clostridiales	Clostridiales_Incertae_Sedis_XIII	Mogibacterium		0	1	0	0	0	0	0	0	0	0	0	0	0	0	0	5	0	1	0	0	0	1	3	0	0	1	0	0	0	0	0	0	0	0	0	0	0
denovo14381	+	0.762	1337	Desulfovibrio_desulfuricans;_E7;_KJ459866	Bacteria	Proteobacteria	Deltaproteobacteria	denovo14381	Desulfovibrionales	Desulfovibrionaceae	Desulfovibrio		0	0	0	0	0	0	0	0	0	0	0	0	0	2	0	0	0	0	0	0	0	0	0	0	0	0	0	0	0	0	0	0	0	0	0	0	0
denovo143810	+	0.821	1426	uncultured_bacterium;_LKMC174;_AB606406	Bacteria	Firmicutes	Clostridia	denovo143810	Clostridiales	Lachnospiraceae	unclassified_Lachnospiraceae		0	0	0	1	0	0	0	0	0	0	0	1	0	0	0	0	0	0	0	0	1	0	0	0	0	0	2	1	0	0	0	0	0	1	0	2	0
denovo143857	+	0.89	1307	uncultured_bacterium;_AFEL2_aao30b11;_EU771747	Bacteria	unclassified_Bacteria	unknow	denovo143857	unknow	unknown	unknown		0	0	0	0	0	0	0	0	0	0	0	0	0	0	0	0	0	0	0	1	0	0	0	3	0	3	0	0	0	0	0	0	0	0	0	0	0
denovo143884	+	0.823	1223	uncultured_bacterium;_D139_ERTUP_88;_KJ874006	Bacteria	Firmicutes	Clostridia	denovo143884	Clostridiales	Ruminococcaceae	unclassified_Ruminococcaceae		0	0	0	0	0	0	0	0	0	1	0	0	0	0	0	0	4	0	0	1	0	0	0	0	0	0	0	0	0	0	0	0	0	0	0	0	0
denovo143919	+	0.908	1274	uncultured_bacterium;_ncd890b03c1;_HM307986	Bacteria	Firmicutes	Clostridia	denovo143919	Clostridiales	Lachnospiraceae	unclassified_Lachnospiraceae		0	0	0	0	0	0	0	0	0	0	0	0	0	0	0	0	0	0	0	2	0	0	0	3	0	0	0	0	0	0	0	0	0	0	0	0	0
denovo143964	+	0.884	1316	uncultured_bacterium;_horsej_aai89h06;_EU463619	Bacteria	Bacteroidetes	Bacteroidia	denovo143964	Bacteroidales	unclassified_Bacteroidales	unknown		0	2	1	0	0	0	0	0	0	0	1	0	0	1	0	0	0	0	0	0	0	1	0	1	0	0	0	0	1	0	0	0	0	0	0	0	0
denovo144043	+	0.81	1416	uncultured_bacterium;_DLN-152;_FJ848448	Bacteria	Firmicutes	Clostridia	denovo144043	Clostridiales	unclassified_Clostridiales	unknown		0	2	2	0	0	0	0	2	0	0	2	0	0	1	0	2	0	3	0	0	0	0	1	0	0	3	0	0	0	0	0	2	0	0	2	0	1
denovo144086	+	0.881	1299	uncultured_bacterium;_1103200823436;_EU843206	Bacteria	Firmicutes	Clostridia	denovo144086	Clostridiales	Ruminococcaceae	unclassified_Ruminococcaceae		0	0	0	2	2	1	0	2	1	1	2	0	2	0	0	1	2	0	2	0	4	2	3	2	0	5	2	1	0	0	0	6	0	0	1	1	2
denovo144123	+	0.854	1360	uncultured_bacterium;_T2WK017;_HQ716390	Bacteria	Firmicutes	Clostridia	denovo144123	Clostridiales	Ruminococcaceae	unclassified_Ruminococcaceae		0	3	0	0	0	0	0	0	0	0	0	0	0	0	0	0	0	0	0	2	0	0	0	0	0	0	2	0	0	0	0	0	0	0	1	0	0
denovo144132	+	0.866	1323	uncultured_bacterium;_horsem_aai93f01;_EU463420	Bacteria	Firmicutes	Clostridia	denovo144132	Clostridiales	unclassified_Clostridiales	unknown		0	0	0	0	2	0	0	0	0	0	0	0	0	0	0	0	0	0	0	0	0	0	3	0	0	3	0	0	0	0	0	0	0	0	0	1	0
denovo144160	+	0.826	1412	uncultured_rumen_bacterium;_R-C-162;_AB615089	Bacteria	Firmicutes	Clostridia	denovo144160	Clostridiales	Ruminococcaceae	unclassified_Ruminococcaceae		1	0	0	0	0	8	0	0	0	2	0	0	5	0	0	1	25	5	1	6	4	1	5	2	0	2	4	0	0	0	0	9	0	1	5	4	0
denovo144217	+	0.854	1306	uncultured_bacterium;_RH_aaj89c08;_EU461433	Bacteria	Firmicutes	Clostridia	denovo144217	Clostridiales	Ruminococcaceae	unclassified_Ruminococcaceae		0	0	0	0	0	0	0	0	0	1	1	0	1	0	0	0	0	0	0	0	1	0	0	0	0	0	2	1	0	0	0	0	0	0	0	2	0
denovo144240	+	0.764	1288	uncultured_bacterium;_horsem_f06;_EU468307	Bacteria	Bacteroidetes	Bacteroidia	denovo144240	Bacteroidales	Prevotellaceae	unclassified_Prevotellaceae		3	0	0	0	0	0	0	0	0	0	0	0	0	0	0	0	0	0	1	0	0	0	0	0	0	0	0	0	0	0	0	0	0	1	0	2	0
denovo144416	+	0.887	1278	uncultured_bacterium;_GZ_aaa01g06;_EU470380	Bacteria	Firmicutes	Clostridia	denovo144416	Clostridiales	Ruminococcaceae	unclassified_Ruminococcaceae		2	6	0	5	0	3	1	1	3	0	0	2	0	1	0	1	2	2	0	2	4	0	0	0	0	0	0	0	0	0	0	0	0	0	1	0	0
denovo144427	+	0.77	1313	uncultured_bacterium;_horsem_aai95f06;_EU463534	Bacteria	Bacteroidetes	Bacteroidia	denovo144427	Bacteroidales	unclassified_Bacteroidales	unknown		0	1	0	1	0	0	1	2	0	2	0	0	1	0	0	3	0	0	0	3	0	0	2	0	0	0	0	0	0	0	1	0	2	0	2	1	1
denovo144523	+	0.837	1215	uncultured_bacterium;_D125_ERTU_1021;_KJ873991	Bacteria	Bacteroidetes	unclassified_Bacteroidetes	denovo144523	unknow	unknown	unknown		0	0	0	0	0	0	0	0	0	0	0	0	2	1	1	1	0	0	0	0	1	0	0	0	0	0	0	0	0	0	0	0	0	0	0	0	0
denovo144641	+	0.83	1245	uncultured_Prevotellaceae_bacterium;_SGYA710;_GQ358397	Bacteria	Bacteroidetes	Bacteroidia	denovo144641	Bacteroidales	Prevotellaceae	Prevotella		0	1	14	1	0	1	0	3	0	0	0	0	0	0	0	0	0	2	6	0	0	0	0	0	0	0	2	0	4	19	3	0	8	2	0	2	0
denovo144664	+	0.829	1321	uncultured_bacterium;_AE2_aaa03b09;_EU471816	Bacteria	Fibrobacteres	Fibrobacteria	denovo144664	Fibrobacterales	Fibrobacteraceae	Fibrobacter		2	0	0	0	0	0	0	1	0	0	0	0	0	0	0	0	0	0	0	0	0	0	0	0	0	0	0	0	0	0	0	0	0	0	0	0	0
denovo1447	+	0.821	1287	uncultured_bacterium;_AFEL_aai29f09;_EU464470	Bacteria	Actinobacteria	Actinobacteria	denovo1447	Coriobacteriales	Coriobacteriaceae	unclassified_Coriobacteriaceae		2	0	0	0	0	0	0	0	0	0	0	0	0	0	0	0	0	0	0	0	0	1	0	0	0	0	0	0	0	0	0	0	0	0	0	1	0
denovo144784	+	0.772	1325	uncultured_bacterium;_horsej_aai89f10;_EU463609	Bacteria	Bacteroidetes	unclassified_Bacteroidetes	denovo144784	unknow	unknown	unknown		1	0	0	0	0	0	0	2	4	0	0	0	0	0	0	0	0	0	0	0	0	0	0	0	0	0	1	0	0	0	0	2	0	0	0	0	0
denovo144788	+	0.78	1320	uncultured_bacterium;_KO1_aai44c05;_EU776396	Bacteria	Bacteroidetes	unclassified_Bacteroidetes	denovo144788	unknow	unknown	unknown		51	0	0	0	1	1	0	2	6	0	0	0	0	14	0	0	0	0	0	0	0	9	0	0	5	0	0	0	0	0	0	2	0	0	5	0	0
denovo144806	+	0.788	1419	uncultured_bacterium;_112ds10;_AY212564	Bacteria	Firmicutes	Clostridia	denovo144806	Clostridiales	Ruminococcaceae	Oscillibacter		0	1	0	0	0	0	1	2	0	1	0	0	0	0	0	0	0	0	0	0	0	0	0	0	0	0	0	0	0	0	0	0	0	0	0	0	0
denovo144863	+	0.929	1272	uncultured_bacterium;_BD13103;_JQ191125	Bacteria	Firmicutes	Clostridia	denovo144863	Clostridiales	Ruminococcaceae	Clostridium_IV		45	98	74	37	11	52	32	49	27	34	218	7	93	35	8	38	43	91	30	58	107	81	103	20	51	81	47	69	218	16	32	28	30	12	81	39	81
denovo144894	+	0.774	1393	uncultured_bacterium;_C-28;_EU622709	Bacteria	Firmicutes	Clostridia	denovo144894	Clostridiales	unclassified_Clostridiales	unknown		0	0	0	0	0	0	0	0	0	0	0	0	0	0	0	0	0	0	0	0	0	1	2	0	0	0	2	0	0	0	0	0	0	0	0	0	0
denovo144944	+	0.794	1368	uncultured_bacterium;_p-83-a5;_AF371686	Bacteria	Firmicutes	Clostridia	denovo144944	Clostridiales	Clostridiales_Incertae_Sedis_XIII	Anaerovorax		0	2	2	0	0	3	0	2	0	1	7	0	20	0	0	1	25	2	0	2	2	0	4	1	0	0	7	0	0	0	0	0	2	2	1	5	2
denovo145154	+	0.99	1344	uncultured_bacterium;_BG_aaa03b01.Contig1;_EU773021	Bacteria	Firmicutes	Clostridia	denovo145154	Clostridiales	Lachnospiraceae	unclassified_Lachnospiraceae		1	0	0	0	1	0	0	0	0	0	0	0	0	0	0	1	0	0	0	0	0	0	0	0	0	1	0	0	0	0	0	0	0	0	3	0	0
denovo145276	+	0.933	1430	uncultured_bacterium;_wet74;_AY212776	Bacteria	Firmicutes	Clostridia	denovo145276	Clostridiales	Lachnospiraceae	Lachnospiracea_incertae_sedis		1	0	0	0	0	0	0	1	0	0	0	0	0	0	1	0	1	0	4	0	1	0	0	1	0	0	1	0	0	0	0	0	0	0	2	0	0
denovo145307	+	0.871	1305	uncultured_bacterium;_FL_1aaa02b02;_EU775084	Bacteria	Firmicutes	Clostridia	denovo145307	Clostridiales	Ruminococcaceae	unclassified_Ruminococcaceae		0	0	0	0	0	0	0	0	0	0	0	0	2	0	0	0	0	0	0	0	1	0	0	0	0	3	0	0	0	0	0	0	0	0	0	0	2
denovo14532	+	0.785	1275	uncultured_bacterium;_RH_aaj89g03;_EU461454	Bacteria	Firmicutes	Clostridia	denovo14532	Clostridiales	Ruminococcaceae	unclassified_Ruminococcaceae		0	2	0	0	3	0	0	1	0	0	1	3	0	0	0	0	0	1	2	0	1	0	0	1	0	0	1	0	0	0	0	0	1	0	0	0	0
denovo145324	+	0.905	1287	uncultured_bacterium;_horsej_aai89a08;_EU463568	Bacteria	Firmicutes	Clostridia	denovo145324	Clostridiales	Lachnospiraceae	Lachnospiracea_incertae_sedis		0	1	0	1	1	0	0	0	1	0	0	0	0	0	2	0	0	1	0	1	0	1	0	0	0	0	1	1	0	1	0	1	0	0	0	1	0
denovo145359	+	0.877	1312	uncultured_bacterium;_WA_aaa02h07;_EU473485	Bacteria	Bacteroidetes	Bacteroidia	denovo145359	Bacteroidales	unclassified_Bacteroidales	unknown		6	6	3	9	1	3	1	7	5	3	3	3	1	1	0	3	9	11	4	9	3	8	4	6	4	4	11	5	6	26	3	7	5	3	4	14	4
denovo1454	+	0.756	1309	uncultured_bacterium;_WA_aaa02h10;_EU779380	Bacteria	Bacteroidetes	unclassified_Bacteroidetes	denovo1454	unknow	unknown	unknown		0	8	16	6	2	11	1	15	10	6	12	0	0	13	1	6	92	2	0	2	0	13	6	0	9	5	17	16	0	0	7	1	2	1	5	9	6
denovo145509	+	0.687	1316	uncultured_bacterium;_AE1_aaa02b06;_EU771366	Bacteria	Bacteroidetes	Bacteroidia	denovo145509	Bacteroidales	Rikenellaceae	Rikenella		0	0	0	0	0	0	0	0	0	0	0	0	6	0	0	0	2	1	2	2	0	0	1	0	0	0	0	0	0	0	0	0	0	0	0	0	0
denovo145609	+	0.916	1239	uncultured_bacterium;_D114_ERTV_49;_KJ873979	Bacteria	Bacteroidetes	Bacteroidia	denovo145609	Bacteroidales	unclassified_Bacteroidales	unknown		0	0	4	0	0	2	0	0	6	0	15	0	1	1	1	0	20	5	0	0	0	0	6	1	2	6	0	0	0	0	2	1	0	2	0	0	0
denovo145753	+	0.852	1414	uncultured_bacterium;_R-6557;_FJ880114	Bacteria	Firmicutes	Clostridia	denovo145753	Clostridiales	Ruminococcaceae	unclassified_Ruminococcaceae		0	0	0	0	0	0	0	0	0	1	3	0	2	0	0	2	0	0	0	0	0	1	1	0	0	0	0	0	0	0	0	1	0	0	0	2	0
denovo14582	+	0.941	1438	uncultured_bacterium;_1101352040593;_EU842969	Bacteria	Firmicutes	Clostridia	denovo14582	Clostridiales	Ruminococcaceae	Saccharofermentans		7	0	0	7	4	0	0	0	2	0	0	0	1	1	0	0	1	3	0	5	1	0	0	0	0	0	1	0	0	0	0	1	0	0	4	1	0
denovo145884	+	0.938	1432	uncultured_bacterium;_213ds20;_AY212660	Bacteria	Firmicutes	Clostridia	denovo145884	Clostridiales	Lachnospiraceae	Coprococcus		0	0	0	6	0	0	0	3	0	3	0	0	0	0	2	0	3	0	0	0	0	0	0	0	0	0	0	1	0	0	0	0	0	0	0	0	0
denovo145951	+	0.595	1295	uncultured_bacterium;_horsem_aai96a04;_EU463551	Bacteria	Bacteroidetes	Bacteroidia	denovo145951	Bacteroidales	unclassified_Bacteroidales	unknown		1	0	0	1	0	0	0	2	0	0	0	0	0	0	0	0	6	1	0	1	0	0	0	0	0	0	2	0	0	0	0	0	0	0	0	0	0
denovo146036	+	0.948	1335	uncultured_bacterium;_GZ_aaa01b10;_EU470409	Bacteria	Firmicutes	Clostridia	denovo146036	Clostridiales	Ruminococcaceae	Pseudoflavonifractor		0	0	0	0	0	0	0	0	1	0	0	0	0	0	0	1	0	3	0	0	0	0	0	1	0	0	0	0	0	0	0	0	0	0	0	0	0
denovo146054	+	0.798	1217	uncultured_bacterium;_BAZ_aah89g11;_EU772543	Bacteria	Firmicutes	Clostridia	denovo146054	Clostridiales	Ruminococcaceae	unclassified_Ruminococcaceae		1	0	0	0	0	0	0	0	0	0	0	0	0	0	1	0	0	0	0	0	1	0	0	0	0	3	0	0	0	0	2	1	0	0	0	0	0
denovo146077	+	0.92	1315	uncultured_bacterium;_horsem_aai93e11;_EU775831	Bacteria	Bacteroidetes	Bacteroidia	denovo146077	Bacteroidales	unclassified_Bacteroidales	unknown		0	0	0	0	1	0	0	0	0	0	1	0	0	0	1	0	0	0	0	0	0	0	0	0	0	0	0	1	0	0	0	0	0	0	0	0	0
denovo146107	+	0.818	1324	uncultured_bacterium;_RH_aaj90e03;_EU461479	Bacteria	Firmicutes	Clostridia	denovo146107	Clostridiales	Clostridiales_Incertae_Sedis_XIII	Anaerovorax		0	3	1	1	0	2	2	0	1	1	0	2	0	0	2	5	1	5	1	1	0	1	6	0	2	8	2	0	0	1	0	0	1	0	0	5	0
denovo146111	+	0.965	1313	uncultured_bacterium;_AE1_aaa02d08;_EU471580	Bacteria	Firmicutes	Clostridia	denovo146111	Clostridiales	unclassified_Clostridiales	unknown		0	0	0	1	1	0	0	0	0	0	0	0	0	0	0	0	1	0	0	0	2	0	0	0	0	1	0	1	0	0	0	0	0	0	0	0	0
denovo146112	+	0.904	1272	uncultured_bacterium;_BD13103;_JQ191125	Bacteria	Firmicutes	Clostridia	denovo146112	Clostridiales	Ruminococcaceae	Clostridium_IV		1	0	0	0	0	0	0	0	0	0	0	0	0	0	0	0	0	0	0	0	0	0	0	0	0	0	0	0	1	0	0	0	0	0	0	1	0
denovo146122	+	0.908	1324	uncultured_bacterium;_1103200827207;_EU842703	Bacteria	Firmicutes	Clostridia	denovo146122	Clostridiales	Ruminococcaceae	unclassified_Ruminococcaceae		0	0	0	0	0	0	0	0	0	0	1	0	1	0	0	0	0	0	0	0	0	0	1	1	0	0	0	0	0	0	1	1	0	0	0	1	0
denovo146289	+	0.795	1293	uncultured_bacterium;_TSBAR001_G11;_AB486121	Bacteria	Firmicutes	Clostridia	denovo146289	Clostridiales	unclassified_Clostridiales	unknown		6	8	6	5	2	49	3	6	7	5	3	0	39	2	2	11	7	10	20	16	8	4	42	16	6	2	4	7	0	5	11	4	5	15	7	8	39
denovo146295	+	0.954	1171	uncultured_bacterium;_1103200823636;_EU844163	Bacteria	Firmicutes	Clostridia	denovo146295	Clostridiales	unclassified_Clostridiales	unknown		0	0	1	0	5	1	0	8	1	5	0	0	3	2	11	1	5	0	0	6	0	3	2	5	1	15	0	2	0	0	2	5	1	0	1	12	0
denovo146338	+	0.892	1280	uncultured_Bacteroidales_bacterium;_SGYA492;_GQ358293	Bacteria	Bacteroidetes	Bacteroidia	denovo146338	Bacteroidales	Prevotellaceae	Paraprevotella		2	22	1	23	3	9	4	90	6	3	4	7	15	5	3	3	34	26	204	42	21	7	26	35	2	75	97	43	0	18	7	5	5	20	5	3	51
denovo146363	+	0.793	1399	uncultured_rumen_bacterium;_P5_M24;_EU382059	Bacteria	Bacteroidetes	Bacteroidia	denovo146363	Bacteroidales	Prevotellaceae	Prevotella		0	2	0	3	0	0	0	4	0	0	0	0	0	0	3	0	0	0	0	0	0	0	1	4	0	2	0	0	4	0	2	0	3	0	0	0	0
denovo146398	+	0.758	1329	uncultured_bacterium;_WA_aaa02d06;_EU473579	Bacteria	Bacteroidetes	Bacteroidia	denovo146398	Bacteroidales	Porphyromonadaceae	Paludibacter		0	0	1	0	0	0	0	0	0	1	0	0	0	3	0	0	2	0	0	0	0	0	0	0	0	0	0	0	0	0	0	0	0	0	1	0	0
denovo146402	+	0.881	1329	uncultured_bacterium;_AE2_aaa04c06;_EU471736	Bacteria	Firmicutes	Clostridia	denovo146402	Clostridiales	unclassified_Clostridiales	unknown		0	4	14	2	0	8	4	6	2	7	9	1	11	6	4	1	14	1	2	4	3	4	6	5	2	15	8	1	0	0	4	9	0	6	1	13	1
denovo14641	+	0.805	1270	uncultured_bacterium;_horsej_f04_1;_EU775789	Bacteria	Firmicutes	Clostridia	denovo14641	Clostridiales	Lachnospiraceae	unclassified_Lachnospiraceae		0	0	0	2	0	0	0	0	0	0	0	0	0	0	0	0	0	0	0	0	0	0	0	0	0	0	3	0	0	0	0	0	0	0	0	2	0
denovo146422	+	0.889	1225	uncultured_bacterium;_CAP_aai00b04;_EU459565	Bacteria	Firmicutes	Clostridia	denovo146422	Clostridiales	Ruminococcaceae	unclassified_Ruminococcaceae		0	0	0	0	0	1	0	0	0	0	1	0	0	0	0	0	0	0	0	0	0	0	2	0	0	1	1	0	0	0	0	2	1	0	0	0	0
denovo146498	+	0.716	1287	uncultured_bacterium;_ncd07e03c1;_HM246778	Bacteria	Bacteroidetes	Bacteroidia	denovo146498	Bacteroidales	Prevotellaceae	Prevotella		0	0	0	1	0	0	0	1	0	0	0	0	0	1	0	0	0	0	0	0	0	0	0	0	0	0	2	0	0	0	0	0	0	0	0	0	0
denovo146570	+	0.556	1295	uncultured_bacterium;_horsem_aai96a04;_EU463551	Bacteria	Bacteroidetes	Bacteroidia	denovo146570	Bacteroidales	unclassified_Bacteroidales	unknown		0	0	0	1	0	0	0	0	0	0	0	0	0	0	0	0	4	0	0	0	1	0	0	0	0	2	0	0	0	0	0	0	1	0	0	0	0
denovo14658	+	0.879	1286	uncultured_bacterium;_SG_B558;_KF843214	Bacteria	Firmicutes	Clostridia	denovo14658	Clostridiales	Lachnospiraceae	unclassified_Lachnospiraceae		2	0	0	2	2	2	0	1	1	0	0	0	0	0	0	1	3	0	7	3	4	17	0	11	4	1	0	3	0	12	2	2	2	6	6	0	1
denovo146589	+	0.81	1332	uncultured_bacterium;_AE2_aaa04h03;_EU771122	Bacteria	Bacteroidetes	Bacteroidia	denovo146589	Bacteroidales	Porphyromonadaceae	Paludibacter		0	0	0	0	0	2	0	0	0	0	1	0	4	0	0	0	0	0	0	0	0	0	0	0	0	0	0	0	0	0	0	0	0	0	0	1	2
denovo146691	+	0.778	1335	uncultured_bacterium;_Fb1-37;_JX095160	Bacteria	Firmicutes	Clostridia	denovo146691	Clostridiales	Ruminococcaceae	Oscillibacter		0	2	0	1	0	1	0	0	0	1	0	0	0	0	0	1	2	0	0	0	1	0	0	0	0	0	0	1	0	0	0	0	0	0	1	0	0
denovo146801	+	0.882	1382	uncultured_bacterium;_p-444-o3;_AF371657	Bacteria	Firmicutes	Clostridia	denovo146801	Clostridiales	Lachnospiraceae	unclassified_Lachnospiraceae		2	4	0	2	1	4	4	2	1	2	1	2	2	0	4	2	7	3	6	3	3	2	6	4	0	1	8	4	0	0	1	1	4	1	3	0	0
denovo146856	+	0.853	1238	uncultured_bacterium;_mcbc2;_AM932528	Bacteria	Firmicutes	Clostridia	denovo146856	Clostridiales	Lachnospiraceae	Coprococcus		1	2	0	11	0	0	0	0	0	2	1	0	4	0	0	1	2	1	0	9	5	0	0	0	0	1	0	0	0	0	0	0	0	1	0	0	0
denovo147029	+	0.967	1329	uncultured_bacterium;_WA_aaa04b06;_EU473543	Bacteria	Firmicutes	Clostridia	denovo147029	Clostridiales	unclassified_Clostridiales	unknown		2	1	9	1	8	29	5	17	3	16	28	2	18	10	2	1	19	8	2	3	10	19	22	14	4	16	5	1	0	0	4	8	0	3	13	9	8
denovo147046	+	0.856	1444	uncultured_bacterium;_R-C-D03;_AB506316	Bacteria	Firmicutes	Clostridia	denovo147046	Clostridiales	Lachnospiraceae	Lachnospiracea_incertae_sedis		0	0	0	0	0	0	0	0	0	2	0	0	0	0	0	0	0	0	0	0	0	2	0	0	0	0	0	0	0	0	0	0	0	0	0	0	0
denovo147095	+	0.889	1223	uncultured_bacterium;_D139_ERTUP_88;_KJ874006	Bacteria	Firmicutes	Clostridia	denovo147095	Clostridiales	Ruminococcaceae	Oscillibacter		0	0	0	0	0	0	0	4	0	0	0	0	0	0	0	0	0	0	0	0	0	0	0	0	0	0	0	0	0	0	0	0	0	0	0	0	0
denovo147101	+	0.984	1409	uncultured_bacterium;_1103200825070;_EU842528	Bacteria	Firmicutes	Clostridia	denovo147101	Clostridiales	Eubacteriaceae	Anaerofustis		1	15	14	3	6	21	6	21	14	8	8	3	20	7	5	21	34	20	15	4	4	19	4	17	1	32	2	12	0	0	0	2	3	0	20	21	14
denovo147226	+	0.811	1392	uncultured_bacterium;_SMR71;_AM930368	Bacteria	Firmicutes	Clostridia	denovo147226	Clostridiales	Lachnospiraceae	Cellulosilyticum		13	0	5	1	1	0	0	2	0	0	2	1	1	1	4	0	9	0	1	0	2	24	0	10	8	7	0	0	1	21	0	3	3	1	9	8	0
denovo147259	+	0.848	1322	uncultured_bacterium;_horsem_aai94c06;_EU463454	Bacteria	Bacteroidetes	Bacteroidia	denovo147259	Bacteroidales	Porphyromonadaceae	unclassified_Porphyromonadaceae		0	0	0	0	0	0	0	0	0	0	0	0	0	0	0	0	0	0	0	0	0	0	0	0	0	0	0	0	0	1	0	0	0	0	0	0	0
denovo147270	+	0.932	1319	uncultured_bacterium;_AE2_aaa02g02;_EU471813	Bacteria	Bacteroidetes	Bacteroidia	denovo147270	Bacteroidales	Porphyromonadaceae	Paludibacter		0	1	0	6	3	6	2	0	10	8	22	22	1	15	0	2	7	5	0	2	0	1	20	9	22	0	3	0	0	0	0	24	0	0	25	13	8
denovo147288	+	0.929	1320	uncultured_bacterium;_horsem_aai93d10;_EU463412	Bacteria	Firmicutes	Clostridia	denovo147288	Clostridiales	Clostridiales_Incertae_Sedis_XIII	Mogibacterium		0	0	0	0	1	1	0	1	0	1	1	0	1	1	0	1	2	2	0	0	1	0	0	0	1	0	0	0	0	0	0	0	0	0	0	1	0
denovo147336	+	0.766	1409	uncultured_bacterium;_1103200825070;_EU842528	Bacteria	Firmicutes	Clostridia	denovo147336	Clostridiales	Eubacteriaceae	Anaerofustis		0	0	0	3	0	0	0	0	0	1	0	0	1	0	0	0	0	0	1	0	0	2	0	0	0	2	0	2	0	0	0	0	0	0	1	1	0
denovo147372	+	0.884	1298	uncultured_bacterium;_WA_aaa01f11;_EU473520	Bacteria	Fibrobacteres	Fibrobacteria	denovo147372	Fibrobacterales	Fibrobacteraceae	Fibrobacter		0	0	0	3	0	0	0	0	0	0	0	1	0	0	0	0	0	0	0	0	0	0	0	0	0	0	0	0	0	0	0	0	0	0	1	0	0
denovo147457	+	0.933	1223	uncultured_bacterium;_D139_ERTUP_88;_KJ874006	Bacteria	Firmicutes	Clostridia	denovo147457	Clostridiales	Ruminococcaceae	unclassified_Ruminococcaceae		0	0	0	0	1	0	0	0	3	0	0	0	1	0	0	0	2	0	0	1	0	0	0	0	0	1	1	0	0	0	2	0	0	0	0	0	0
denovo147599	+	0.892	1241	uncultured_bacterium;_RL185_aaj69c03;_DQ824525	Bacteria	Firmicutes	Clostridia	denovo147599	Clostridiales	unclassified_Clostridiales	unknown		0	0	0	0	0	0	0	1	0	0	0	2	0	0	0	0	0	1	0	0	0	0	1	0	0	0	0	0	0	0	0	0	0	0	0	0	0
denovo147632	+	0.744	1366	uncultured_bacterium;_16saw12-2f07.p1k;_EF602916	Bacteria	Firmicutes	Clostridia	denovo147632	Clostridiales	unclassified_Clostridiales	unknown		0	0	0	0	1	0	0	2	0	0	0	1	1	0	0	2	0	0	1	2	1	0	0	0	0	0	0	0	0	0	0	0	0	0	0	0	0
denovo147685	+	0.875	1350	uncultured_bacterium;_p-202-o5;_AF371557	Bacteria	Firmicutes	Clostridia	denovo147685	Clostridiales	Lachnospiraceae	unclassified_Lachnospiraceae		4	7	0	10	0	12	1	4	4	11	1	1	2	2	0	3	2	3	0	13	8	13	7	2	0	2	8	0	0	0	1	1	4	0	0	5	3
denovo147715	+	0.846	1250	uncultured_rumen_bacterium;_CARS1G08;_GQ327273	Bacteria	Firmicutes	Clostridia	denovo147715	Clostridiales	Ruminococcaceae	unclassified_Ruminococcaceae		0	0	0	0	0	4	0	0	1	1	1	0	0	0	0	0	0	0	0	0	0	0	1	0	0	0	0	0	0	0	0	0	0	0	0	2	0
denovo147750	+	0.913	1287	uncultured_bacterium;_IR_aaa03c11;_EU474600	Bacteria	Bacteroidetes	unclassified_Bacteroidetes	denovo147750	unknow	unknown	unknown		0	0	1	0	0	0	0	0	0	0	0	0	0	0	0	0	0	0	0	0	0	1	0	0	0	0	0	0	0	0	0	1	0	0	0	1	0
denovo14779	+	0.781	1351	uncultured_Clostridium_sp.;_BZ14;_JX560548	Bacteria	Firmicutes	Clostridia	denovo14779	Clostridiales	Ruminococcaceae	Clostridium_IV		0	0	0	0	0	0	0	0	0	0	0	4	0	0	0	0	3	2	0	0	0	0	4	0	0	1	0	0	0	0	0	0	0	0	0	1	1
denovo147840	+	0.959	1237	uncultured_bacterium;_D10_ERTU_1011;_KJ873964	Bacteria	Bacteroidetes	unclassified_Bacteroidetes	denovo147840	unknow	unknown	unknown		3	3	0	0	0	3	1	1	3	0	0	0	0	0	0	0	3	0	0	0	1	2	0	0	3	0	2	0	0	0	2	0	0	1	2	0	1
denovo147853	+	0.805	1290	uncultured_bacterium;_Camel_AAR_089;_HM008794	Bacteria	Bacteroidetes	Bacteroidia	denovo147853	Bacteroidales	unclassified_Bacteroidales	unknown		0	1	0	0	0	0	0	3	0	2	0	0	0	0	0	0	0	0	0	0	0	0	0	0	0	0	0	0	0	0	0	0	0	0	0	0	0
denovo147888	+	0.908	1303	uncultured_bacterium;_SQ_aah80f05;_EU459880	Bacteria	Firmicutes	Clostridia	denovo147888	Clostridiales	Ruminococcaceae	unclassified_Ruminococcaceae		1	4	0	2	1	0	0	2	0	0	0	0	0	0	0	1	0	4	3	2	0	0	0	0	0	3	2	0	0	0	0	0	8	0	0	0	0
denovo147935	+	0.854	1292	uncultured_bacterium;_5-6A14;_FJ681184	Bacteria	Firmicutes	Clostridia	denovo147935	Clostridiales	Ruminococcaceae	Ruminococcus		0	0	4	3	0	0	0	0	0	0	2	2	4	0	0	0	0	1	1	0	0	0	0	3	0	0	0	0	0	0	0	0	0	0	2	0	0
denovo147962	+	0.884	1223	uncultured_bacterium;_D139_ERTUP_88;_KJ874006	Bacteria	Firmicutes	Clostridia	denovo147962	Clostridiales	Ruminococcaceae	unclassified_Ruminococcaceae		0	4	0	3	0	0	0	3	0	5	0	0	0	0	0	3	3	3	0	0	1	0	0	0	0	0	0	0	0	0	0	0	3	0	0	0	0
denovo147974	+	0.977	1337	uncultured_bacterium;_horsej_aai92a04;_EU463740	Bacteria	Spirochaetes	Spirochaetia	denovo147974	Spirochaetales	Spirochaetaceae	Treponema		1	1	0	2	0	0	0	0	0	2	0	0	2	0	0	4	1	0	3	0	0	0	1	0	0	0	2	0	0	0	0	0	0	0	0	0	0
denovo14805	+	0.724	1325	uncultured_bacterium;_horsej_aai89f10;_EU463609	Bacteria	Bacteroidetes	unclassified_Bacteroidetes	denovo14805	unknow	unknown	unknown		0	5	0	0	2	3	0	0	2	2	2	4	2	2	0	0	0	0	0	1	0	1	0	6	0	0	2	1	0	0	1	0	0	0	1	0	0
denovo148065	+	0.955	1332	uncultured_bacterium;_horsem_aai93b09;_EU775758	Bacteria	Firmicutes	Clostridia	denovo148065	Clostridiales	Ruminococcaceae	Oscillibacter		0	1	0	0	0	1	0	0	0	1	0	0	1	2	1	0	0	1	0	0	0	0	0	0	0	1	0	0	3	0	0	0	1	0	0	0	0
denovo148135	+	0.938	1319	uncultured_bacterium;_GZ_aaa03d06;_EU470304	Bacteria	Bacteroidetes	Bacteroidia	denovo148135	Bacteroidales	unclassified_Bacteroidales	unknown		0	1	0	0	0	0	0	0	0	0	0	0	0	0	0	0	1	1	0	0	0	0	0	0	0	0	0	0	0	0	0	0	2	0	1	0	0
denovo148147	+	0.879	1321	uncultured_bacterium;_Hmb1-06;_JX096219	Bacteria	Firmicutes	Clostridia	denovo148147	Clostridiales	Ruminococcaceae	Acetivibrio		2	5	11	0	0	0	2	3	4	0	1	1	4	1	2	2	5	2	0	1	0	0	0	1	2	10	1	0	1	0	1	0	4	1	3	4	1
denovo148157	+	0.889	1375	uncultured_bacterium;_B5_N1;_EF025270	Bacteria	Firmicutes	Clostridia	denovo148157	Clostridiales	Lachnospiraceae	Blautia		0	1	0	0	0	0	0	0	0	0	1	0	0	0	0	0	1	0	0	1	0	0	1	1	0	1	0	0	0	0	0	0	0	0	0	0	0
denovo148223	+	0.85	1270	uncultured_bacterium;_D176_ERTVP_2018;_KJ874046	Bacteria	Firmicutes	Negativicutes	denovo148223	Selenomonadales	Veillonellaceae	Anaerovibrio		0	1	0	0	0	0	0	0	0	1	0	0	1	0	0	0	1	1	0	5	0	0	0	0	0	0	0	0	0	0	0	0	0	0	0	0	0
denovo148229	+	0.896	1440	uncultured_bacterium;_Y14_2_2;_AB821586	Bacteria	Firmicutes	Clostridia	denovo148229	Clostridiales	Lachnospiraceae	unclassified_Lachnospiraceae		1	0	0	0	1	0	1	1	0	0	0	0	0	0	0	0	0	0	0	0	0	1	0	0	0	0	0	0	0	0	0	0	0	0	0	0	0
denovo148272	+	0.757	1333	uncultured_bacterium;_horsem_aai93d02;_EU463409	Bacteria	Spirochaetes	Spirochaetia	denovo148272	Spirochaetales	Spirochaetaceae	Treponema		0	0	0	1	2	0	0	1	0	1	0	0	0	0	2	0	0	0	0	0	0	0	2	2	0	0	0	0	0	0	2	0	0	0	1	2	0
denovo148335	+	0.991	1171	uncultured_bacterium;_wet50;_AY212753	Bacteria	unclassified_Bacteria	unknow	denovo148335	unknow	unknown	unknown		0	1	0	0	0	0	0	0	0	0	1	0	1	0	1	0	4	1	0	1	0	0	2	0	0	0	0	1	0	0	1	0	0	1	1	2	0
denovo148338	+	0.746	1271	uncultured_bacterium;_Hdb1-74;_JX095556	Bacteria	Firmicutes	Clostridia	denovo148338	Clostridiales	Ruminococcaceae	unclassified_Ruminococcaceae		0	0	0	0	0	0	0	2	2	0	0	0	0	1	0	0	3	2	0	0	8	0	0	0	0	0	0	0	0	0	0	0	0	0	8	0	0
denovo14834	+	0.822	1417	uncultured_bacterium;_E26;_AM500778	Bacteria	Firmicutes	Clostridia	denovo14834	Clostridiales	Lachnospiraceae	unclassified_Lachnospiraceae		0	1	0	2	0	0	0	0	0	0	1	0	0	0	0	0	0	0	0	1	0	0	3	0	0	1	0	0	0	1	0	0	0	0	0	0	0
denovo148356	+	0.901	1415	uncultured_bacterium;_SJTU_B_01_54;_EF401935	Bacteria	Firmicutes	Clostridia	denovo148356	Clostridiales	Ruminococcaceae	Ruminococcus		0	26	0	3	0	186	118	0	0	28	0	0	0	2	0	1	0	25	0	1	3	0	0	1	0	1	145	7	0	0	0	0	0	0	0	0	0
denovo14842	+	0.924	1414	uncultured_bacterium;_1103200821556;_EU843097	Bacteria	Firmicutes	Clostridia	denovo14842	Clostridiales	Lachnospiraceae	unclassified_Lachnospiraceae		0	0	1	0	0	3	0	0	0	1	0	0	0	0	0	0	0	0	0	0	2	0	0	0	0	0	0	0	0	0	0	0	0	0	3	0	0
denovo14843	+	0.789	1320	uncultured_bacterium;_BKLE_e08;_EU469376	Bacteria	Bacteroidetes	Bacteroidia	denovo14843	Bacteroidales	Prevotellaceae	Prevotella		0	1	0	0	0	0	0	0	0	0	0	0	0	0	2	0	0	0	0	0	0	0	0	0	0	1	0	0	5	0	0	0	1	0	0	1	0
denovo148480	+	0.958	1314	uncultured_bacterium;_AE1_aaa02d03;_EU771132	Bacteria	Firmicutes	Clostridia	denovo148480	Clostridiales	Lachnospiraceae	Roseburia		0	0	0	0	0	0	0	0	0	0	0	0	0	0	0	0	0	1	0	0	0	0	0	0	0	0	0	0	0	1	0	0	1	0	2	0	0
denovo148514	+	0.84	1287	uncultured_bacterium;_KO1_aai43f11;_EU776400	Bacteria	Firmicutes	Clostridia	denovo148514	Clostridiales	Ruminococcaceae	unclassified_Ruminococcaceae		0	0	0	0	0	0	0	0	0	0	0	0	0	0	0	0	1	0	2	0	0	0	0	0	0	0	0	3	0	0	1	0	0	0	0	1	0
denovo148538	+	0.912	1322	uncultured_bacterium;_horsem_aai94c06;_EU463454	Bacteria	Bacteroidetes	Bacteroidia	denovo148538	Bacteroidales	Porphyromonadaceae	unclassified_Porphyromonadaceae		0	1	0	0	0	0	0	0	0	0	0	0	0	0	0	0	0	0	0	0	0	0	0	2	0	0	0	3	2	0	0	0	0	0	0	0	0
denovo14858	+	0.675	1395	uncultured_rumen_bacterium;_R-A-104;_AB614654	Bacteria	Bacteroidetes	Bacteroidia	denovo14858	Bacteroidales	Prevotellaceae	Paraprevotella		0	0	0	0	0	1	0	0	0	3	0	0	1	0	0	0	0	0	0	1	0	0	0	1	0	0	0	0	0	0	0	0	0	0	0	2	0
denovo148641	+	0.781	1246	uncultured_bacterium;_D2_ERTVP_1005;_KJ874072	Bacteria	Bacteroidetes	Bacteroidia	denovo148641	Bacteroidales	Porphyromonadaceae	unclassified_Porphyromonadaceae		1	2	0	1	0	0	0	0	0	0	0	1	0	1	0	1	0	1	0	0	0	0	1	0	0	0	0	0	0	0	0	2	0	0	0	0	0
denovo148664	+	0.986	1232	uncultured_bacterium;_D41_ERTU_1005;_KJ874105	Bacteria	Firmicutes	Clostridia	denovo148664	Clostridiales	Ruminococcaceae	unclassified_Ruminococcaceae		56	33	26	34	11	82	16	38	19	35	50	19	52	22	1	10	51	104	0	63	64	22	46	14	5	28	34	28	3	10	3	9	20	5	29	25	31
denovo14874	+	0.815	1264	uncultured_bacterium;_OK1_f11;_EU468483	Bacteria	Firmicutes	Clostridia	denovo14874	Clostridiales	Ruminococcaceae	unclassified_Ruminococcaceae		2	0	0	0	0	1	0	1	1	0	0	1	0	0	0	2	4	0	0	0	4	1	0	0	0	5	2	3	0	0	0	0	1	0	0	0	0
denovo148745	+	0.821	1246	uncultured_bacterium;_BG_aaa03h09;_EU473619	Bacteria	Bacteroidetes	unclassified_Bacteroidetes	denovo148745	unknow	unknown	unknown		0	0	0	0	0	0	0	0	0	0	0	0	0	0	0	0	0	0	0	0	0	1	0	0	0	0	0	0	0	0	0	0	0	0	0	0	0
denovo148777	+	0.943	1414	uncultured_bacterium;_1103200821556;_EU843097	Bacteria	Firmicutes	Clostridia	denovo148777	Clostridiales	Lachnospiraceae	unclassified_Lachnospiraceae		0	1	0	0	0	0	0	0	1	0	0	0	1	3	0	0	0	2	0	1	0	0	4	0	0	1	0	0	0	0	0	0	0	0	1	0	0
denovo14883	+	0.808	1314	uncultured_bacterium;_AFEL3_aao14f06;_EU771762	Bacteria	Firmicutes	Clostridia	denovo14883	Clostridiales	Lachnospiraceae	unclassified_Lachnospiraceae		0	0	0	0	3	0	0	0	0	0	0	0	0	0	0	0	0	1	0	0	0	0	0	1	0	1	1	1	0	0	0	0	0	0	0	0	0
denovo148855	+	0.955	1330	uncultured_bacterium;_BG_aaa03g10.Contig1;_EU773057	Bacteria	Firmicutes	Clostridia	denovo148855	Clostridiales	Lachnospiraceae	unclassified_Lachnospiraceae		0	0	0	0	0	0	0	0	0	0	0	0	0	0	0	0	1	0	0	0	0	0	0	1	0	1	0	0	0	1	0	0	0	0	1	0	1
denovo148950	+	0.791	1418	Candidatus_Soleaferrea_massiliensis_AP7;_JX101688	Bacteria	Firmicutes	Clostridia	denovo148950	Clostridiales	Ruminococcaceae	unclassified_Ruminococcaceae		0	0	2	0	0	0	0	0	0	0	1	0	0	0	0	0	0	0	0	2	0	0	0	0	0	0	0	0	0	0	0	0	0	0	0	0	0
denovo149005	+	0.642	1344	uncultured_Bacteroidales_bacterium;_EMP_F41;_EU794133	Bacteria	Bacteroidetes	Bacteroidia	denovo149005	Bacteroidales	Porphyromonadaceae	unclassified_Porphyromonadaceae		0	0	0	0	2	0	3	0	0	0	0	3	1	0	0	0	1	0	0	1	0	0	0	0	0	0	0	0	0	0	0	2	0	0	1	0	0
denovo14907	+	0.929	1327	uncultured_bacterium;_GZ_aaa04h04;_EU470447	Bacteria	Bacteroidetes	Bacteroidia	denovo14907	Bacteroidales	Rikenellaceae	Rikenella		0	0	0	0	0	3	1	7	6	0	1	0	5	0	9	7	8	0	1	2	0	1	1	0	5	36	0	0	0	0	8	0	0	1	3	6	1
denovo149084	+	0.964	1307	uncultured_bacterium;_horsem_aai94c12;_EU463458	Bacteria	Firmicutes	Clostridia	denovo149084	Clostridiales	Ruminococcaceae	unclassified_Ruminococcaceae		0	0	0	0	1	0	0	0	0	0	0	0	1	0	0	0	4	0	0	0	0	0	1	0	1	1	0	0	0	0	0	0	0	0	0	0	0
denovo149111	+	0.743	1276	uncultured_bacterium;_AFEL3_aao13h12;_EU465912	Bacteria	Actinobacteria	Actinobacteria	denovo149111	Coriobacteriales	Coriobacteriaceae	unclassified_Coriobacteriaceae		0	0	0	0	0	0	1	0	0	0	1	0	3	0	0	0	0	1	0	1	0	0	0	0	0	2	1	0	0	0	0	0	0	3	0	0	0
denovo149127	+	0.929	1298	uncultured_bacterium;_WA_aaa01f11;_EU473520	Bacteria	Fibrobacteres	Fibrobacteria	denovo149127	Fibrobacterales	Fibrobacteraceae	Fibrobacter		0	0	0	0	0	0	0	0	0	0	0	0	0	0	0	0	0	0	0	0	0	0	0	0	0	1	0	2	0	0	0	0	0	0	1	0	1
denovo149172	+	0.764	1390	uncultured_bacterium;_XJC39;_GU174032	Bacteria	Bacteroidetes	Bacteroidia	denovo149172	Bacteroidales	unclassified_Bacteroidales	unknown		0	0	0	0	0	0	0	3	0	0	0	0	0	0	0	0	4	0	0	0	0	0	0	3	0	0	0	0	0	0	0	0	0	0	0	0	0
denovo149188	+	0.974	1324	uncultured_bacterium;_horsem_aai95a02;_EU463496	Bacteria	Firmicutes	Clostridia	denovo149188	Clostridiales	Lachnospiraceae	unclassified_Lachnospiraceae		0	0	0	0	0	0	0	0	0	1	0	0	0	0	0	0	0	0	0	0	0	2	0	1	1	0	0	0	0	0	0	0	0	0	0	0	0
denovo149275	+	0.834	1378	uncultured_bacterium;_1103200843268;_EU844474	Bacteria	Firmicutes	Clostridia	denovo149275	Clostridiales	Ruminococcaceae	unclassified_Ruminococcaceae		0	0	1	0	0	0	1	0	0	0	0	0	0	0	0	0	1	0	0	0	0	0	0	0	0	0	0	0	0	0	0	0	0	1	0	0	0
denovo149405	+	0.769	1181	uncultured_Bacteroidales_bacterium;_SGYA720;_GQ358400	Bacteria	Bacteroidetes	Bacteroidia	denovo149405	Bacteroidales	Prevotellaceae	Paraprevotella		18	1	0	14	1	4	2	3	2	4	6	1	4	5	0	0	8	8	0	3	8	9	1	0	5	0	9	4	0	0	2	6	3	0	10	6	9
denovo149696	+	0.705	1377	uncultured_organism;_ELU0125-T311-S-NI_000162;_HQ791921	Bacteria	Bacteroidetes	Bacteroidia	denovo149696	Bacteroidales	Bacteroidaceae	Bacteroides		35	0	0	0	2	9	0	0	2	0	0	2	0	5	0	0	0	0	0	0	9	3	0	0	4	0	0	1	0	0	0	8	0	0	6	0	0
denovo149803	+	0.75	1420	uncultured_bacterium;_1103200848689;_EU844618	Bacteria	Firmicutes	Clostridia	denovo149803	Clostridiales	Lachnospiraceae	unclassified_Lachnospiraceae		0	0	0	0	0	0	0	0	0	0	0	0	0	0	0	3	0	0	0	0	0	0	0	0	0	0	0	0	0	0	0	0	0	0	0	0	0
denovo14989	+	0.864	1289	uncultured_bacterium;_BD03175;_JQ184238	Bacteria	Firmicutes	Clostridia	denovo14989	Clostridiales	unclassified_Clostridiales	unknown		1	0	0	0	0	1	0	1	2	1	1	0	0	0	0	0	2	0	0	0	1	1	0	0	1	0	0	1	0	0	0	0	1	0	0	1	0
denovo150007	+	0.872	1390	uncultured_bacterium;_XJC39;_GU174032	Bacteria	Bacteroidetes	Bacteroidia	denovo150007	Bacteroidales	unclassified_Bacteroidales	unknown		0	0	0	0	0	0	0	1	0	0	1	0	2	0	0	0	3	0	0	0	0	0	0	0	0	0	0	0	0	0	0	0	0	0	0	0	1
denovo150013	+	0.851	1437	uncultured_bacterium;_N141;_AB494956	Bacteria	Firmicutes	Clostridia	denovo150013	Clostridiales	Ruminococcaceae	unclassified_Ruminococcaceae		0	1	0	0	0	0	0	0	0	0	0	0	0	0	0	0	0	0	0	0	1	1	0	0	0	0	1	1	0	0	0	4	0	0	0	0	0
denovo150016	+	0.804	1329	uncultured_bacterium;_horsej_aai89b03;_EU463572	Bacteria	Bacteroidetes	Bacteroidia	denovo150016	Bacteroidales	Prevotellaceae	Prevotella		0	1	0	0	0	1	1	4	3	0	7	0	49	0	9	7	27	0	2	0	9	0	1	4	10	1	0	0	0	0	2	0	1	25	0	0	6
denovo150042	+	0.941	1324	uncultured_bacterium;_WA_aaa02h01;_EU473438	Bacteria	Firmicutes	Clostridia	denovo150042	Clostridiales	Ruminococcaceae	Acetivibrio		0	0	0	1	0	0	0	1	0	1	2	0	2	0	0	1	0	1	0	1	0	0	0	1	0	1	0	0	0	0	0	0	0	0	0	0	0
denovo150076	+	0.851	1253	uncultured_bacterium;_horsej_h06_1;_EU468246	Bacteria	Firmicutes	Clostridia	denovo150076	Clostridiales	Ruminococcaceae	unclassified_Ruminococcaceae		0	0	0	0	0	0	0	0	0	2	0	1	0	0	0	0	0	0	0	0	0	0	0	0	0	0	0	0	0	0	0	0	0	0	0	0	0
denovo150169	+	0.863	1375	uncultured_bacterium;_4-2B9;_FJ679526	Bacteria	Firmicutes	Clostridia	denovo150169	Clostridiales	Ruminococcaceae	unclassified_Ruminococcaceae		0	0	0	0	0	1	0	0	1	0	0	0	0	0	0	0	0	0	0	2	0	0	0	0	0	1	0	2	0	0	0	0	0	0	0	0	0
denovo150170	+	0.823	1336	uncultured_bacterium;_IR_aaa03h11;_EU474636	Bacteria	Firmicutes	Clostridia	denovo150170	Clostridiales	Clostridiales_Incertae_Sedis_XIII	Anaerovorax		5	2	1	4	0	7	0	2	0	1	4	3	6	3	2	1	16	4	0	9	1	6	3	16	1	17	1	2	0	0	0	5	1	2	1	6	3
denovo150264	+	0.912	1250	uncultured_bacterium;_AE2_aaa04e11;_EU771423	Bacteria	Firmicutes	Clostridia	denovo150264	Clostridiales	unclassified_Clostridiales	unknown		1	0	0	0	1	3	1	0	3	0	0	0	6	5	1	1	3	1	0	2	0	6	0	1	0	3	3	0	0	0	0	0	1	0	7	3	0
denovo150293	+	0.866	1321	uncultured_bacterium;_GZ_aaa04c12;_EU470298	Bacteria	Bacteroidetes	Bacteroidia	denovo150293	Bacteroidales	unclassified_Bacteroidales	unknown		0	0	0	0	0	0	0	0	0	0	0	1	0	0	0	0	0	0	0	2	0	0	0	0	0	0	0	0	0	0	0	0	0	0	0	1	0
denovo150385	+	0.591	1333	uncultured_bacterium;_CAP_aah97g01;_EU459469	Bacteria	Bacteroidetes	Bacteroidia	denovo150385	Bacteroidales	Porphyromonadaceae	unclassified_Porphyromonadaceae		0	0	0	0	0	0	0	0	0	0	0	0	0	0	0	0	0	0	0	0	0	0	0	0	0	0	0	0	0	0	0	0	0	0	0	2	0
denovo150397	+	0.776	1268	uncultured_Clostridiaceae_bacterium;_Rs-A13;_AB089030	Bacteria	Firmicutes	Clostridia	denovo150397	Clostridiales	Ruminococcaceae	unclassified_Ruminococcaceae		1	3	0	1	0	0	0	4	0	2	0	0	0	0	1	0	2	0	0	1	0	0	1	0	0	2	1	0	0	0	0	0	0	0	0	1	0
denovo150402	+	0.769	1314	uncultured_bacterium;_Hdb2-55;_JX095631	Bacteria	Firmicutes	Clostridia	denovo150402	Clostridiales	Ruminococcaceae	Ruminococcus		0	0	0	1	0	0	1	0	1	0	0	0	1	0	0	0	1	0	0	0	0	0	0	0	0	0	0	0	0	0	0	0	0	0	0	0	0
denovo150524	+	0.868	1429	uncultured_bacterium;_N86;_AB494914	Bacteria	Firmicutes	Clostridia	denovo150524	Clostridiales	Ruminococcaceae	Saccharofermentans		0	0	0	0	1	0	0	0	0	0	0	0	0	0	0	0	1	0	0	0	0	0	0	0	0	0	0	1	0	0	0	0	0	0	0	0	0
denovo150598	+	0.891	1332	uncultured_bacterium;_TU1_aaa04c02;_EU470094	Bacteria	Firmicutes	Clostridia	denovo150598	Clostridiales	Lachnospiraceae	unclassified_Lachnospiraceae		0	0	0	0	0	0	0	0	0	0	0	0	0	0	0	0	1	0	0	0	0	0	0	2	1	0	1	0	0	0	0	0	0	0	0	0	4
denovo150609	+	0.986	1332	uncultured_bacterium;_GZ_aaa03d01;_EU470367	Bacteria	Firmicutes	Clostridia	denovo150609	Clostridiales	Lachnospiraceae	Blautia		23	50	68	17	12	22	2	62	12	31	17	10	6	7	10	21	17	18	7	13	25	23	28	12	0	14	21	74	0	6	6	5	11	7	29	13	8
denovo150638	+	0.897	1314	uncultured_bacterium;_horsem_aai93f05;_EU463422	Bacteria	Spirochaetes	Spirochaetia	denovo150638	Spirochaetales	Spirochaetaceae	Treponema		1	1	1	1	0	0	0	1	0	1	0	0	0	1	0	0	4	3	0	0	1	0	0	0	0	1	0	2	0	0	0	0	0	0	1	0	0
denovo150696	+	0.747	1332	uncultured_bacterium;_KO1_aai43c08;_EU461055	Bacteria	Bacteroidetes	Bacteroidia	denovo150696	Bacteroidales	Porphyromonadaceae	Barnesiella		1	0	0	3	0	0	0	0	0	0	0	1	0	0	0	0	1	0	0	0	0	0	0	0	0	0	2	0	1	0	0	0	0	0	0	0	0
denovo150763	+	0.974	1324	uncultured_bacterium;_horsem_aai95a02;_EU463496	Bacteria	Firmicutes	Clostridia	denovo150763	Clostridiales	Lachnospiraceae	unclassified_Lachnospiraceae		1	1	0	0	0	0	1	0	0	0	0	1	1	1	0	0	0	0	0	0	0	0	2	0	1	1	0	0	0	0	0	0	0	1	0	0	2
denovo150800	+	0.804	1403	uncultured_bacterium;_AP07K.302;_AM275604	Bacteria	Firmicutes	Clostridia	denovo150800	Clostridiales	unclassified_Clostridiales	unknown		0	0	0	1	4	0	0	0	4	0	0	0	0	0	0	0	0	0	0	0	0	0	0	0	1	0	0	0	0	0	0	2	0	0	1	0	0
denovo150856	+	0.872	1334	uncultured_Ruminococcaceae_bacterium;_EMP_U43;_EU794087	Bacteria	Firmicutes	Clostridia	denovo150856	Clostridiales	Ruminococcaceae	unclassified_Ruminococcaceae		1	0	0	0	4	0	0	0	0	0	0	0	0	0	0	0	1	0	0	1	1	4	0	0	0	0	0	0	0	0	1	1	0	2	0	0	2
denovo150913	+	0.852	1327	uncultured_bacterium;_EAC_1aaa02b03;_EU774700	Bacteria	Firmicutes	Clostridia	denovo150913	Clostridiales	Ruminococcaceae	Oscillibacter		0	0	1	0	0	0	3	0	0	1	0	0	3	1	0	1	0	0	0	0	0	0	3	1	0	0	0	0	0	0	0	0	2	0	0	3	0
denovo15093	+	0.861	1298	uncultured_bacterium;_gir_aah96f03;_EU775322	Bacteria	Firmicutes	Clostridia	denovo15093	Clostridiales	Ruminococcaceae	unclassified_Ruminococcaceae		2	0	0	0	0	0	0	5	2	0	0	0	6	2	0	0	2	1	0	0	1	0	5	0	0	1	0	2	0	0	1	4	0	2	2	0	0
denovo150952	+	0.931	1318	uncultured_bacterium;_RH_aaj92e04;_EU461559	Bacteria	Firmicutes	Clostridia	denovo150952	Clostridiales	Lachnospiraceae	unclassified_Lachnospiraceae		0	0	0	0	0	0	0	0	0	0	0	0	0	0	1	0	0	0	1	0	0	0	1	0	0	0	0	0	2	0	0	0	0	0	0	0	0
denovo150969	+	0.809	1305	uncultured_bacterium;_COL_aai15d01;_EU460140	Bacteria	Firmicutes	Clostridia	denovo150969	Clostridiales	Ruminococcaceae	unclassified_Ruminococcaceae		3	0	2	1	0	0	0	0	0	0	0	0	0	1	0	0	0	1	0	0	0	3	0	0	0	2	0	0	0	0	0	0	1	0	0	0	0
denovo150994	+	0.755	1289	uncultured_bacterium;_horsej_aai91c04;_EU463698	Bacteria	Firmicutes	Clostridia	denovo150994	Clostridiales	Ruminococcaceae	unclassified_Ruminococcaceae		0	0	0	0	0	0	0	0	0	0	0	0	0	0	0	0	1	0	1	0	0	0	0	0	0	0	0	0	0	0	0	0	0	0	0	0	0
denovo151003	+	0.839	1311	uncultured_bacterium;_GZ_aaa03b07;_EU470289	Bacteria	Bacteroidetes	Bacteroidia	denovo151003	Bacteroidales	unclassified_Bacteroidales	unknown		0	0	0	0	0	0	0	0	0	0	0	0	0	0	0	0	0	0	0	0	0	2	0	0	0	0	0	1	0	0	0	0	0	0	0	0	0
denovo151090	+	0.769	1306	uncultured_bacterium;_TSSUR003_M11;_AB488370	Bacteria	Firmicutes	Clostridia	denovo151090	Clostridiales	Lachnospiraceae	Clostridium_XlVa		2	22	5	11	4	4	3	2	1	9	12	3	7	2	3	0	3	7	8	2	5	3	3	12	1	6	8	6	0	0	3	0	4	2	1	11	4
denovo151324	+	0.87	1293	uncultured_bacterium;_horsej_aai91h01;_EU463732	Bacteria	Firmicutes	Clostridia	denovo151324	Clostridiales	Ruminococcaceae	unclassified_Ruminococcaceae		0	0	0	0	0	2	0	0	0	2	2	0	0	5	0	0	0	0	0	2	4	1	0	0	2	0	2	0	0	0	0	2	0	2	1	0	0
denovo151361	+	0.517	1290	uncultured_Eubacteriaceae_bacterium;_RsTu1-51;_AB192222	Bacteria	Firmicutes	Clostridia	denovo151361	Clostridiales	unclassified_Clostridiales	unknown		0	0	0	0	1	1	0	1	1	2	1	0	8	2	0	0	3	1	0	3	1	0	2	0	0	1	0	1	0	0	0	4	0	0	4	1	0
denovo151501	+	0.77	1298	uncultured_bacterium;_AE3_aaa01h06;_EU471893	Bacteria	Firmicutes	Clostridia	denovo151501	Clostridiales	Ruminococcaceae	unclassified_Ruminococcaceae		1	2	0	6	2	1	1	3	0	0	0	3	0	0	0	0	0	0	0	0	0	0	0	0	0	0	2	0	0	0	0	1	0	3	0	0	3
denovo15153	+	0.956	1316	uncultured_bacterium;_horsej_aai89h06;_EU463619	Bacteria	Bacteroidetes	Bacteroidia	denovo15153	Bacteroidales	unclassified_Bacteroidales	unknown		0	0	2	0	0	0	0	0	0	0	0	0	0	0	1	0	0	0	0	0	0	0	0	0	0	0	0	0	1	0	0	0	0	0	0	0	0
denovo151690	+	0.813	1375	uncultured_rumen_bacterium;_P5_B03;_EU382009	Bacteria	Tenericutes	Mollicutes	denovo151690	Anaeroplasmatales	Anaeroplasmataceae	Anaeroplasma		0	0	0	2	0	1	0	2	0	0	2	0	2	0	0	1	0	2	0	0	0	1	6	0	0	0	0	0	0	0	2	0	2	2	0	2	0
denovo151725	+	0.79	1312	uncultured_bacterium;_EAC_2_aaa03d03;_EU774686	Bacteria	Firmicutes	Clostridia	denovo151725	Clostridiales	Ruminococcaceae	unclassified_Ruminococcaceae		0	0	0	1	0	2	0	1	0	0	1	0	0	0	0	0	0	0	0	0	0	2	1	0	0	0	0	0	0	0	0	0	0	0	4	0	0
denovo151818	+	0.993	1398	uncultured_bacterium;_M160;_HM124327	Bacteria	Firmicutes	Clostridia	denovo151818	Clostridiales	Ruminococcaceae	Butyricicoccus		0	1	0	0	0	0	0	1	0	0	1	2	0	0	3	0	0	0	6	1	4	0	0	0	0	0	1	0	46	17	0	0	2	2	0	0	0
denovo15185	+	0.857	1208	uncultured_bacterium;_horsej_aai89c02;_EU463580	Bacteria	Firmicutes	Clostridia	denovo15185	Clostridiales	Ruminococcaceae	unclassified_Ruminococcaceae		3	3	3	3	0	2	1	1	1	0	1	1	0	3	1	0	0	1	0	0	0	1	0	0	0	0	2	0	0	0	1	0	0	0	2	0	0
denovo151889	+	0.795	1247	uncultured_bacterium;_D57_ERTUP_1003;_KJ874122	Bacteria	Firmicutes	Clostridia	denovo151889	Clostridiales	unclassified_Clostridiales	unknown		1	0	0	0	0	1	0	2	0	1	0	0	1	0	1	0	0	1	0	0	1	1	0	2	0	0	0	1	0	1	0	0	0	1	0	1	1
denovo151925	+	0.84	1295	uncultured_bacterium;_WA_aaa03d04;_EU779396	Bacteria	Fibrobacteres	Fibrobacteria	denovo151925	Fibrobacterales	Fibrobacteraceae	Fibrobacter		0	0	1	3	1	5	2	4	7	0	2	6	0	9	2	3	2	4	0	0	0	6	0	1	0	5	0	2	8	0	0	0	0	0	0	0	0
denovo151988	+	0.751	1410	uncultured_rumen_bacterium;_L206RC-1-E12;_GU302574	Bacteria	Bacteroidetes	Bacteroidia	denovo151988	Bacteroidales	Prevotellaceae	Paraprevotella		0	0	0	0	0	0	0	0	0	0	0	0	1	0	0	0	0	4	0	0	0	0	0	1	0	1	0	0	0	1	0	0	0	0	0	0	0
denovo152008	+	0.819	1330	uncultured_bacterium;_BH1_aao25d12;_EU466078	Bacteria	Firmicutes	Clostridia	denovo152008	Clostridiales	Lachnospiraceae	unclassified_Lachnospiraceae		3	0	0	1	1	0	1	0	0	0	0	0	0	0	2	1	2	1	0	1	0	2	3	2	1	1	2	2	0	0	0	0	0	0	0	1	2
denovo152218	+	0.918	1315	uncultured_bacterium;_horsem_aai93e11;_EU775831	Bacteria	Bacteroidetes	Bacteroidia	denovo152218	Bacteroidales	unclassified_Bacteroidales	unknown		0	0	0	0	0	0	0	1	0	0	0	0	0	0	0	0	0	0	0	0	0	0	0	0	0	0	0	0	0	0	0	0	0	0	0	2	0
denovo152260	+	0.892	1324	uncultured_bacterium;_AS1_aao39a12.Contig1;_EU465599	Bacteria	Firmicutes	Clostridia	denovo152260	Clostridiales	Ruminococcaceae	unclassified_Ruminococcaceae		0	1	0	0	1	1	0	0	1	0	0	0	2	1	1	0	0	1	0	0	0	0	0	0	1	0	0	0	0	0	0	0	0	0	0	0	0
denovo152314	+	0.969	1271	uncultured_bacterium;_BD16051;_JQ191129	Bacteria	Firmicutes	Clostridia	denovo152314	Clostridiales	Ruminococcaceae	unclassified_Ruminococcaceae		0	0	0	0	0	0	0	0	0	0	0	0	0	0	0	0	3	0	0	0	0	2	0	1	0	0	0	0	9	0	0	2	0	0	0	0	0
denovo152365	+	0.904	1331	uncultured_bacterium;_BG_aaa04b03.Contig1;_EU473631	Bacteria	Firmicutes	Clostridia	denovo152365	Clostridiales	Lachnospiraceae	Lachnospiracea_incertae_sedis		0	0	0	0	0	0	0	0	0	1	0	0	0	0	0	0	0	0	0	0	0	0	0	1	0	0	0	1	0	0	0	1	0	0	1	0	0
denovo152407	+	0.68	1392	uncultured_rumen_bacterium;_R-B-CA183;_AB615007	Bacteria	Bacteroidetes	Bacteroidia	denovo152407	Bacteroidales	unclassified_Bacteroidales	unknown		0	0	0	0	1	1	0	1	1	0	2	0	1	2	1	0	3	0	0	3	1	0	0	0	0	3	0	0	0	0	0	1	0	0	1	0	0
denovo152437	+	0.828	1317	uncultured_bacterium;_AE2_aaa04e06;_EU471774	Bacteria	Bacteroidetes	Bacteroidia	denovo152437	Bacteroidales	unclassified_Bacteroidales	unknown		0	0	1	0	0	0	0	2	1	0	0	0	0	0	0	0	0	0	0	0	0	0	0	2	0	0	0	0	0	0	0	0	0	0	0	0	0
denovo15244	+	0.917	1277	uncultured_bacterium;_horsej_h05;_EU468287	Bacteria	Firmicutes	Clostridia	denovo15244	Clostridiales	unclassified_Clostridiales	unknown		6	7	24	1	33	93	16	21	41	15	49	5	73	16	18	15	52	24	2	7	6	16	41	5	12	40	7	7	0	0	15	16	5	16	21	35	31
denovo15247	+	0.865	1434	uncultured_bacterium;_1103200830925;_EU842920	Bacteria	Firmicutes	Clostridia	denovo15247	Clostridiales	Lachnospiraceae	unclassified_Lachnospiraceae		0	3	7	10	4	8	4	4	4	8	8	2	4	0	4	1	6	29	3	14	3	0	11	11	0	8	11	5	0	3	0	1	15	3	0	10	1
denovo152493	+	0.769	1321	uncultured_bacterium;_VWP_aaa03a10;_EU779289	Bacteria	Firmicutes	Clostridia	denovo152493	Clostridiales	Lachnospiraceae	unclassified_Lachnospiraceae		0	2	0	3	0	0	0	2	0	0	0	0	0	0	0	0	1	0	0	0	0	0	0	0	0	0	1	0	0	0	0	0	0	0	0	0	0
denovo152503	+	0.898	1291	uncultured_bacterium;_RL239_aaj12a05;_DQ808697	Bacteria	Firmicutes	Clostridia	denovo152503	Clostridiales	unclassified_Clostridiales	unknown		0	1	3	3	0	2	0	3	0	5	0	1	0	2	0	3	8	0	0	5	3	8	0	0	2	5	0	0	0	0	1	3	1	0	1	3	0
denovo152524	+	0.575	1414	uncultured_bacterium;_bac25;_HM184944	Bacteria	Bacteroidetes	Bacteroidia	denovo152524	Bacteroidales	Bacteroidaceae	Bacteroides		0	0	0	0	0	0	0	2	0	0	0	0	0	0	0	0	1	4	0	0	0	0	0	0	0	2	2	0	0	0	0	0	0	0	0	0	0
denovo152535	+	0.974	1344	uncultured_bacterium;_BG_aaa03b01.Contig1;_EU773021	Bacteria	Firmicutes	Clostridia	denovo152535	Clostridiales	Lachnospiraceae	unclassified_Lachnospiraceae		0	0	0	0	0	1	0	1	0	0	1	0	0	0	1	0	0	0	0	0	0	0	0	0	0	0	1	0	0	0	0	0	0	0	0	0	0
denovo152580	+	0.562	1320	uncultured_bacterium;_molerat_aai70e04;_EU463139	Bacteria	Bacteroidetes	Bacteroidia	denovo152580	Bacteroidales	unclassified_Bacteroidales	unknown		0	0	0	0	0	0	0	3	0	0	4	0	0	0	1	0	0	5	0	1	0	0	2	1	0	1	0	0	1	11	0	0	2	0	0	0	0
denovo152597	+	0.741	1332	uncultured_bacterium;_AFEL3_aao15f04;_EU466002	Bacteria	Bacteroidetes	Bacteroidia	denovo152597	Bacteroidales	Prevotellaceae	Prevotella		0	0	0	0	0	0	0	0	0	0	0	0	0	0	0	0	0	0	0	0	0	0	0	0	0	0	0	0	0	0	0	0	0	0	0	0	0
denovo152624	+	0.897	1378	uncultured_bacterium;_1103200843268;_EU844474	Bacteria	Firmicutes	Clostridia	denovo152624	Clostridiales	Ruminococcaceae	unclassified_Ruminococcaceae		0	0	0	0	0	0	0	0	0	0	0	0	1	2	0	0	2	0	0	0	0	0	0	0	0	0	0	0	0	0	0	0	0	0	0	0	0
denovo152638	+	0.969	1273	uncultured_bacterium;_horsej_b05;_EU468218	Bacteria	Firmicutes	Clostridia	denovo152638	Clostridiales	Lachnospiraceae	Lachnospiracea_incertae_sedis		0	0	0	0	0	0	0	0	0	0	0	0	0	0	0	0	0	0	0	0	0	0	0	0	0	0	0	0	0	0	0	0	0	0	1	1	0
denovo152645	+	0.85	1440	uncultured_bacterium;_T3_2_8;_AB824572	Bacteria	Firmicutes	Clostridia	denovo152645	Clostridiales	Ruminococcaceae	unclassified_Ruminococcaceae		0	4	0	8	0	0	1	4	3	0	0	0	2	0	0	0	16	5	0	4	3	1	0	0	0	1	6	0	0	0	0	0	2	3	0	0	0
denovo152670	+	0.943	1306	uncultured_bacterium;_AE3_aaa01b08;_EU471877	Bacteria	Firmicutes	Clostridia	denovo152670	Clostridiales	Ruminococcaceae	unclassified_Ruminococcaceae		0	0	0	0	0	0	0	1	0	0	0	0	0	0	1	0	0	0	0	0	1	0	0	0	0	0	0	0	0	2	0	0	0	0	0	0	1
denovo152682	+	0.812	1287	uncultured_bacterium;_KO1_aai43f11;_EU776400	Bacteria	Firmicutes	Clostridia	denovo152682	Clostridiales	Ruminococcaceae	unclassified_Ruminococcaceae		2	3	0	0	0	0	4	0	0	1	1	0	1	0	0	0	0	0	0	0	0	1	0	3	0	3	3	0	0	0	0	0	0	2	1	2	0
denovo152693	+	0.712	1329	uncultured_bacterium;_horsej_aai91a01;_EU775844	Bacteria	Bacteroidetes	Bacteroidia	denovo152693	Bacteroidales	Porphyromonadaceae	unclassified_Porphyromonadaceae		5	0	0	0	1	0	0	0	0	0	0	0	0	0	0	0	0	0	0	0	0	0	0	0	0	0	0	0	0	0	0	1	0	0	0	3	0
denovo152707	+	0.738	1250	uncultured_rumen_bacterium;_CTRS2H05;_GQ327868	Bacteria	Firmicutes	Clostridia	denovo152707	Clostridiales	Lachnospiraceae	unclassified_Lachnospiraceae		0	15	0	0	0	0	2	0	0	0	0	0	0	0	0	0	0	6	0	0	0	0	3	0	0	1	12	0	0	0	0	0	1	0	0	0	0
denovo152913	+	0.915	1414	uncultured_bacterium;_BA-8;_KJ571121	Bacteria	Firmicutes	Clostridia	denovo152913	Clostridiales	Lachnospiraceae	unclassified_Lachnospiraceae		0	0	0	1	0	0	0	0	1	0	1	0	0	0	0	0	0	0	0	0	0	0	0	0	0	0	0	0	0	0	0	0	1	0	0	0	0
denovo152973	+	0.867	1446	uncultured_bacterium;_Y26_1_11;_AB746684	Bacteria	Firmicutes	Clostridia	denovo152973	Clostridiales	Ruminococcaceae	unclassified_Ruminococcaceae		1	0	1	0	0	4	0	0	0	2	0	0	2	0	0	1	2	3	0	0	2	7	2	1	0	0	0	0	0	0	2	0	0	0	0	0	0
denovo152999	+	0.805	1329	uncultured_bacterium;_horsej_aai91a01;_EU775844	Bacteria	Bacteroidetes	Bacteroidia	denovo152999	Bacteroidales	Porphyromonadaceae	unclassified_Porphyromonadaceae		0	0	0	0	0	0	0	0	0	0	0	0	0	0	0	0	0	0	0	0	0	3	0	0	0	0	0	0	0	0	0	0	0	0	0	1	0
denovo153027	+	0.84	1320	uncultured_bacterium;_horsem_aai93d10;_EU463412	Bacteria	Firmicutes	Clostridia	denovo153027	Clostridiales	Clostridiales_Incertae_Sedis_XIII	Mogibacterium		1	11	8	0	1	7	3	3	4	4	2	1	10	0	0	2	12	9	0	4	8	2	3	0	0	1	1	3	0	0	0	4	0	0	1	5	0
denovo153174	+	0.706	1309	uncultured_bacterium;_horsem_aai93c07;_EU775734	Bacteria	Bacteroidetes	Bacteroidia	denovo153174	Bacteroidales	Prevotellaceae	Paraprevotella		0	0	0	0	0	1	0	0	0	1	0	0	0	0	2	0	0	0	0	0	0	0	2	0	0	1	0	0	0	0	1	0	0	0	0	0	0
denovo153259	+	0.859	1267	uncultured_bacterium;_BD03461;_JQ184349	Bacteria	Firmicutes	Clostridia	denovo153259	Clostridiales	Ruminococcaceae	unclassified_Ruminococcaceae		0	3	0	3	0	3	1	0	0	1	1	2	0	1	0	0	0	4	0	6	3	1	1	1	0	2	0	5	0	5	0	0	0	0	3	0	0
denovo15329	+	0.941	1414	uncultured_bacterium;_1103200821556;_EU843097	Bacteria	Firmicutes	Clostridia	denovo15329	Clostridiales	Lachnospiraceae	unclassified_Lachnospiraceae		0	0	0	0	2	1	0	0	0	0	0	0	3	0	0	0	0	0	0	0	0	1	0	0	2	0	0	0	0	0	1	0	0	0	2	0	2
denovo15330	+	0.722	1421	uncultured_rumen_bacterium;_R-C-167;_AB615094	Bacteria	Firmicutes	Clostridia	denovo15330	Clostridiales	Lachnospiraceae	unclassified_Lachnospiraceae		0	0	0	0	0	0	0	0	0	0	0	0	0	0	0	1	0	1	0	0	0	0	0	0	0	0	0	0	0	0	0	0	0	0	0	0	0
denovo153335	+	0.953	1215	uncultured_bacterium;_horsej_aai90g12;_EU463673	Bacteria	Firmicutes	Clostridia	denovo153335	Clostridiales	Ruminococcaceae	unclassified_Ruminococcaceae		0	0	0	0	0	0	0	0	0	0	0	0	0	0	0	0	0	0	0	0	0	1	0	0	0	0	0	0	0	0	0	0	0	0	0	0	1
denovo153412	+	0.637	1232	uncultured_rumen_bacterium;_CAPT1C09;_GQ327098	Bacteria	Bacteroidetes	Bacteroidia	denovo153412	Bacteroidales	unclassified_Bacteroidales	unknown		0	0	0	1	0	0	0	0	0	0	0	0	0	1	0	0	0	0	0	0	0	0	0	0	0	0	0	0	0	0	0	0	0	0	0	0	0
denovo153521	+	0.827	1383	uncultured_rumen_bacterium;_BRC52;_EF436338	Bacteria	Firmicutes	Clostridia	denovo153521	Clostridiales	Ruminococcaceae	Ruminococcus		0	0	0	1	1	0	0	1	0	0	0	0	0	0	0	0	0	0	0	0	0	0	0	0	0	0	2	0	0	0	0	0	0	0	0	1	1
denovo153561	+	0.936	1382	uncultured_organism;_ELU0078-T372-S-NI_000290;_HQ775480	Bacteria	Firmicutes	Clostridia	denovo153561	Clostridiales	Lachnospiraceae	Clostridium_XlVa		0	0	0	0	0	0	0	0	0	0	0	0	0	0	0	0	0	0	0	0	0	0	1	0	0	0	0	0	138	22	0	0	0	0	0	0	0
denovo153585	+	0.834	1233	uncultured_bacterium;_D18_ERTVP_29;_KJ874050	Bacteria	Bacteroidetes	Bacteroidia	denovo153585	Bacteroidales	Porphyromonadaceae	Barnesiella		3	0	0	2	0	0	0	0	0	0	0	0	0	0	0	1	0	0	0	0	0	0	0	0	0	1	0	0	0	0	0	0	0	0	0	1	0
denovo153607	+	0.816	1350	uncultured_bacterium;_KO2_aai17d11;_EU461328	Bacteria	Firmicutes	Clostridia	denovo153607	Clostridiales	unclassified_Clostridiales	unknown		0	1	0	0	0	0	2	1	0	0	0	0	7	2	3	0	0	6	2	0	8	0	0	3	0	1	0	0	22	0	4	0	0	0	2	0	0
denovo153738	+	0.857	1325	uncultured_bacterium;_horsej_aai89f10;_EU463609	Bacteria	Bacteroidetes	unclassified_Bacteroidetes	denovo153738	unknow	unknown	unknown		10	0	0	1	1	11	0	1	18	2	1	2	7	6	1	2	10	35	2	26	11	9	8	26	4	1	6	8	0	1	0	7	0	0	0	2	0
denovo153795	+	0.885	1313	uncultured_bacterium;_GZ_aaa04d11;_EU470432	Bacteria	Firmicutes	Erysipelotrichi	denovo153795	Erysipelotrichales	Erysipelotrichaceae	RFN20		1	2	0	0	0	0	0	0	0	0	0	0	0	1	0	0	1	1	0	2	0	0	0	0	0	0	0	0	0	0	1	0	0	0	0	2	0
denovo153993	+	0.971	1324	uncultured_bacterium;_horsem_aai95a02;_EU463496	Bacteria	Firmicutes	Clostridia	denovo153993	Clostridiales	Lachnospiraceae	unclassified_Lachnospiraceae		0	0	0	1	0	1	0	2	0	0	0	0	0	0	0	0	0	0	0	2	0	0	0	0	0	0	0	0	0	0	0	0	0	0	0	0	0
denovo154	+	0.9	1430	uncultured_bacterium;_wet74;_AY212776	Bacteria	Firmicutes	Clostridia	denovo154	Clostridiales	Lachnospiraceae	Lachnospiracea_incertae_sedis		0	1	0	0	0	0	0	1	0	0	0	0	0	0	0	0	0	1	0	0	0	0	0	0	0	0	0	0	0	0	0	0	0	0	0	1	0
denovo154012	+	0.782	1247	uncultured_bacterium;_D51_ERTU_14;_KJ874116	Bacteria	Bacteroidetes	Bacteroidia	denovo154012	Bacteroidales	Porphyromonadaceae	Paludibacter		0	0	0	0	0	1	0	1	0	0	0	0	0	0	0	1	0	2	0	0	0	0	1	0	0	0	0	0	0	0	0	0	0	0	0	0	0
denovo154019	+	0.825	1308	uncultured_bacterium;_GZ_aaa01c12;_EU470429	Bacteria	Bacteroidetes	Bacteroidia	denovo154019	Bacteroidales	Porphyromonadaceae	unclassified_Porphyromonadaceae		1	0	0	1	0	1	1	2	1	0	1	3	0	0	0	1	3	1	2	4	1	2	2	0	0	0	0	1	0	3	0	0	1	1	0	1	0
denovo154046	+	0.909	1316	uncultured_bacterium;_horsej_aai89h06;_EU463619	Bacteria	Bacteroidetes	Bacteroidia	denovo154046	Bacteroidales	unclassified_Bacteroidales	unknown		0	1	0	0	0	0	0	0	0	0	0	0	0	0	0	0	0	0	0	0	0	0	0	0	0	1	0	0	2	0	0	0	0	0	0	0	0
denovo154061	+	0.847	1308	uncultured_bacterium;_GZ_aaa01c12;_EU470429	Bacteria	Bacteroidetes	Bacteroidia	denovo154061	Bacteroidales	Porphyromonadaceae	unclassified_Porphyromonadaceae		1	0	2	0	0	0	0	1	0	0	0	0	1	0	4	0	0	1	0	0	0	0	0	0	0	0	0	0	2	4	0	0	0	0	0	0	0
denovo154090	+	0.852	1329	uncultured_bacterium;_calf784_6wks_grp2_H08;_GQ448531	Bacteria	Firmicutes	Clostridia	denovo154090	Clostridiales	Ruminococcaceae	unclassified_Ruminococcaceae		0	0	0	0	0	2	3	0	0	0	2	1	0	0	0	0	0	0	0	0	0	0	0	0	0	0	0	0	0	0	0	0	2	0	1	0	0
denovo154139	+	0.624	1373	uncultured_organism;_SBYT_2608;_JN478840	Bacteria	Proteobacteria	Deltaproteobacteria	denovo154139	unclassified_Deltaproteobacteria	unknow	unknown		2	0	2	0	0	2	2	0	0	7	0	1	1	0	0	0	3	0	0	18	2	0	0	0	0	0	0	13	0	0	0	0	0	0	1	0	3
denovo154144	+	0.808	1297	uncultured_bacterium;_GZ_aaa01b08;_EU470345	Bacteria	Firmicutes	Clostridia	denovo154144	Clostridiales	Ruminococcaceae	Oscillibacter		3	0	0	0	0	4	1	0	2	6	0	1	0	2	0	2	0	0	0	0	2	0	0	0	0	0	0	0	0	0	0	0	0	0	0	0	2
denovo154149	+	0.936	1323	uncultured_bacterium;_AE2_aaa04f11;_EU471770	Bacteria	Firmicutes	Clostridia	denovo154149	Clostridiales	Lachnospiraceae	Clostridium_XlVa		0	0	0	0	0	1	0	0	0	0	0	0	0	0	0	0	0	0	0	0	0	0	0	0	0	0	0	0	0	0	0	2	0	0	0	0	0
denovo154212	+	0.861	1310	uncultured_bacterium;_orang1_aai56b12;_EU462518	Bacteria	Firmicutes	Clostridia	denovo154212	Clostridiales	Ruminococcaceae	unclassified_Ruminococcaceae		0	0	0	2	0	0	0	0	0	0	1	0	0	0	0	0	0	0	0	0	0	0	0	0	0	0	1	0	0	0	0	0	0	0	0	0	0
denovo154224	+	0.84	1432	uncultured_rumen_bacterium;_R-B-59;_AB555208	Bacteria	Firmicutes	Clostridia	denovo154224	Clostridiales	unclassified_Clostridiales	unknown		0	2	0	0	0	0	1	3	0	0	1	0	14	3	0	1	3	8	0	3	3	0	3	0	3	1	2	1	0	0	0	0	0	0	6	1	0
denovo154241	+	0.933	1318	uncultured_bacterium;_AE3_aaa02e05;_EU471887	Bacteria	Bacteroidetes	Bacteroidia	denovo154241	Bacteroidales	Prevotellaceae	Paraprevotella		5	22	9	32	0	9	8	19	2	6	28	18	3	7	12	0	13	27	1	14	10	13	21	30	6	24	9	1	57	279	4	4	25	9	5	7	19
denovo154355	+	0.952	1407	Ruminococcus_flavefaciens;_FD1;_AY445597	Bacteria	Firmicutes	Clostridia	denovo154355	Clostridiales	Ruminococcaceae	Ruminococcus		52	39	0	9	4	23	8	23	10	14	6	6	19	3	0	8	45	45	36	26	18	28	16	18	10	19	16	9	0	90	10	3	16	6	20	13	17
denovo154408	+	0.803	1208	uncultured_bacterium;_horsej_aai89c02;_EU463580	Bacteria	Firmicutes	Clostridia	denovo154408	Clostridiales	Ruminococcaceae	unclassified_Ruminococcaceae		1	0	0	0	0	0	0	1	0	0	0	0	0	0	0	0	1	0	0	0	0	1	0	1	0	0	0	1	0	0	0	1	1	0	0	0	0
denovo154439	+	0.932	1354	uncultured_bacterium;_Ll142-7A17;_FJ672660	Bacteria	Firmicutes	Bacilli	denovo154439	Lactobacillales	Streptococcaceae	Streptococcus		0	0	0	0	0	0	0	3	0	0	1	0	0	0	0	0	0	0	0	0	0	0	0	0	0	2	0	0	0	0	0	0	0	0	0	0	0
denovo154536	+	0.867	1335	uncultured_bacterium;_AE2_aaa02g03;_EU771254	Bacteria	Firmicutes	Clostridia	denovo154536	Clostridiales	Clostridiales_Incertae_Sedis_XIII	Anaerovorax		2	0	0	2	0	1	0	4	1	0	0	0	4	0	2	3	2	1	4	3	0	3	0	3	0	3	1	3	0	0	2	1	2	1	4	4	0
denovo154671	+	0.811	1313	uncultured_bacterium;_AE1_aaa02d08;_EU471580	Bacteria	Firmicutes	Clostridia	denovo154671	Clostridiales	unclassified_Clostridiales	unknown		2	0	0	0	0	1	0	0	0	0	0	0	0	2	1	0	0	0	0	0	0	0	1	0	0	0	0	0	0	0	0	0	0	0	0	0	0
denovo154705	+	0.943	1319	uncultured_bacterium;_GZ_aaa03d06;_EU470304	Bacteria	Bacteroidetes	Bacteroidia	denovo154705	Bacteroidales	unclassified_Bacteroidales	unknown		6	17	1	14	3	15	1	21	4	4	29	6	9	0	14	11	9	42	6	1	6	14	23	20	2	10	19	0	3	2	10	1	18	6	6	3	3
denovo154716	+	0.995	1314	uncultured_bacterium;_Ll142-2C8;_FJ671845	Bacteria	Firmicutes	Clostridia	denovo154716	Clostridiales	Ruminococcaceae	unclassified_Ruminococcaceae		1	2	0	19	2	6	2	6	2	7	9	4	1	5	4	10	13	10	8	135	7	6	27	18	3	13	6	1	0	0	0	4	3	5	0	2	2
denovo154945	+	0.689	1320	uncultured_bacterium;_molerat_aai70e04;_EU463139	Bacteria	Bacteroidetes	Bacteroidia	denovo154945	Bacteroidales	unclassified_Bacteroidales	unknown		0	0	0	0	0	1	1	3	0	1	1	0	0	2	0	0	1	0	0	1	0	0	0	0	0	0	0	0	0	0	0	0	0	0	1	0	0
denovo154962	+	0.557	1320	uncultured_bacterium;_molerat_aai70e04;_EU463139	Bacteria	Bacteroidetes	Bacteroidia	denovo154962	Bacteroidales	unclassified_Bacteroidales	unknown		0	0	0	1	0	0	0	0	0	0	0	0	0	0	0	0	0	1	0	0	0	0	1	0	0	0	0	0	0	0	0	0	0	0	0	0	0
denovo154980	+	0.857	1293	uncultured_bacterium;_GZ_aaa02f11;_EU470330	Bacteria	Fibrobacteres	Fibrobacteria	denovo154980	Fibrobacterales	Fibrobacteraceae	Fibrobacter		1	0	0	0	0	0	0	0	0	0	0	0	0	0	0	0	0	0	0	0	0	0	0	0	0	0	0	0	0	0	0	0	0	0	0	0	2
denovo154996	+	0.955	1431	uncultured_bacterium;_G-W-B07;_AB506217	Bacteria	Firmicutes	Clostridia	denovo154996	Clostridiales	Lachnospiraceae	unclassified_Lachnospiraceae		19	35	1	2	3	7	2	16	11	9	6	7	18	2	1	4	14	14	9	17	14	13	10	10	9	7	10	27	0	0	5	6	12	6	8	5	5
denovo155014	+	0.925	1300	uncultured_bacterium;_BHSD_aaa02d04;_EU474548	Bacteria	Firmicutes	Clostridia	denovo155014	Clostridiales	Ruminococcaceae	unclassified_Ruminococcaceae		0	0	0	0	0	1	0	0	0	0	0	0	0	0	0	0	0	1	0	0	1	1	0	0	0	0	2	0	0	0	0	0	0	0	0	0	0
denovo155090	+	0.688	1397	uncultured_bacterium;_MS049;_FR691509	Bacteria	Firmicutes	Clostridia	denovo155090	Clostridiales	unclassified_Clostridiales	unknown		0	0	0	0	0	1	0	0	0	0	0	0	5	0	0	0	3	0	0	1	1	1	3	0	1	0	0	0	1	0	1	0	0	0	0	1	0
denovo155151	+	0.644	1288	uncultured_bacterium;_horsem_f06;_EU468307	Bacteria	Bacteroidetes	Bacteroidia	denovo155151	Bacteroidales	Prevotellaceae	unclassified_Prevotellaceae		0	0	0	0	0	0	0	0	2	0	0	0	0	0	1	0	0	0	0	0	0	0	0	3	0	0	0	0	0	0	0	0	0	0	3	2	0
denovo15517	+	0.837	1300	uncultured_bacterium;_Fb1-92;_JX095211	Bacteria	Firmicutes	Clostridia	denovo15517	Clostridiales	Ruminococcaceae	unclassified_Ruminococcaceae		0	0	0	0	0	0	0	0	0	0	0	0	0	0	0	0	0	1	0	0	0	0	0	0	0	0	0	3	0	0	0	0	0	0	0	0	0
denovo155229	+	0.876	1406	uncultured_bacterium;_R-9596;_FJ879953	Bacteria	Firmicutes	Clostridia	denovo155229	Clostridiales	unclassified_Clostridiales	unknown		0	0	0	0	0	0	0	2	0	0	1	0	0	0	0	0	2	3	1	0	0	0	18	0	0	0	0	0	0	0	1	0	0	0	1	0	0
denovo155284	+	0.667	1309	uncultured_bacterium;_horsem_aai93c07;_EU775734	Bacteria	Bacteroidetes	Bacteroidia	denovo155284	Bacteroidales	Prevotellaceae	Paraprevotella		1	2	0	0	0	0	2	0	0	1	0	0	0	0	0	0	0	2	0	0	1	0	2	0	0	2	0	0	0	0	0	0	0	0	0	0	1
denovo155338	+	0.81	1295	uncultured_bacterium;_WA_aaa03d04;_EU779396	Bacteria	Fibrobacteres	Fibrobacteria	denovo155338	Fibrobacterales	Fibrobacteraceae	Fibrobacter		0	0	0	0	0	0	0	0	0	0	0	0	0	1	0	0	0	0	0	0	0	1	0	1	0	0	0	0	1	0	0	0	0	0	0	0	0
denovo155440	+	0.936	1320	uncultured_bacterium;_horsej_aai92e07;_EU463771	Bacteria	Firmicutes	Clostridia	denovo155440	Clostridiales	Lachnospiraceae	unclassified_Lachnospiraceae		0	0	0	0	0	6	0	0	3	0	0	0	1	0	0	0	0	1	0	0	1	0	0	0	0	1	0	0	0	0	0	0	0	0	0	2	0
denovo155574	+	0.862	1326	uncultured_bacterium;_WA_aaa01a04;_EU473582	Bacteria	Firmicutes	Clostridia	denovo155574	Clostridiales	unclassified_Clostridiales	unknown		0	3	0	0	0	1	0	0	0	0	0	0	0	0	0	0	0	1	0	0	1	0	0	0	0	0	0	0	0	0	0	0	0	0	0	1	0
denovo155604	+	0.931	1407	uncultured_bacterium;_SJTU_C_03_88;_EF404043	Bacteria	Firmicutes	Clostridia	denovo155604	Clostridiales	Ruminococcaceae	unclassified_Ruminococcaceae		0	6	0	0	0	2	0	0	0	1	0	0	0	0	1	0	0	1	0	2	1	1	0	0	2	0	1	0	0	0	0	0	0	0	0	1	0
denovo15563	+	0.857	1306	uncultured_bacterium;_horsem_aai94d08;_EU775744	Bacteria	Firmicutes	Clostridia	denovo15563	Clostridiales	Ruminococcaceae	unclassified_Ruminococcaceae		0	1	0	0	0	0	0	0	0	0	0	0	0	0	0	0	0	1	0	0	0	1	0	1	0	0	1	0	0	0	0	0	0	0	0	0	0
denovo155630	+	0.71	1326	uncultured_bacterium;_AE3_aaa03e01;_EU771276	Bacteria	Bacteroidetes	Bacteroidia	denovo155630	Bacteroidales	unclassified_Bacteroidales	unknown		2	0	0	0	0	0	0	0	0	1	0	0	0	0	0	0	0	0	0	0	0	0	0	0	0	0	0	0	0	0	0	0	0	0	0	3	0
denovo155638	+	0.837	1241	uncultured_bacterium;_RL185_aaj69c03;_DQ824525	Bacteria	Firmicutes	Clostridia	denovo155638	Clostridiales	unclassified_Clostridiales	unknown		0	0	1	0	0	1	0	0	0	2	0	0	0	1	0	1	0	0	0	0	0	0	0	0	0	4	0	0	0	0	0	0	0	0	0	0	0
denovo15567	+	0.873	1314	uncultured_bacterium;_AE1_aaa03d11;_EU471607	Bacteria	Firmicutes	Clostridia	denovo15567	Clostridiales	Lachnospiraceae	Lachnospiracea_incertae_sedis		0	0	0	0	0	0	0	4	0	0	1	1	4	1	0	0	0	0	1	0	5	0	0	2	3	0	0	0	0	0	0	0	0	0	0	0	0
denovo155684	+	0.87	1356	uncultured_organism;_ELU0183-T74-S-NIPCRAMgANa_000103;_HQ821334	Bacteria	Firmicutes	Clostridia	denovo155684	Clostridiales	Ruminococcaceae	Butyricicoccus		0	2	0	2	0	1	0	7	0	2	0	0	0	1	0	0	3	0	6	1	2	0	4	0	0	0	3	1	0	2	0	1	0	2	2	2	2
denovo155776	+	0.895	1333	uncultured_bacterium;_AE3_aaa02a07;_EU771163	Bacteria	Spirochaetes	Spirochaetia	denovo155776	Spirochaetales	Spirochaetaceae	Treponema		1	0	0	7	0	5	0	8	2	2	0	0	0	0	0	0	2	0	0	0	0	0	0	2	1	1	0	0	0	0	2	0	0	1	0	3	2
denovo155862	+	0.943	1414	uncultured_bacterium;_1103200821556;_EU843097	Bacteria	Firmicutes	Clostridia	denovo155862	Clostridiales	Lachnospiraceae	unclassified_Lachnospiraceae		2	0	0	0	0	1	0	4	0	0	2	0	0	1	0	0	1	0	0	0	0	1	0	0	0	0	1	0	0	0	0	0	0	0	0	0	1
denovo155902	+	0.786	1395	uncultured_rumen_bacterium;_R-A-104;_AB614654	Bacteria	Bacteroidetes	Bacteroidia	denovo155902	Bacteroidales	Prevotellaceae	Paraprevotella		0	2	0	0	0	1	0	0	0	0	0	0	0	0	0	0	0	0	0	1	0	0	0	1	0	0	2	0	0	0	0	0	0	1	0	0	1
denovo15592	+	0.85	1260	uncultured_bacterium;_SP2_f02_2;_EU469000	Bacteria	Firmicutes	Clostridia	denovo15592	Clostridiales	Ruminococcaceae	unclassified_Ruminococcaceae		0	0	0	1	0	1	0	0	2	1	0	2	7	1	0	1	0	1	0	2	10	4	0	3	3	1	0	0	11	0	0	0	3	0	6	2	0
denovo155986	+	0.785	1293	uncultured_bacterium;_BD08526;_JQ187010	Bacteria	Firmicutes	Clostridia	denovo155986	Clostridiales	Ruminococcaceae	unclassified_Ruminococcaceae		0	0	0	0	0	0	0	0	0	0	0	0	0	0	0	0	0	0	0	0	0	0	0	0	0	2	0	0	0	0	2	1	0	0	0	0	0
denovo156115	+	0.791	1239	uncultured_bacterium;_horsem_aai94h05;_EU463489	Bacteria	Bacteroidetes	Bacteroidia	denovo156115	Bacteroidales	Bacteroidaceae	BF311		0	0	3	0	0	0	0	0	0	0	0	0	5	0	3	0	0	0	0	0	0	0	0	1	0	0	0	0	0	0	2	0	0	0	2	0	0
denovo156127	+	0.889	1320	uncultured_bacterium;_horsej_aai91h10;_EU463736	Bacteria	Firmicutes	Clostridia	denovo156127	Clostridiales	Lachnospiraceae	unclassified_Lachnospiraceae		0	0	0	0	0	1	0	0	0	0	0	0	0	0	0	0	0	0	0	0	0	2	0	2	0	0	0	0	0	0	0	0	0	0	0	0	0
denovo156134	+	0.826	1188	uncultured_bacterium;_wet67;_AY212769	Bacteria	Firmicutes	Clostridia	denovo156134	Clostridiales	unclassified_Clostridiales	unknown		0	1	0	1	0	0	1	0	0	0	0	0	0	1	0	0	0	2	0	0	2	0	0	0	0	2	2	0	0	0	0	0	0	0	0	0	0
denovo156197	+	0.599	1252	uncultured_bacterium;_D197_ERTV_94;_KJ874069	Bacteria	Bacteroidetes	Bacteroidia	denovo156197	Bacteroidales	unclassified_Bacteroidales	unknown		0	4	0	0	0	0	3	0	0	0	0	0	0	0	0	0	0	0	0	0	0	0	0	0	0	0	0	0	0	0	0	0	0	0	0	0	0
denovo156224	+	0.871	1295	uncultured_bacterium;_AE2_aaa04e08;_EU471836	Bacteria	Actinobacteria	Actinobacteria	denovo156224	Coriobacteriales	Coriobacteriaceae	unclassified_Coriobacteriaceae		1	0	2	0	0	0	0	2	0	0	1	0	0	5	0	0	2	1	1	0	0	4	6	0	0	2	0	0	0	0	2	0	0	0	0	4	4
denovo156270	+	0.842	1322	uncultured_bacterium;_BG_aaa03c09.Contig1;_EU473654	Bacteria	Spirochaetes	Spirochaetia	denovo156270	Spirochaetales	Spirochaetaceae	Treponema		0	0	0	0	0	0	0	0	0	0	0	0	0	0	0	0	0	6	0	0	0	0	0	0	0	0	1	0	0	0	0	0	0	0	0	0	0
denovo156301	+	0.821	1308	uncultured_bacterium;_GZ_aaa01c12;_EU470429	Bacteria	Bacteroidetes	Bacteroidia	denovo156301	Bacteroidales	Porphyromonadaceae	unclassified_Porphyromonadaceae		0	0	0	0	0	2	0	0	0	0	3	0	1	0	0	1	0	1	0	2	0	0	0	0	0	0	0	0	1	1	0	0	0	0	2	0	0
denovo156343	+	0.792	1314	uncultured_bacterium;_AFEL3_aao14f06;_EU771762	Bacteria	Firmicutes	Clostridia	denovo156343	Clostridiales	Lachnospiraceae	unclassified_Lachnospiraceae		0	1	0	8	0	0	0	0	0	0	0	4	1	0	0	1	0	0	0	0	0	0	2	1	0	2	2	2	0	0	0	0	0	0	0	2	0
denovo15643	+	1	1291	uncultured_bacterium;_horsem_aai93h03;_EU775759	Bacteria	Firmicutes	Clostridia	denovo15643	Clostridiales	Ruminococcaceae	Ruminococcus		85	60	177	33	30	268	34	213	74	73	123	91	435	153	83	39	190	181	136	80	72	192	95	52	10	150	46	31	1	695	67	33	63	16	165	80	65
denovo1565	+	0.931	1383	uncultured_rumen_bacterium;_BRC52;_EF436338	Bacteria	Firmicutes	Clostridia	denovo1565	Clostridiales	Ruminococcaceae	Ruminococcus		0	2	0	0	0	0	0	0	0	1	0	0	0	0	0	0	0	1	0	0	0	0	0	0	0	0	0	0	4	0	2	0	0	1	1	0	0
denovo156522	+	0.627	1395	uncultured_rumen_bacterium;_R-A-104;_AB614654	Bacteria	Bacteroidetes	Bacteroidia	denovo156522	Bacteroidales	Prevotellaceae	unclassified_Prevotellaceae		0	0	0	0	1	0	0	0	1	0	0	0	0	0	0	0	0	0	0	0	0	0	0	0	0	0	0	0	0	0	0	0	0	1	0	0	0
denovo156588	+	0.822	1301	uncultured_bacterium;_Hdb1-63;_JX095545	Bacteria	Firmicutes	Clostridia	denovo156588	Clostridiales	unclassified_Clostridiales	unknown		0	0	0	0	0	0	1	0	0	0	0	0	0	1	0	0	0	2	0	2	0	1	0	0	0	0	1	0	0	0	0	1	0	0	0	0	0
denovo15659	+	0.792	1369	uncultured_bacterium;_T1WK073;_HQ716297	Bacteria	Bacteroidetes	Bacteroidia	denovo15659	Bacteroidales	Prevotellaceae	Prevotella		0	2	0	11	0	0	0	0	0	0	0	1	0	0	0	0	0	13	0	0	0	0	2	0	5	0	0	0	0	0	0	0	0	0	0	0	0
denovo156620	+	0.971	1324	uncultured_bacterium;_horsem_aai95a02;_EU463496	Bacteria	Firmicutes	Clostridia	denovo156620	Clostridiales	Lachnospiraceae	unclassified_Lachnospiraceae		0	0	0	0	0	0	0	0	0	0	0	1	0	0	0	0	0	0	0	0	0	3	0	0	0	0	0	3	0	0	0	1	0	0	0	0	0
denovo156640	+	0.95	1377	Butyrivibrio_fibrisolvens;_0/10;_AY347530	Bacteria	Firmicutes	Clostridia	denovo156640	Clostridiales	Lachnospiraceae	Pseudobutyrivibrio		0	0	0	0	0	0	0	2	0	0	0	0	0	0	0	0	2	0	0	0	0	1	0	0	0	0	1	0	0	0	0	0	0	0	0	0	0
denovo156710	+	0.84	1326	uncultured_bacterium;_DL_1aaa02h04;_EU473103	Bacteria	Firmicutes	Clostridia	denovo156710	Clostridiales	Lachnospiraceae	Butyrivibrio		7	33	0	17	2	8	2	9	5	17	12	13	0	3	3	27	11	13	14	16	9	5	13	12	0	18	15	12	0	2	1	4	8	1	3	20	10
denovo156717	+	0.832	1276	uncultured_bacterium;_AFEL3_aao13h12;_EU465912	Bacteria	Actinobacteria	Actinobacteria	denovo156717	Coriobacteriales	Coriobacteriaceae	unclassified_Coriobacteriaceae		0	1	2	1	0	0	0	0	1	0	2	1	0	0	0	1	2	0	2	3	0	4	0	3	0	3	0	0	0	2	0	0	0	0	1	1	3
denovo156765	+	0.924	1318	uncultured_bacterium;_RH_aaj92e04;_EU461559	Bacteria	Firmicutes	Clostridia	denovo156765	Clostridiales	Lachnospiraceae	unclassified_Lachnospiraceae		2	1	0	0	0	0	0	1	0	0	0	0	0	0	0	1	0	0	0	2	0	0	0	0	0	0	0	1	1	0	0	0	2	0	0	0	0
denovo156779	+	0.939	1214	uncultured_bacterium;_Camel_AAR_297;_HQ008625	Bacteria	Firmicutes	Clostridia	denovo156779	Clostridiales	Clostridiales_Incertae_Sedis_XIII	Mogibacterium		0	0	0	1	1	0	0	0	0	0	0	0	0	0	0	0	0	0	0	0	3	1	3	0	0	0	0	0	0	0	0	0	0	0	0	0	0
denovo15678	+	0.838	1376	uncultured_bacterium;_T1WK15C5;_HQ716147	Bacteria	Firmicutes	Clostridia	denovo15678	Clostridiales	Ruminococcaceae	unclassified_Ruminococcaceae		0	0	0	0	0	4	0	0	0	0	0	0	0	0	0	0	0	1	2	0	0	0	0	0	0	0	0	2	0	0	0	0	0	0	0	0	0
denovo156790	+	0.947	1235	uncultured_bacterium;_horsem_aai95g11;_EU463541	Bacteria	Bacteroidetes	Bacteroidia	denovo156790	Bacteroidales	Bacteroidaceae	BF311		0	0	0	0	0	2	1	1	0	0	0	0	0	0	0	0	0	0	0	0	0	0	0	5	0	0	0	0	0	0	0	0	0	0	0	0	0
denovo156792	+	0.929	1307	uncultured_bacterium;_04c03;_GQ138628	Bacteria	Firmicutes	Clostridia	denovo156792	Clostridiales	Lachnospiraceae	Blautia		0	0	0	3	0	1	0	0	0	0	0	0	0	0	0	0	0	0	0	1	0	0	0	0	0	0	1	2	5	0	0	0	1	0	0	0	0
denovo156837	+	0.811	1321	uncultured_bacterium;_calf783_10wks_grp1_C06;_GQ448459	Bacteria	Firmicutes	Clostridia	denovo156837	Clostridiales	unclassified_Clostridiales	unknown		2	0	0	0	0	1	0	0	2	0	1	0	0	0	0	1	0	2	0	0	2	1	2	0	0	0	0	0	4	0	0	0	0	0	0	0	0
denovo156923	+	0.836	1287	uncultured_bacterium;_KO1_aai43f11;_EU776400	Bacteria	Firmicutes	Clostridia	denovo156923	Clostridiales	Ruminococcaceae	unclassified_Ruminococcaceae		0	0	1	0	0	0	0	1	0	0	6	0	1	0	0	0	3	0	0	1	1	1	3	0	0	0	2	0	0	0	0	0	0	0	0	0	0
denovo156924	+	0.756	1308	uncultured_bacterium;_horsej_aai89c04;_EU775907	Bacteria	Bacteroidetes	unclassified_Bacteroidetes	denovo156924	unknow	unknown	unknown		0	0	0	0	0	1	0	1	0	0	0	0	0	1	0	0	0	0	0	0	0	0	0	0	0	0	0	0	0	0	0	0	0	0	2	0	0
denovo156954	+	0.889	1316	uncultured_bacterium;_horsej_aai91g05;_EU463726	Bacteria	Firmicutes	Clostridia	denovo156954	Clostridiales	Ruminococcaceae	Oscillibacter		1	0	0	0	0	0	0	0	0	0	0	0	0	0	0	0	0	0	0	1	0	0	1	0	0	0	0	1	0	0	0	1	0	0	0	0	0
denovo157018	+	0.735	1309	uncultured_bacterium;_horsem_aai93c07;_EU775734	Bacteria	Bacteroidetes	Bacteroidia	denovo157018	Bacteroidales	Prevotellaceae	Paraprevotella		0	0	0	0	0	0	0	0	0	0	0	0	0	0	0	0	1	2	0	0	0	2	1	1	0	0	1	0	0	0	0	0	0	0	0	0	2
denovo157070	+	0.814	1202	uncultured_bacterium;_wet73;_AY212775	Bacteria	Firmicutes	Clostridia	denovo157070	Clostridiales	Lachnospiraceae	unclassified_Lachnospiraceae		2	0	0	0	0	0	0	0	0	1	1	0	1	0	0	0	0	0	0	0	0	1	0	0	0	0	0	0	0	0	0	0	0	0	1	0	0
denovo157102	+	0.591	1244	uncultured_bacterium;_D109_ERTUP_2018;_KJ873973	Bacteria	Bacteroidetes	Bacteroidia	denovo157102	Bacteroidales	unclassified_Bacteroidales	unknown		0	0	0	0	0	1	2	0	1	0	0	0	0	0	0	0	1	0	0	0	0	0	0	0	0	0	0	0	0	0	0	0	0	0	0	0	0
denovo157265	+	0.677	1417	uncultured_rumen_bacterium;_L206RC-2-C06;_GU302628	Bacteria	Bacteroidetes	Bacteroidia	denovo157265	Bacteroidales	Prevotellaceae	Paraprevotella		2	0	0	0	1	1	1	2	0	0	1	0	0	0	0	0	0	0	1	0	0	2	0	0	0	0	0	0	0	1	0	0	0	0	0	0	0
denovo157284	+	0.913	1298	uncultured_bacterium;_WA_aaa01f11;_EU473520	Bacteria	Fibrobacteres	Fibrobacteria	denovo157284	Fibrobacterales	Fibrobacteraceae	Fibrobacter		0	0	0	0	0	2	0	0	0	2	0	0	0	0	0	0	0	0	0	0	1	1	0	0	0	0	0	0	0	0	0	1	0	0	9	0	0
denovo157403	+	0.966	1327	uncultured_bacterium;_GZ_aaa04h04;_EU470447	Bacteria	Bacteroidetes	Bacteroidia	denovo157403	Bacteroidales	Rikenellaceae	Rikenella		0	0	0	0	0	0	0	0	0	0	0	0	0	0	0	0	0	0	0	0	0	0	1	0	0	0	0	0	0	0	0	0	0	0	0	0	0
denovo157410	+	0.659	1376	uncultured_bacterium;_WT_dss_B1_C06;_JQ084165	Bacteria	Proteobacteria	Alphaproteobacteria	denovo157410	unclassified_Alphaproteobacteria	unknown	unknown		0	4	0	0	0	1	4	8	2	0	0	0	4	0	1	0	2	12	0	0	0	2	0	0	0	1	0	0	0	0	5	0	0	0	2	4	0
denovo157458	+	0.851	1322	uncultured_bacterium;_AE1_aaa02c08;_EU471619	Bacteria	Bacteroidetes	Bacteroidia	denovo157458	Bacteroidales	unclassified_Bacteroidales	unknown		21	34	0	56	5	25	7	34	7	10	1	0	21	0	0	8	43	5	0	12	12	8	5	0	4	11	6	0	0	0	2	4	5	0	24	10	82
denovo157602	+	0.834	1367	unidentified_rumen_bacterium_RF3;_AF001736	Bacteria	Firmicutes	Erysipelotrichia	denovo157602	Erysipelotrichales	Erysipelotrichaceae	unclassified_Erysipelotrichaceae		0	0	0	0	0	0	0	0	2	0	0	0	0	5	0	0	0	5	0	0	0	0	0	0	2	0	0	0	0	0	0	0	0	0	0	1	0
denovo157637	+	0.856	1338	uncultured_bacterium;_GZ_aaa01e11;_EU470281	Bacteria	Bacteroidetes	Bacteroidia	denovo157637	Bacteroidales	Prevotellaceae	Alloprevotella		0	0	0	0	0	0	0	24	2	0	0	3	0	0	0	0	6	15	2	0	0	0	7	0	0	0	5	29	0	0	0	4	0	0	0	0	0
denovo157642	+	0.962	1282	uncultured_bacterium;_horsej_aai91d03;_EU463703	Bacteria	Firmicutes	Clostridia	denovo157642	Clostridiales	Ruminococcaceae	unclassified_Ruminococcaceae		0	0	0	0	0	0	1	1	0	0	1	0	0	0	0	0	0	4	0	0	0	0	1	0	0	0	1	0	0	0	0	0	0	0	0	0	0
denovo157695	+	0.833	1213	uncultured_bacterium;_OK2_a11_2;_EU468668	Bacteria	Firmicutes	Clostridia	denovo157695	Clostridiales	unclassified_Clostridiales	unknown		0	0	0	0	0	0	0	0	0	1	0	0	0	1	0	0	0	1	0	2	0	0	0	0	0	0	4	0	0	0	0	0	0	0	0	0	0
denovo15774	+	0.745	1329	uncultured_bacterium;_horsem_aai95a05;_EU463498	Bacteria	Bacteroidetes	Bacteroidia	denovo15774	Bacteroidales	unclassified_Bacteroidales	unknown		1	0	0	0	0	0	0	0	0	0	0	0	0	0	0	0	0	0	0	0	2	0	0	0	0	0	0	0	0	0	0	0	0	0	0	3	0
denovo157765	+	0.885	1299	uncultured_bacterium;_AE2_aaa01c06;_EU471781	Bacteria	Bacteroidetes	Bacteroidia	denovo157765	Bacteroidales	Bacteroidaceae	BF311		36	0	2	26	11	47	7	3	20	11	7	7	3	5	0	0	7	7	4	7	15	10	0	0	17	2	5	4	0	1	0	23	1	0	25	35	1
denovo15779	+	0.89	1288	uncultured_bacterium;_horsem_aai94d10;_EU463463	Bacteria	Fibrobacteres	Fibrobacteria	denovo15779	Fibrobacterales	Fibrobacteraceae	Fibrobacter		1	2	0	2	2	4	1	1	0	0	1	0	4	0	0	0	0	0	0	0	0	0	0	0	0	4	0	0	0	0	0	0	1	0	3	0	1
denovo157795	+	0.675	1314	uncultured_bacterium;_horsem_aai93f05;_EU463422	Bacteria	Spirochaetes	Spirochaetia	denovo157795	Spirochaetales	Spirochaetaceae	Treponema		0	0	0	0	0	0	0	1	0	0	0	0	0	1	0	0	0	1	2	0	1	0	0	0	0	2	0	0	0	0	0	0	0	0	0	0	0
denovo15783	+	0.832	1320	uncultured_bacterium;_BKLE_e08;_EU469376	Bacteria	Bacteroidetes	Bacteroidia	denovo15783	Bacteroidales	Prevotellaceae	Prevotella		4	16	0	73	2	12	2	34	11	44	29	7	169	10	43	4	13	267	3	5	12	2	56	26	5	281	267	0	0	0	6	4	73	0	12	8	27
denovo15784	+	0.851	1324	uncultured_bacterium;_AE3_aaa02c02;_EU471916	Bacteria	Firmicutes	Clostridia	denovo15784	Clostridiales	Ruminococcaceae	unclassified_Ruminococcaceae		0	1	0	1	2	1	0	1	2	0	2	0	2	0	0	0	4	0	0	0	1	2	0	1	2	2	1	0	0	0	0	3	0	0	0	2	0
denovo157878	+	0.792	1293	uncultured_bacterium;_RH_aaj90f10;_EU461484	Bacteria	Bacteroidetes	Bacteroidia	denovo157878	Bacteroidales	Prevotellaceae	Prevotella		0	0	0	0	0	1	3	0	1	2	1	0	1	0	0	0	0	0	6	0	3	0	5	1	0	1	1	0	0	0	1	0	1	4	0	0	0
denovo157930	+	0.911	1398	uncultured_bacterium;_1103200843431;_EU844526	Bacteria	Firmicutes	Clostridia	denovo157930	Clostridiales	Ruminococcaceae	unclassified_Ruminococcaceae		0	0	0	0	0	0	0	1	0	0	1	0	0	0	0	0	0	0	0	0	0	0	1	0	0	0	2	0	0	0	0	0	0	0	0	0	1
denovo157958	+	0.986	1236	uncultured_bacterium;_horsej_aai90b11;_EU775911	Bacteria	Firmicutes	Clostridia	denovo157958	Clostridiales	Lachnospiraceae	unclassified_Lachnospiraceae		214	683	70	241	39	181	55	239	118	173	101	108	57	90	125	276	244	277	230	441	206	145	170	98	46	205	260	197	393	259	38	70	187	55	112	232	177
denovo157961	+	0.834	1243	uncultured_bacterium;_D4_ERTVP_1008;_KJ874103	Bacteria	Bacteroidetes	Bacteroidia	denovo157961	Bacteroidales	Porphyromonadaceae	unclassified_Porphyromonadaceae		0	0	2	1	2	0	0	1	1	2	15	0	6	1	0	3	0	0	0	0	2	0	0	0	0	14	0	0	0	0	0	2	0	0	2	0	7
denovo15808	+	0.96	1315	uncultured_bacterium;_WA_aaa03h01;_EU473440	Bacteria	Firmicutes	Clostridia	denovo15808	Clostridiales	Lachnospiraceae	unclassified_Lachnospiraceae		1	0	0	0	0	0	0	0	0	2	0	1	1	1	0	0	1	0	0	0	0	2	2	0	0	1	1	0	0	0	2	1	0	0	0	0	0
denovo158084	+	0.92	1276	uncultured_bacterium;_horsem_d11_1;_EU775883	Bacteria	Firmicutes	Clostridia	denovo158084	Clostridiales	unclassified_Clostridiales	unknown		0	1	0	0	0	2	1	0	2	2	2	0	3	1	2	0	2	4	0	0	0	0	1	0	1	0	0	0	0	0	0	0	0	0	2	2	1
denovo158097	+	0.778	1307	uncultured_bacterium;_CHIMP12_d08_1;_EU467421	Bacteria	Firmicutes	Clostridia	denovo158097	Clostridiales	Ruminococcaceae	unclassified_Ruminococcaceae		0	4	0	0	0	0	0	0	0	0	0	0	0	0	0	0	0	3	0	0	0	0	6	0	0	0	1	0	0	0	0	0	0	0	0	0	5
denovo158133	+	0.874	1315	uncultured_bacterium;_RH_aaj91f05;_EU461525	Bacteria	Firmicutes	Clostridia	denovo158133	Clostridiales	Lachnospiraceae	unclassified_Lachnospiraceae		2	0	0	3	0	0	0	0	0	1	0	0	0	1	0	0	1	0	0	0	4	0	0	0	0	0	0	0	0	0	0	0	0	0	0	0	0
denovo158137	+	0.945	1330	uncultured_bacterium;_AE3_aaa02g04;_EU771121	Bacteria	Firmicutes	Clostridia	denovo158137	Clostridiales	Lachnospiraceae	unclassified_Lachnospiraceae		0	0	0	2	0	0	0	0	0	0	0	0	0	0	0	0	0	0	0	0	0	0	0	0	0	0	2	0	0	0	0	0	0	0	0	1	1
denovo158155	+	0.743	1320	uncultured_bacterium;_AE2_aaa01g07;_EU771388	Bacteria	Bacteroidetes	Bacteroidia	denovo158155	Bacteroidales	unclassified_Bacteroidales	unknown		0	0	0	0	0	0	0	1	0	0	0	1	1	1	0	0	11	0	0	9	0	0	0	0	0	1	2	0	0	0	0	1	0	0	0	0	0
denovo158237	+	0.912	1247	uncultured_bacterium;_D57_ERTUP_1003;_KJ874122	Bacteria	Firmicutes	Clostridia	denovo158237	Clostridiales	unclassified_Clostridiales	unknown		83	36	13	47	18	25	14	32	26	42	20	8	6	18	13	25	29	87	19	37	28	32	46	42	9	55	50	8	0	12	19	12	20	1	48	57	42
denovo158241	+	0.855	1308	uncultured_bacterium;_gir_aah93b06;_EU464078	Bacteria	Firmicutes	Clostridia	denovo158241	Clostridiales	Ruminococcaceae	unclassified_Ruminococcaceae		2	12	0	6	0	19	5	11	4	15	6	2	28	12	0	27	13	13	0	2	17	4	19	0	5	13	4	0	1	0	5	6	9	5	8	28	21
denovo158274	+	0.955	1246	uncultured_bacterium;_BG_aaa03h09;_EU473619	Bacteria	Bacteroidetes	unclassified_Bacteroidetes	denovo158274	unknow	unknown	unknown		0	0	0	0	0	0	1	0	0	0	0	0	0	0	0	0	0	0	0	0	0	1	0	0	0	0	0	0	0	0	0	1	0	0	1	0	0
denovo158310	+	0.936	1290	uncultured_Clostridiales_bacterium;_SHTP471;_GQ358452	Bacteria	Firmicutes	Clostridia	denovo158310	Clostridiales	unclassified_Clostridiales	unknown		0	0	0	0	0	0	1	0	0	0	0	0	0	0	0	1	0	0	0	0	0	0	0	0	0	0	0	0	0	1	0	0	0	0	0	1	0
denovo158313	+	0.824	1374	uncultured_Clostridia_bacterium;_S-F26;_AY622268	Bacteria	Firmicutes	Clostridia	denovo158313	Clostridiales	Ruminococcaceae	unclassified_Ruminococcaceae		0	0	1	0	0	0	0	5	0	0	3	0	5	0	0	2	0	0	0	1	0	1	0	0	5	2	0	0	0	0	0	0	0	0	1	0	1
denovo158399	+	0.816	1407	uncultured_bacterium;_XJC62;_GU174143	Bacteria	Firmicutes	Clostridia	denovo158399	Clostridiales	Ruminococcaceae	unclassified_Ruminococcaceae		0	0	0	0	0	0	0	0	0	0	0	0	0	1	0	0	3	3	0	0	0	0	1	0	0	2	0	0	0	0	0	0	0	0	1	0	1
denovo158446	+	0.818	1228	uncultured_bacterium;_D149_ERTVP_2004;_KJ874017	Bacteria	Bacteroidetes	Bacteroidia	denovo158446	Bacteroidales	unclassified_Bacteroidales	unknown		0	0	0	0	0	0	0	0	0	0	0	0	1	0	0	0	0	0	0	0	0	0	0	0	0	0	1	0	0	0	0	0	0	0	0	0	0
denovo158477	+	0.849	1295	uncultured_bacterium;_WA_aaa03d04;_EU779396	Bacteria	Fibrobacteres	Fibrobacteria	denovo158477	Fibrobacterales	Fibrobacteraceae	Fibrobacter		0	0	0	1	0	0	0	2	1	0	0	0	0	3	1	0	0	0	0	0	1	0	0	0	0	0	0	0	6	0	0	0	0	0	1	0	1
denovo15854	+	0.877	1397	uncultured_bacterium;_1103200827312;_EU842730	Bacteria	Firmicutes	Clostridia	denovo15854	Clostridiales	unclassified_Clostridiales	unknown		1	0	0	0	0	3	1	0	0	0	0	0	3	0	0	0	0	0	0	0	0	0	0	0	0	0	0	0	0	0	0	1	0	0	2	0	0
denovo158547	+	0.859	1281	uncultured_bacterium;_D16_ERTVP_2002;_KJ874029	Bacteria	unclassified_Bacteria	unknow	denovo158547	unknow	unknown	unknown		0	0	3	0	2	1	0	0	1	0	1	0	1	0	0	0	0	0	0	0	0	0	0	0	0	0	0	0	0	0	0	0	0	0	0	0	0
denovo15856	+	0.835	1334	uncultured_bacterium;_Hmb2-10;_JX096309	Bacteria	Firmicutes	Clostridia	denovo15856	Clostridiales	Ruminococcaceae	Acetivibrio		0	0	0	0	0	0	0	0	0	0	0	0	0	0	0	1	1	0	1	0	0	0	0	0	0	1	1	0	0	0	0	0	0	0	0	0	0
denovo158586	+	0.793	1368	uncultured_bacterium;_XJC13;_GU174058	Bacteria	Bacteroidetes	Bacteroidia	denovo158586	Bacteroidales	unclassified_Bacteroidales	unknown		0	0	0	0	0	1	0	0	0	0	0	0	0	2	0	0	0	0	0	0	0	0	0	0	0	0	0	0	0	0	0	0	0	0	0	1	0
denovo158692	+	0.815	1415	uncultured_bacterium;_Z61;_DQ353925	Bacteria	Firmicutes	Clostridia	denovo158692	Clostridiales	Lachnospiraceae	Coprococcus		2	2	0	0	0	6	0	2	4	0	1	0	0	1	0	0	2	2	0	2	0	1	1	0	1	0	3	1	0	0	0	1	1	0	2	2	3
denovo158727	+	0.858	1355	uncultured_bacterium;_cc_73;_GQ175414	Bacteria	Firmicutes	Clostridia	denovo158727	Clostridiales	unclassified_Clostridiales	unknown		0	0	0	0	2	2	0	0	2	0	0	0	3	0	0	0	1	3	1	1	1	0	0	0	0	1	1	0	0	0	0	0	0	0	0	2	2
denovo158798	+	0.727	1313	uncultured_bacterium;_horsem_aai93e07;_EU463417	Bacteria	Bacteroidetes	Bacteroidia	denovo158798	Bacteroidales	unclassified_Bacteroidales	unknown		0	0	1	0	0	0	0	0	0	0	0	0	0	0	1	2	0	0	0	0	0	0	0	0	0	0	0	0	0	0	0	0	0	0	0	0	0
denovo158831	+	0.803	1320	uncultured_bacterium;_AE2_aaa01g07;_EU771388	Bacteria	Bacteroidetes	Bacteroidia	denovo158831	Bacteroidales	unclassified_Bacteroidales	unknown		0	2	0	0	0	0	0	0	0	0	0	0	0	0	0	2	0	0	0	0	0	0	0	0	0	0	1	0	0	0	0	0	0	0	0	0	0
denovo158834	+	0.728	1310	uncultured_bacterium;_orang1_aai56b12;_EU462518	Bacteria	Firmicutes	Clostridia	denovo158834	Clostridiales	Ruminococcaceae	unclassified_Ruminococcaceae		0	0	0	0	0	0	0	0	0	0	1	0	0	0	0	0	1	0	0	0	1	0	1	1	0	0	2	0	0	0	0	0	0	0	0	0	1
denovo158856	+	0.785	1236	uncultured_bacterium;_D113_ERTV_48;_KJ873978	Bacteria	Bacteroidetes	Bacteroidia	denovo158856	Bacteroidales	unclassified_Bacteroidales	unknown		0	0	0	0	0	0	0	0	1	8	0	0	0	0	0	0	0	0	0	1	0	0	2	0	0	0	1	0	0	0	0	0	0	0	0	1	0
denovo158907	+	0.823	1316	uncultured_bacterium;_horsej_aai92d02;_EU463760	Bacteria	Bacteroidetes	unclassified_Bacteroidetes	denovo158907	unknow	unknown	unknown		2	1	0	1	0	3	0	0	0	0	1	0	0	0	0	0	1	3	1	12	1	0	0	0	0	0	0	1	0	0	0	1	0	0	0	1	3
denovo158942	+	0.866	1375	uncultured_bacterium;_p-320-a3;_AF371790	Bacteria	Firmicutes	Clostridia	denovo158942	Clostridiales	Ruminococcaceae	unclassified_Ruminococcaceae		2	0	2	0	0	0	0	0	0	0	1	0	0	0	0	0	0	0	0	2	0	0	0	0	0	0	0	0	0	0	0	0	1	0	0	0	0
denovo158985	+	0.908	1329	uncultured_bacterium;_WA_aaa02d10;_EU473593	Bacteria	Spirochaetes	Spirochaetia	denovo158985	Spirochaetales	Spirochaetaceae	Treponema		3	0	0	4	3	0	0	1	0	1	0	0	3	0	0	2	1	2	0	3	2	0	2	10	0	6	0	0	0	0	4	0	0	0	4	2	1
denovo1590	+	0.889	1284	uncultured_bacterium;_AE1_aaa01b04;_EU771380	Bacteria	Firmicutes	Clostridia	denovo1590	Clostridiales	Lachnospiraceae	unclassified_Lachnospiraceae		0	0	0	1	0	2	5	0	0	4	0	0	1	0	0	0	2	7	0	2	0	1	2	5	0	0	0	4	0	0	0	0	1	0	0	1	2
denovo159129	+	0.771	1256	uncultured_bacterium;_BD11759;_JQ191145	Bacteria	Proteobacteria	Alphaproteobacteria	denovo159129	unclassified_Alphaproteobacteria	unknown	unknown		1	0	0	0	4	0	0	0	3	0	0	0	0	0	0	1	2	0	0	0	5	3	0	0	0	0	0	0	0	0	0	0	0	0	0	0	2
denovo15921	+	0.784	1252	uncultured_bacterium;_AS1_aao37c07.Contig1;_EU772005	Bacteria	Firmicutes	Clostridia	denovo15921	Clostridiales	Lachnospiraceae	unclassified_Lachnospiraceae		0	2	0	3	2	0	0	0	0	3	2	0	0	0	0	0	0	0	0	0	1	1	0	2	0	0	0	0	0	0	0	0	1	0	0	3	0
denovo159211	+	0.969	1426	uncultured_rumen_bacterium;_L3A_D09;_EU381427	Bacteria	Firmicutes	Clostridia	denovo159211	Clostridiales	Lachnospiraceae	unclassified_Lachnospiraceae		0	0	0	0	0	0	0	0	0	0	0	0	0	0	0	0	0	0	0	0	0	0	0	0	0	0	0	0	0	0	0	0	0	0	0	0	0
denovo159217	+	0.843	1316	uncultured_bacterium;_BG_aaa03d09.Contig1;_EU773081	Bacteria	Bacteroidetes	Bacteroidia	denovo159217	Bacteroidales	unclassified_Bacteroidales	unknown		0	3	0	0	1	5	2	0	0	0	2	0	0	0	0	0	1	2	0	0	1	0	0	0	0	0	0	0	0	0	0	0	0	0	0	0	0
denovo15929	+	0.786	1329	uncultured_bacterium;_horsem_aai95a05;_EU463498	Bacteria	Bacteroidetes	Bacteroidia	denovo15929	Bacteroidales	unclassified_Bacteroidales	unknown		1	0	0	0	0	1	0	1	1	0	0	0	0	0	0	0	1	0	0	0	0	0	0	0	0	0	0	0	0	0	0	0	0	0	0	0	1
denovo159339	+	0.818	1239	uncultured_bacterium;_D102_ERTU_2021;_KJ873967	Bacteria	Bacteroidetes	Bacteroidia	denovo159339	Bacteroidales	Porphyromonadaceae	unclassified_Porphyromonadaceae		0	0	0	2	0	0	0	0	1	0	0	0	2	0	0	0	0	0	0	0	0	0	4	0	0	0	0	0	0	0	0	0	0	0	0	2	0
denovo159345	+	0.916	1315	uncultured_bacterium;_horsem_aai93e11;_EU775831	Bacteria	Bacteroidetes	Bacteroidia	denovo159345	Bacteroidales	unclassified_Bacteroidales	unknown		0	0	0	0	0	0	0	0	1	0	0	0	2	0	0	0	0	0	0	0	0	0	0	0	0	0	0	0	0	0	0	0	0	0	0	0	0
denovo159363	+	0.901	1321	uncultured_bacterium;_AE2_aaa03c10;_EU471773	Bacteria	Firmicutes	Clostridia	denovo159363	Clostridiales	Ruminococcaceae	unclassified_Ruminococcaceae		0	0	0	0	0	0	0	0	0	0	0	0	0	2	0	0	0	10	0	0	1	2	0	0	2	0	2	0	0	0	0	0	0	0	0	0	4
denovo159449	+	0.772	1377	uncultured_rumen_bacterium;_MXMP-D23;_JX218816	Bacteria	Fibrobacteres	Fibrobacteria	denovo159449	Fibrobacterales	Fibrobacteraceae	Fibrobacter		0	2	0	0	0	1	0	0	0	0	0	0	1	0	0	0	0	0	2	0	0	0	0	0	0	0	1	0	0	0	0	0	0	0	0	0	0
denovo159460	+	0.838	1436	uncultured_rumen_bacterium;_U28-E03;_AB185701	Bacteria	Firmicutes	Clostridia	denovo159460	Clostridiales	Ruminococcaceae	unclassified_Ruminococcaceae		0	9	0	0	0	2	1	0	2	2	1	0	0	1	0	0	0	7	3	16	1	1	1	5	1	0	4	0	0	0	1	0	1	0	0	1	1
denovo159464	+	0.884	1227	uncultured_bacterium;_KO1_aai41d02;_EU460972	Bacteria	Firmicutes	Clostridia	denovo159464	Clostridiales	Ruminococcaceae	unclassified_Ruminococcaceae		0	0	0	0	1	0	0	0	2	0	0	0	4	0	0	7	7	7	0	1	4	0	1	0	0	1	5	0	0	0	0	1	0	0	0	1	0
denovo159473	+	0.849	1285	uncultured_bacterium;_horsem_b09;_EU468313	Bacteria	Spirochaetes	Spirochaetia	denovo159473	Spirochaetales	Spirochaetaceae	Treponema		3	0	4	0	63	28	2	0	8	1	8	1	21	9	19	0	0	0	0	3	0	19	0	2	0	15	0	15	0	2	0	5	0	0	2	0	1
denovo159625	+	0.991	1385	uncultured_rumen_bacterium;_YRC67;_EU259443	Bacteria	Proteobacteria	Alphaproteobacteria	denovo159625	unclassified_Alphaproteobacteria	unknown	unknown		0	0	0	0	0	1	0	0	0	18	0	0	0	0	0	0	0	0	0	0	0	1	0	0	3	0	0	0	0	0	0	0	0	0	0	0	0
denovo159651	+	0.903	1332	uncultured_bacterium;_AE2_aaa03d11;_EU771402	Bacteria	Firmicutes	Clostridia	denovo159651	Clostridiales	Lachnospiraceae	Lachnospiracea_incertae_sedis		3	0	0	1	0	0	0	3	0	0	0	0	1	0	0	0	0	0	1	0	0	1	1	1	1	1	0	0	0	0	0	0	1	0	0	3	0
denovo159693	+	0.901	1308	uncultured_bacterium;_GZ_aaa03c01;_EU779410	Bacteria	Firmicutes	Clostridia	denovo159693	Clostridiales	Ruminococcaceae	Clostridium_IV		0	0	1	1	0	0	0	0	0	0	0	0	0	0	0	1	0	0	2	0	4	0	4	0	0	1	0	0	0	0	0	0	1	0	0	2	1
denovo159751	+	0.946	1397	uncultured_rumen_bacterium;_P5_L02;_EU381988	Bacteria	Firmicutes	Clostridia	denovo159751	Clostridiales	unclassified_Clostridiales	unknown		9	3	2	5	28	140	14	28	21	11	32	6	29	12	13	4	125	11	2	5	17	142	22	13	4	34	2	13	0	1	8	18	3	2	62	19	13
denovo159890	+	0.903	1378	uncultured_bacterium;_1103200843268;_EU844474	Bacteria	Firmicutes	Clostridia	denovo159890	Clostridiales	Ruminococcaceae	unclassified_Ruminococcaceae		0	0	0	0	0	0	0	0	0	0	2	1	1	1	1	0	2	0	0	0	0	0	0	0	0	0	0	0	0	0	0	0	0	0	0	0	1
denovo159930	+	0.741	1210	uncultured_bacterium;_D48_ERTV_86;_KJ874112	Bacteria	Bacteroidetes	unclassified_Bacteroidetes	denovo159930	unknow	unknown	unknown		0	0	0	0	0	1	0	1	0	0	0	0	0	0	0	2	0	0	0	0	1	0	0	0	0	0	0	0	0	0	0	0	0	0	0	0	0
denovo160004	+	0.8	1323	uncultured_bacterium;_IR_aaa02h03;_EU474667	Bacteria	Bacteroidetes	Bacteroidia	denovo160004	Bacteroidales	unclassified_Bacteroidales	unknown		0	2	0	0	0	0	0	0	0	0	1	0	0	1	0	0	2	0	0	0	0	1	0	0	0	0	0	0	0	0	0	0	0	0	1	0	1
denovo160093	+	0.879	1335	uncultured_bacterium;_EAC_1aaa04d08;_EU774676	Bacteria	Firmicutes	Clostridia	denovo160093	Clostridiales	Ruminococcaceae	Acetivibrio		1	0	15	0	0	5	3	1	0	2	9	0	6	2	0	2	3	3	0	7	0	1	1	5	0	3	2	1	0	0	0	1	2	1	4	9	0
denovo160157	+	0.851	1250	uncultured_rumen_bacterium;_CTRS1C02;_GQ327745	Bacteria	Firmicutes	Clostridia	denovo160157	Clostridiales	Ruminococcaceae	Oscillibacter		2	3	2	1	0	10	3	0	2	1	2	2	6	3	0	0	3	13	0	5	1	2	5	5	0	1	3	4	0	0	0	3	2	0	4	3	3
denovo160206	+	0.907	1287	uncultured_bacterium;_horsej_aai89a08;_EU463568	Bacteria	Firmicutes	Clostridia	denovo160206	Clostridiales	Lachnospiraceae	Lachnospiracea_incertae_sedis		0	2	0	1	0	0	0	0	0	0	0	0	0	1	0	0	0	1	0	0	0	0	0	0	0	0	0	0	0	0	0	0	0	0	0	0	0
denovo160260	+	0.803	1315	uncultured_bacterium;_RL184_aao66h01;_DQ809995	Bacteria	Firmicutes	Clostridia	denovo160260	Clostridiales	Lachnospiraceae	unclassified_Lachnospiraceae		0	0	0	0	0	0	1	1	1	0	0	0	0	0	0	0	0	0	0	0	0	0	0	0	0	0	0	0	0	0	0	0	0	0	0	0	0
denovo160311	+	0.873	1328	uncultured_bacterium;_AE2_aaa03d09;_EU771178	Bacteria	Firmicutes	Clostridia	denovo160311	Clostridiales	unclassified_Clostridiales	unknown		0	0	0	0	1	0	0	2	0	0	0	0	0	0	2	1	0	4	1	2	2	1	1	1	0	0	1	0	0	0	1	1	1	0	2	3	0
denovo160349	+	0.737	1319	uncultured_bacterium;_horsem_aai94c02;_EU463451	Bacteria	Bacteroidetes	unclassified_Bacteroidetes	denovo160349	unknow	unknown	unknown		0	0	0	2	3	0	2	0	0	0	0	0	0	0	1	0	0	0	0	0	0	0	0	0	0	4	0	1	0	0	0	0	0	0	0	0	0
denovo160390	+	0.861	1371	uncultured_bacterium;_2.C1.8;_HQ681755	Bacteria	Firmicutes	Clostridia	denovo160390	Clostridiales	Lachnospiraceae	Robinsoniella		0	0	0	0	0	1	0	0	0	0	0	1	0	0	0	0	0	0	1	0	0	0	0	0	0	1	0	0	0	0	0	0	1	0	0	0	0
denovo160397	+	0.865	1257	uncultured_bacterium;_molerat_2f04_1;_EU467646	Bacteria	Firmicutes	Clostridia	denovo160397	Clostridiales	Ruminococcaceae	unclassified_Ruminococcaceae		5	7	0	4	3	1	6	0	0	1	2	2	2	0	2	0	0	9	6	0	2	3	0	2	0	2	6	0	0	0	0	0	1	2	0	4	3
denovo160411	+	0.805	1225	uncultured_bacterium;_CAP_aai00b04;_EU459565	Bacteria	Firmicutes	Clostridia	denovo160411	Clostridiales	Ruminococcaceae	unclassified_Ruminococcaceae		0	0	0	0	2	3	0	3	0	0	2	0	0	2	0	0	0	0	0	0	0	0	0	0	0	0	0	0	0	0	0	0	0	0	0	0	0
denovo160440	+	0.917	1410	uncultured_bacterium;_ZEBRA_20;_AY858459	Bacteria	Firmicutes	Clostridia	denovo160440	Clostridiales	Lachnospiraceae	unclassified_Lachnospiraceae		0	0	0	0	0	0	0	0	0	0	0	0	0	0	0	0	0	0	0	0	0	0	0	0	0	0	0	0	0	0	0	1	0	0	0	0	0
denovo160448	+	0.769	1336	uncultured_bacterium;_04d06;_GQ133387	Bacteria	Firmicutes	Clostridia	denovo160448	Clostridiales	Lachnospiraceae	unclassified_Lachnospiraceae		1	0	0	1	0	0	0	2	0	0	0	0	0	0	0	0	0	0	0	1	0	0	0	2	0	1	0	1	0	0	0	0	0	0	0	0	0
denovo160590	+	0.887	1221	uncultured_bacterium;_horsem_aai96a03;_EU463550	Bacteria	Firmicutes	Clostridia	denovo160590	Clostridiales	unclassified_Clostridiales	unknown		0	1	0	0	0	1	0	0	1	0	0	0	0	0	0	0	0	0	0	0	1	0	0	0	0	0	0	0	0	0	0	1	0	0	1	0	0
denovo160636	+	0.769	1287	uncultured_bacterium;_RL201_aai46b05;_DQ801731	Bacteria	Actinobacteria	Actinobacteria	denovo160636	Coriobacteriales	Coriobacteriaceae	unclassified_Coriobacteriaceae		0	0	2	1	0	1	0	3	0	0	6	0	2	1	1	0	0	4	0	0	3	0	9	1	0	4	2	0	0	0	2	0	1	0	3	1	5
denovo160674	+	0.939	1414	uncultured_bacterium;_1103200821556;_EU843097	Bacteria	Firmicutes	Clostridia	denovo160674	Clostridiales	Lachnospiraceae	unclassified_Lachnospiraceae		0	0	0	0	0	1	0	0	0	1	0	0	0	0	0	0	0	0	0	1	0	0	0	1	0	0	1	0	0	0	0	0	0	0	0	0	0
denovo160779	+	0.829	1247	uncultured_bacterium;_D57_ERTUP_1003;_KJ874122	Bacteria	Firmicutes	Clostridia	denovo160779	Clostridiales	unclassified_Clostridiales	unknown		3	3	0	2	2	3	0	0	0	0	0	0	0	1	0	2	0	3	0	0	2	1	0	0	0	2	1	0	0	0	1	0	0	0	3	2	3
denovo160785	+	0.956	1325	uncultured_bacterium;_RH_aaj89e08;_EU461442	Bacteria	Firmicutes	Clostridia	denovo160785	Clostridiales	Ruminococcaceae	Oscillibacter		0	0	0	0	0	0	0	0	0	0	2	0	0	0	0	1	0	0	0	0	0	0	0	0	0	0	0	1	0	0	0	0	1	0	0	0	0
denovo160786	+	0.777	1295	uncultured_bacterium;_AE2_aaa04e08;_EU471836	Bacteria	Actinobacteria	Actinobacteria	denovo160786	Coriobacteriales	Coriobacteriaceae	unclassified_Coriobacteriaceae		0	0	1	0	0	0	0	0	1	0	0	0	0	0	0	0	1	1	0	1	0	0	2	0	2	3	1	0	0	0	0	3	0	0	0	1	0
denovo160812	+	0.93	1300	uncultured_bacterium;_AE1_aaa03c11;_EU771294	Bacteria	Bacteroidetes	Bacteroidia	denovo160812	Bacteroidales	unclassified_Bacteroidales	unknown		8	0	0	5	1	2	0	0	5	0	0	0	1	2	1	0	2	4	3	4	1	0	0	1	5	1	3	0	8	2	0	0	1	3	0	5	1
denovo160829	+	0.964	1327	uncultured_bacterium;_WA_aaa02e11;_EU473573	Bacteria	Spirochaetes	Spirochaetia	denovo160829	Spirochaetales	Spirochaetaceae	Treponema		3	1	0	0	1	5	0	0	1	0	0	0	10	0	0	0	0	3	2	2	0	0	5	2	1	2	2	0	0	0	3	1	0	0	1	2	0
denovo160857	+	0.823	1321	uncultured_bacterium;_AE2_aaa01b05;_EU471822	Bacteria	Bacteroidetes	Bacteroidia	denovo160857	Bacteroidales	Bacteroidaceae	BF311		0	1	0	0	0	0	0	0	5	0	4	1	0	1	0	0	0	0	0	0	0	8	0	0	0	0	0	0	0	0	0	1	0	0	0	0	0
denovo160912	+	0.87	1421	uncultured_bacterium;_1103200821291;_EU842375	Bacteria	Firmicutes	Clostridia	denovo160912	Clostridiales	Lachnospiraceae	unclassified_Lachnospiraceae		0	0	1	0	2	0	0	0	0	0	2	0	3	0	1	0	0	1	2	0	0	1	0	1	0	0	0	0	0	0	0	0	0	0	0	0	0
denovo16101	+	0.822	1332	uncultured_bacterium;_horsem_aai93b09;_EU775758	Bacteria	Firmicutes	Clostridia	denovo16101	Clostridiales	Ruminococcaceae	Oscillibacter		0	0	0	0	0	0	1	2	0	1	2	0	0	0	0	0	0	0	0	1	0	0	0	1	0	0	3	1	0	0	0	0	0	0	0	0	1
denovo161077	+	0.956	1336	uncultured_bacterium;_GZ_aaa02a11;_EU470301	Bacteria	Bacteroidetes	Bacteroidia	denovo161077	Bacteroidales	unclassified_Bacteroidales	unknown		0	0	0	0	0	0	0	0	0	1	0	0	2	0	0	0	0	0	0	0	0	0	0	0	0	1	0	0	0	0	0	0	0	0	0	0	0
denovo1611	+	0.92	1298	uncultured_bacterium;_WA_aaa04b10;_EU779383	Bacteria	Fibrobacteres	Fibrobacteria	denovo1611	Fibrobacterales	Fibrobacteraceae	Fibrobacter		4	0	0	0	15	10	6	3	0	9	0	0	4	2	1	1	1	0	0	0	4	34	0	0	0	6	0	2	0	0	0	30	0	0	23	3	2
denovo161107	+	0.752	1308	uncultured_bacterium;_GZ_aaa01c12;_EU470429	Bacteria	Bacteroidetes	Bacteroidia	denovo161107	Bacteroidales	Porphyromonadaceae	unclassified_Porphyromonadaceae		0	3	0	0	0	0	0	0	0	0	3	0	0	0	0	1	0	3	2	0	0	0	0	2	0	0	2	0	0	3	0	0	0	0	0	0	0
denovo161132	+	0.826	1322	uncultured_bacterium;_AE1_aaa01b06;_EU771102	Bacteria	Firmicutes	Clostridia	denovo161132	Clostridiales	unclassified_Clostridiales	unknown		1	8	0	4	0	1	0	1	3	4	0	0	2	1	0	3	0	9	0	0	3	3	2	4	1	0	3	0	0	0	0	2	1	1	4	1	0
denovo161182	+	0.974	1324	uncultured_bacterium;_horsem_aai95a02;_EU463496	Bacteria	Firmicutes	Clostridia	denovo161182	Clostridiales	Lachnospiraceae	unclassified_Lachnospiraceae		0	0	0	0	0	1	0	0	0	0	0	0	0	0	0	0	0	0	0	2	0	2	0	3	0	0	0	0	0	0	0	1	0	0	1	0	0
denovo161189	+	0.774	1223	uncultured_bacterium;_D139_ERTUP_88;_KJ874006	Bacteria	Firmicutes	Clostridia	denovo161189	Clostridiales	Ruminococcaceae	unclassified_Ruminococcaceae		0	0	0	0	0	0	0	2	0	0	3	0	0	0	0	0	2	0	0	0	4	0	0	0	0	0	3	0	0	0	0	0	0	0	0	1	0
denovo16119	+	0.905	1435	uncultured_bacterium;_1103200821378;_EU842395	Bacteria	Firmicutes	Clostridia	denovo16119	Clostridiales	Lachnospiraceae	unclassified_Lachnospiraceae		1	0	0	1	2	1	0	14	1	3	3	0	4	6	1	0	2	0	3	0	0	1	0	4	0	6	0	1	0	0	0	0	0	0	1	0	0
denovo161226	+	0.883	1315	uncultured_bacterium;_BH1_aao25b10;_EU466069	Bacteria	Firmicutes	Clostridia	denovo161226	Clostridiales	Lachnospiraceae	unclassified_Lachnospiraceae		2	0	0	0	0	1	0	0	0	0	0	2	0	0	0	0	0	2	0	0	0	0	0	0	1	1	0	0	0	1	1	0	0	0	1	0	0
denovo161335	+	0.753	1255	uncultured_bacterium;_BD05055;_JQ185584	Bacteria	Firmicutes	Clostridia	denovo161335	Clostridiales	Ruminococcaceae	unclassified_Ruminococcaceae		0	0	1	0	0	0	1	2	0	0	0	0	0	0	0	0	0	1	0	0	0	0	0	2	0	1	2	0	0	0	0	0	0	0	0	1	0
denovo161341	+	0.855	1337	uncultured_bacterium;_horsej_aai92a04;_EU463740	Bacteria	Spirochaetes	Spirochaetia	denovo161341	Spirochaetales	Spirochaetaceae	Treponema		2	4	0	6	0	1	0	14	1	5	2	3	3	0	2	6	8	7	2	3	2	4	8	6	6	4	2	0	28	0	0	1	7	2	1	8	10
denovo161348	+	0.888	1364	uncultured_bacterium;_p-197-o5;_AF371659	Bacteria	Firmicutes	Clostridia	denovo161348	Clostridiales	Lachnospiraceae	Lachnospiracea_incertae_sedis		0	0	0	0	0	0	0	0	0	0	0	0	0	0	0	0	0	0	0	0	0	0	0	0	0	0	0	0	0	0	0	0	0	0	0	1	0
denovo161428	+	0.837	1325	uncultured_bacterium;_BG_aaa02g10.Contig1;_EU473688	Bacteria	Firmicutes	Clostridia	denovo161428	Clostridiales	unclassified_Clostridiales	unknown		0	1	0	0	4	0	0	6	1	0	0	0	0	0	0	1	0	0	0	0	0	1	0	1	0	1	0	1	0	0	0	0	0	0	0	0	3
denovo16143	+	1	1337	Stenotrophomonas_maltophilia;_15;_AY169434	Bacteria	Proteobacteria	Gammaproteobacteria	denovo16143	Xanthomonadales	Xanthomonadaceae	Stenotrophomonas		0	0	0	0	0	3	0	0	1	0	0	0	1	0	0	0	3	2	0	0	0	2	3	0	0	1	0	0	9	0	0	0	0	0	0	0	1
denovo16150	+	0.923	1278	uncultured_bacterium;_GZ_aaa01g06;_EU470380	Bacteria	Firmicutes	Clostridia	denovo16150	Clostridiales	Ruminococcaceae	unclassified_Ruminococcaceae		8	0	1	3	2	11	0	8	2	2	16	1	30	7	0	4	28	39	0	15	7	17	17	0	4	25	12	4	0	0	4	11	1	5	23	21	14
denovo161539	+	0.83	1329	uncultured_bacterium;_horsem_aai95a05;_EU463498	Bacteria	Bacteroidetes	Bacteroidia	denovo161539	Bacteroidales	unclassified_Bacteroidales	unknown		2	0	0	0	0	0	0	0	0	0	0	0	0	0	0	0	0	0	0	0	1	0	0	0	0	0	0	0	0	0	0	0	0	0	0	0	0
denovo161554	+	0.666	1313	uncultured_bacterium;_horsem_aai93e07;_EU463417	Bacteria	Bacteroidetes	Bacteroidia	denovo161554	Bacteroidales	unclassified_Bacteroidales	unknown		0	0	0	0	0	0	0	0	0	0	1	0	0	0	0	0	0	0	1	0	0	0	0	0	0	0	0	0	0	0	0	0	0	3	3	0	0
denovo16158	+	0.834	1243	uncultured_bacterium;_D11_ERTU_1010;_KJ873974	Bacteria	Firmicutes	Clostridia	denovo16158	Clostridiales	Ruminococcaceae	Clostridium_IV		0	0	0	0	0	0	0	0	0	0	0	0	2	0	0	0	0	0	0	0	0	3	0	0	4	0	0	0	0	0	0	0	0	0	0	0	0
denovo161626	+	0.845	1241	uncultured_bacterium;_RL185_aaj69c03;_DQ824525	Bacteria	Firmicutes	Clostridia	denovo161626	Clostridiales	unclassified_Clostridiales	unknown		0	0	0	0	0	0	0	0	0	0	0	0	0	0	0	0	1	0	0	0	0	0	0	0	0	0	0	0	0	0	0	0	0	0	1	0	0
denovo161788	+	0.964	1316	uncultured_bacterium;_horsej_aai91g05;_EU463726	Bacteria	Firmicutes	Clostridia	denovo161788	Clostridiales	Ruminococcaceae	Oscillibacter		0	0	0	2	0	0	0	0	0	1	2	0	0	0	0	0	1	0	0	0	0	1	0	0	0	0	0	0	0	0	0	0	0	0	0	1	0
denovo161826	+	0.971	1324	uncultured_bacterium;_horsem_aai95a02;_EU463496	Bacteria	Firmicutes	Clostridia	denovo161826	Clostridiales	Lachnospiraceae	unclassified_Lachnospiraceae		0	0	0	0	0	0	0	2	0	0	0	0	0	0	0	0	0	0	0	0	0	1	0	0	0	1	0	0	0	0	0	0	0	0	0	0	0
denovo161828	+	0.889	1285	uncultured_bacterium;_horsem_b09;_EU468313	Bacteria	Spirochaetes	Spirochaetia	denovo161828	Spirochaetales	Spirochaetaceae	Treponema		1	3	0	0	3	3	0	1	1	0	4	9	2	5	1	7	18	3	0	1	0	2	0	0	0	3	0	1	0	0	0	0	0	0	4	2	3
denovo162000	+	0.884	1378	uncultured_bacterium;_1103200843268;_EU844474	Bacteria	Firmicutes	Clostridia	denovo162000	Clostridiales	Ruminococcaceae	unclassified_Ruminococcaceae		0	0	0	0	0	0	0	3	1	1	0	0	2	0	0	0	2	1	0	0	0	0	1	0	0	0	0	1	0	0	0	0	2	0	0	1	1
denovo162007	+	0.738	1227	uncultured_Ruminococcaceae_bacterium;_SGYA556;_GQ358330	Bacteria	Firmicutes	Clostridia	denovo162007	Clostridiales	Ruminococcaceae	unclassified_Ruminococcaceae		0	0	2	1	0	0	0	0	0	1	0	0	0	0	0	0	0	0	0	0	0	0	0	0	0	0	0	0	0	0	0	0	0	0	0	0	0
denovo162039	+	0.974	1324	uncultured_bacterium;_horsem_aai95a02;_EU463496	Bacteria	Firmicutes	Clostridia	denovo162039	Clostridiales	Lachnospiraceae	unclassified_Lachnospiraceae		1	0	0	0	0	0	0	0	1	0	0	0	0	0	0	3	1	0	1	0	0	0	0	0	0	1	0	0	0	0	0	0	0	0	0	0	0
denovo162049	+	0.813	1346	uncultured_Ruminococcaceae_bacterium;_EMP_P11;_EU794122	Bacteria	Firmicutes	Clostridia	denovo162049	Clostridiales	Ruminococcaceae	unclassified_Ruminococcaceae		6	10	0	4	2	18	13	7	4	10	5	8	0	9	6	4	7	39	12	15	9	0	4	7	5	12	6	10	0	9	2	2	8	2	1	8	8
denovo162063	+	0.837	1351	uncultured_bacterium;_NOD_ctrl_C1_E12;_JQ084609	Bacteria	Firmicutes	Clostridia	denovo162063	Clostridiales	unclassified_Clostridiales	unknown		0	2	0	0	0	0	2	1	1	0	1	0	3	4	1	3	1	0	0	0	1	0	3	0	0	3	0	0	2	0	0	0	0	0	1	0	0
denovo162074	+	0.889	1323	uncultured_bacterium;_GZ_aaa04a01;_EU470283	Bacteria	Firmicutes	Clostridia	denovo162074	Clostridiales	Clostridiales_Incertae_Sedis_XIII	Anaerovorax		0	0	0	0	0	1	0	1	0	0	2	0	0	0	0	0	3	0	0	0	0	2	0	0	0	1	0	0	0	0	0	0	0	0	0	2	0
denovo162174	+	0.936	1385	Eubacterium_uniforme_(T);_X3C39;_GU269550	Bacteria	Firmicutes	Clostridia	denovo162174	Clostridiales	Lachnospiraceae	Anaerostipes		1	0	0	0	0	0	0	0	0	0	1	0	3	0	1	0	0	0	0	0	1	0	0	0	0	0	3	0	0	0	0	0	0	1	0	0	2
denovo162190	+	0.923	1320	uncultured_bacterium;_horsej_aai90c02;_EU775854	Bacteria	Bacteroidetes	Bacteroidia	denovo162190	Bacteroidales	Prevotellaceae	unclassified_Prevotellaceae		0	0	0	0	0	0	0	0	0	0	1	0	0	0	0	0	0	0	0	0	0	0	0	0	0	0	0	2	0	0	0	0	0	0	0	0	0
denovo162194	+	0.837	1411	uncultured_rumen_bacterium;_BS4;_AY244958	Bacteria	Firmicutes	Clostridia	denovo162194	Clostridiales	unclassified_Clostridiales	unknown		0	0	0	0	1	1	0	1	0	1	0	1	9	1	0	0	0	0	0	0	1	0	0	0	0	2	0	0	0	0	0	0	0	0	0	0	0
denovo16221	+	0.799	1406	uncultured_rumen_bacterium;_R-B-CA106;_AB614930	Bacteria	Bacteroidetes	Bacteroidia	denovo16221	Bacteroidales	Prevotellaceae	Paraprevotella		5	3	1	3	0	0	0	0	1	1	3	5	0	1	0	0	0	5	2	5	1	0	5	0	0	6	4	3	0	0	1	0	4	0	0	6	2
denovo162248	+	0.972	1276	uncultured_bacterium;_horsej_e02;_EU468224	Bacteria	Firmicutes	Clostridia	denovo162248	Clostridiales	Lachnospiraceae	Lachnospiracea_incertae_sedis		0	0	0	0	0	0	0	1	0	0	0	1	0	0	2	0	1	0	0	0	0	0	0	0	0	0	0	0	0	0	0	0	0	0	0	0	0
denovo162292	+	0.986	1357	uncultured_bacterium;_p-234-o5;_AF371840	Bacteria	Firmicutes	Clostridia	denovo162292	Clostridiales	Clostridiaceae_1	Clostridium_sensu_stricto		0	0	1	0	0	0	0	2	0	0	0	0	0	1	1	0	0	1	0	0	0	0	0	0	0	1	0	0	0	0	0	0	1	0	0	0	0
denovo162388	+	0.778	1244	uncultured_bacterium;_D109_ERTUP_2018;_KJ873973	Bacteria	Bacteroidetes	Bacteroidia	denovo162388	Bacteroidales	unclassified_Bacteroidales	unknown		0	0	0	0	0	0	0	0	0	0	0	0	0	0	0	0	2	0	0	3	1	1	0	0	0	0	2	0	0	0	0	0	0	0	0	1	0
denovo162464	+	0.967	1370	uncultured_bacterium;_R-7474;_FJ880813	Bacteria	Firmicutes	Clostridia	denovo162464	Clostridiales	Ruminococcaceae	unclassified_Ruminococcaceae		4	2	2	1	0	2	1	7	2	1	1	0	0	0	2	1	7	10	0	3	1	4	3	1	3	2	0	1	0	0	3	0	0	4	5	4	2
denovo16248	+	0.833	1337	uncultured_bacterium;_AE1_aaa01c04;_EU471541	Bacteria	Spirochaetes	Spirochaetia	denovo16248	Spirochaetales	Spirochaetaceae	Treponema		1	0	1	0	0	0	0	0	1	0	0	0	0	0	0	0	1	0	0	0	0	0	0	2	0	0	0	0	1	0	0	0	0	0	0	0	0
denovo162501	+	0.821	1321	uncultured_bacterium;_RH_aaj91f07;_EU777936	Bacteria	Firmicutes	Clostridia	denovo162501	Clostridiales	Lachnospiraceae	Lachnospiracea_incertae_sedis		15	1	0	8	4	1	2	5	4	2	0	2	12	6	0	1	19	11	2	11	10	2	2	1	7	7	3	5	0	0	1	4	3	0	7	7	3
denovo162510	+	0.917	1331	uncultured_bacterium;_calf784_10wks_grp2_A06;_GQ448762	Bacteria	Firmicutes	Clostridia	denovo162510	Clostridiales	Ruminococcaceae	unclassified_Ruminococcaceae		2	1	1	3	0	4	1	4	0	0	7	0	24	3	0	0	0	0	1	5	5	0	1	2	0	0	0	0	0	0	0	2	0	0	3	6	0
denovo162554	+	0.874	1301	uncultured_bacterium;_ML_aaj28d07;_EU776772	Bacteria	Firmicutes	Clostridia	denovo162554	Clostridiales	Lachnospiraceae	unclassified_Lachnospiraceae		1	7	0	1	0	0	1	0	0	0	1	0	0	0	0	1	0	0	0	0	2	1	1	2	0	0	0	5	0	0	0	0	0	0	1	2	1
denovo162595	+	0.713	1395	uncultured_rumen_bacterium;_P5_H11;_EU381828	Bacteria	Bacteroidetes	Bacteroidia	denovo162595	Bacteroidales	unclassified_Bacteroidales	unknown		0	2	2	0	0	0	0	0	0	1	0	0	0	0	0	0	0	0	0	0	0	0	0	1	0	0	0	0	0	0	0	0	0	0	0	0	0
denovo162664	+	0.83	1319	uncultured_bacterium;_horsem_aai94c02;_EU463451	Bacteria	Bacteroidetes	unclassified_Bacteroidetes	denovo162664	unknow	unknown	unknown		0	0	0	0	0	0	0	0	0	0	0	0	0	0	0	0	0	0	0	0	0	0	0	0	0	1	0	0	0	0	0	0	0	0	1	0	0
denovo162670	+	0.843	1321	uncultured_bacterium;_AE2_aaa03b09;_EU471816	Bacteria	Fibrobacteres	Fibrobacteria	denovo162670	Fibrobacterales	Fibrobacteraceae	Fibrobacter		1	0	0	0	0	0	0	0	1	0	0	0	1	2	0	0	0	0	0	0	0	0	0	0	1	0	0	3	0	0	0	0	0	0	0	0	0
denovo162768	+	0.971	1290	uncultured_bacterium;_TS1_a01g03;_FJ365006	Bacteria	Firmicutes	Clostridia	denovo162768	Clostridiales	Ruminococcaceae	unclassified_Ruminococcaceae		0	0	0	2	1	4	1	0	0	4	0	0	3	5	0	0	1	0	0	3	2	4	0	1	0	5	1	2	0	0	1	0	1	0	4	2	1
denovo162876	+	0.858	1400	uncultured_bacterium;_CONT-136;_AB507582	Bacteria	Firmicutes	Clostridia	denovo162876	Clostridiales	Ruminococcaceae	unclassified_Ruminococcaceae		0	0	0	0	0	1	0	0	0	0	1	0	1	0	0	0	0	0	0	0	0	3	1	0	1	0	0	0	0	0	0	0	0	0	0	1	0
denovo162932	+	0.884	1202	uncultured_bacterium;_wet73;_AY212775	Bacteria	Firmicutes	Clostridia	denovo162932	Clostridiales	Lachnospiraceae	unclassified_Lachnospiraceae		1	1	0	1	0	0	0	0	0	1	0	0	0	2	0	0	0	0	1	0	1	0	0	0	0	0	0	0	0	0	0	0	0	0	1	0	2
denovo162998	+	0.701	1290	uncultured_Eubacteriaceae_bacterium;_RsTu1-51;_AB192222	Bacteria	Firmicutes	Clostridia	denovo162998	Clostridiales	unclassified_Clostridiales	unknown		1	0	12	0	3	30	6	15	12	6	9	0	20	34	9	0	11	6	0	4	1	3	0	12	0	27	0	0	0	0	0	3	1	0	12	0	0
denovo163027	+	0.825	1390	uncultured_bacterium;_XJC39;_GU174032	Bacteria	Bacteroidetes	Bacteroidia	denovo163027	Bacteroidales	unclassified_Bacteroidales	unknown		0	0	0	0	0	0	0	0	0	0	1	0	0	0	0	1	0	0	0	0	0	0	0	0	0	0	0	1	0	0	0	0	0	0	0	0	0
denovo163050	+	0.777	1319	uncultured_bacterium;_EAC_1aaa02f06;_EU472329	Bacteria	Firmicutes	Clostridia	denovo163050	Clostridiales	unclassified_Clostridiales	unknown		0	1	0	0	0	0	0	0	0	1	0	0	0	0	0	1	2	3	2	0	1	0	0	0	0	0	0	0	0	0	1	0	0	0	0	0	2
denovo163055	+	0.974	1309	uncultured_bacterium;_AE1_aaa04e07;_EU771368	Bacteria	Firmicutes	Clostridia	denovo163055	Clostridiales	Lachnospiraceae	unclassified_Lachnospiraceae		0	0	0	0	0	0	0	0	1	0	0	0	0	0	0	0	3	0	0	0	0	0	0	0	0	0	0	0	0	0	1	0	0	0	0	0	0
denovo163072	+	0.875	1326	uncultured_bacterium;_RL184_aah21c01;_DQ809456	Bacteria	Firmicutes	Clostridia	denovo163072	Clostridiales	Lachnospiraceae	Lachnospiracea_incertae_sedis		0	4	1	0	0	3	0	2	0	1	0	3	0	3	0	2	0	0	1	3	1	1	0	0	0	3	1	6	0	0	0	0	1	0	0	0	0
denovo1631	+	0.764	1329	uncultured_bacterium;_WA_aaa02d06;_EU473579	Bacteria	Bacteroidetes	Bacteroidia	denovo1631	Bacteroidales	Porphyromonadaceae	Paludibacter		0	2	0	1	0	0	0	0	2	0	1	0	0	0	0	1	0	0	0	0	0	0	0	2	0	0	0	0	0	0	0	0	0	0	0	0	0
denovo163112	+	0.849	1318	uncultured_bacterium;_AE3_aaa02h01;_EU471899	Bacteria	Bacteroidetes	Bacteroidia	denovo163112	Bacteroidales	unclassified_Bacteroidales	unknown		0	0	0	0	0	0	0	1	0	0	1	0	1	1	0	2	0	0	0	1	0	0	0	0	0	0	0	1	0	0	0	0	0	0	0	1	0
denovo163153	+	0.988	1330	uncultured_bacterium;_RL179_aao55e06;_DQ796856	Bacteria	Firmicutes	Clostridia	denovo163153	Clostridiales	unclassified_Clostridiales	unknown		2	0	4	0	1	7	0	7	0	6	6	1	8	5	3	3	8	4	1	0	1	0	20	1	3	2	7	1	0	0	1	0	0	5	6	4	9
denovo163302	+	0.747	1277	uncultured_bacterium;_J1Q402_28D04;_FJ833632	Bacteria	Firmicutes	Erysipelotrichi	denovo163302	Erysipelotrichales	Erysipelotrichaceae	RFN20		0	0	0	0	0	0	0	0	0	1	5	0	0	1	0	0	1	0	0	2	0	0	0	1	0	0	0	0	2	0	0	0	0	0	0	0	1
denovo163450	+	0.767	1287	uncultured_bacterium;_H77S1_82e08;_EU452438	Bacteria	Actinobacteria	Actinobacteria	denovo163450	Coriobacteriales	Coriobacteriaceae	unknown		1	0	1	0	0	0	0	2	0	0	0	0	0	0	0	0	0	0	0	1	0	0	0	0	0	0	0	0	0	0	0	0	0	0	0	0	0
denovo163465	+	0.875	1274	uncultured_bacterium;_AE1_aaa02a04;_EU771098	Bacteria	Bacteroidetes	Bacteroidia	denovo163465	Bacteroidales	Prevotellaceae	Prevotella		8	17	0	7	0	0	0	12	0	1	8	0	3	5	18	9	3	37	3	1	0	4	15	1	0	4	16	0	0	2	15	0	18	9	6	2	0
denovo163469	+	0.906	1158	uncultured_bacterium;_wet75;_AY212777	Bacteria	Firmicutes	Clostridia	denovo163469	Clostridiales	Lachnospiraceae	unclassified_Lachnospiraceae		0	2	0	1	2	1	0	2	0	3	0	2	0	0	0	2	0	0	0	1	0	0	1	0	0	0	1	3	0	0	0	0	0	0	0	0	0
denovo163492	+	0.812	1426	uncultured_bacterium;_LKMC174;_AB606406	Bacteria	Firmicutes	Clostridia	denovo163492	Clostridiales	Lachnospiraceae	Coprococcus		0	2	0	1	0	0	0	0	2	0	0	0	0	0	0	0	0	0	0	1	0	0	0	0	0	0	0	1	0	0	0	0	0	0	0	0	0
denovo163528	+	0.865	1221	uncultured_bacterium;_D68_ERTV_64;_KJ874133	Bacteria	Bacteroidetes	Bacteroidia	denovo163528	Bacteroidales	Bacteroidaceae	BF311		0	0	0	1	0	0	0	0	0	0	1	0	0	0	0	0	0	0	0	0	0	0	0	0	0	0	1	0	0	0	0	0	0	0	1	0	0
denovo163685	+	1	1336	uncultured_bacterium;_GZ_aaa02a11;_EU470301	Bacteria	Bacteroidetes	Bacteroidia	denovo163685	Bacteroidales	unclassified_Bacteroidales	unknown		3	4	11	6	0	1	0	17	4	28	19	1	104	24	15	8	11	0	0	0	10	18	18	6	21	41	7	1	0	0	30	17	0	25	15	17	0
denovo163688	+	0.995	1304	uncultured_bacterium;_horsej_aai89a07;_EU463567	Bacteria	Bacteroidetes	Bacteroidia	denovo163688	Bacteroidales	unclassified_Bacteroidales	unknown		3	1	3	3	9	5	2	3	0	0	3	1	2	0	0	0	11	4	3	0	1	2	2	2	2	10	2	9	0	0	0	5	0	0	2	1	4
denovo163694	+	0.974	1235	uncultured_bacterium;_GZ_aaa01a05;_EU779408	Bacteria	Firmicutes	Clostridia	denovo163694	Clostridiales	Lachnospiraceae	unclassified_Lachnospiraceae		0	0	0	0	0	0	0	0	0	0	0	0	0	0	0	0	0	0	0	1	1	0	0	0	0	0	0	0	0	0	0	0	0	0	0	0	0
denovo16372	+	0.92	1298	uncultured_bacterium;_WA_aaa01f11;_EU473520	Bacteria	Fibrobacteres	Fibrobacteria	denovo16372	Fibrobacterales	Fibrobacteraceae	Fibrobacter		0	1	0	0	0	1	0	0	0	2	0	1	0	1	0	0	0	0	0	0	0	1	0	0	0	0	0	0	0	0	0	0	0	0	1	0	0
denovo163742	+	0.874	1270	uncultured_bacterium;_horsej_aai92c10;_EU463757	Bacteria	Actinobacteria	Actinobacteria	denovo163742	Coriobacteriales	Coriobacteriaceae	Adlercreutzia		0	0	0	0	0	1	0	1	1	2	1	1	2	0	0	2	0	0	0	0	0	0	0	0	0	0	0	0	0	0	0	0	0	0	0	2	0
denovo163761	+	0.651	1306	uncultured_bacterium;_GZ_aaa01h08;_EU470293	Bacteria	Bacteroidetes	Bacteroidia	denovo163761	Bacteroidales	unclassified_Bacteroidales	unknown		0	0	0	0	0	0	0	33	0	0	0	0	0	0	0	0	0	4	0	0	2	0	0	0	0	0	7	0	0	0	0	0	0	0	0	3	0
denovo163836	+	0.902	1312	uncultured_bacterium;_GZ_aaa01a08;_EU470271	Bacteria	Firmicutes	Clostridia	denovo163836	Clostridiales	unclassified_Clostridiales	unknown		0	0	3	0	0	0	1	0	0	0	0	0	2	0	0	2	0	1	1	0	2	3	0	1	0	2	0	7	0	0	0	0	0	0	0	0	0
denovo16393	+	0.962	1407	Ruminococcus_flavefaciens;_FD1;_AY445597	Bacteria	Firmicutes	Clostridia	denovo16393	Clostridiales	Ruminococcaceae	Ruminococcus		0	0	0	0	0	0	0	0	0	0	0	0	0	0	0	0	0	0	1	0	0	0	0	0	0	0	0	0	0	1	0	0	0	0	0	0	0
denovo163949	+	0.991	1414	Geobacillus_stearothermophilus_(T);_IFO12550;_AB021196	Bacteria	Firmicutes	Bacilli	denovo163949	Bacillales	Bacillaceae_1	Geobacillus		0	0	0	1	0	1	0	2	2	1	4	1	0	2	2	0	2	5	0	4	2	0	0	3	0	4	3	0	1	0	1	0	0	1	0	1	2
denovo164049	+	0.725	1390	uncultured_bacterium;_XJC39;_GU174032	Bacteria	Bacteroidetes	Bacteroidia	denovo164049	Bacteroidales	unclassified_Bacteroidales	unknown		0	0	0	0	0	0	0	1	0	0	1	1	0	1	0	0	0	0	4	0	0	0	2	0	0	3	0	0	0	0	0	0	2	0	0	0	0
denovo164077	+	0.741	1315	uncultured_bacterium;_AE2_aaa02a06;_EU471788	Bacteria	Bacteroidetes	Bacteroidia	denovo164077	Bacteroidales	unclassified_Bacteroidales	unknown		0	3	0	3	0	0	0	0	0	0	0	0	2	0	2	1	0	2	0	0	0	0	11	0	5	6	0	2	0	0	0	1	0	2	0	3	3
denovo164298	+	0.964	1307	uncultured_bacterium;_horsem_aai94c12;_EU463458	Bacteria	Firmicutes	Clostridia	denovo164298	Clostridiales	Ruminococcaceae	unclassified_Ruminococcaceae		0	0	0	0	0	0	0	0	0	0	0	0	0	0	0	0	0	0	0	0	0	0	1	0	0	0	0	0	0	0	0	0	0	0	0	1	0
denovo164378	+	0.895	1301	uncultured_bacterium;_AE2_aaa02f07;_EU771330	Bacteria	Firmicutes	Clostridia	denovo164378	Clostridiales	Ruminococcaceae	unclassified_Ruminococcaceae		0	10	0	2	2	0	2	0	0	4	0	1	0	0	2	2	2	1	2	4	6	0	0	5	0	1	2	2	0	1	0	0	0	0	0	5	1
denovo164426	+	0.799	1212	uncultured_bacterium;_WA_aaa03e07;_EU473499	Bacteria	Firmicutes	Erysipelotrichi	denovo164426	Erysipelotrichales	Erysipelotrichaceae	RFN20		0	0	0	1	0	0	0	0	0	0	0	0	0	0	0	0	1	0	0	0	0	0	0	0	0	0	0	0	0	0	0	0	0	0	0	2	0
denovo164624	+	0.878	1296	uncultured_bacterium;_AE3_aaa03f06;_EU471883	Bacteria	Bacteroidetes	unclassified_Bacteroidetes	denovo164624	unknow	unknown	unknown		1	0	0	0	0	0	0	1	0	0	0	0	0	0	0	0	0	0	0	1	0	0	0	0	0	0	2	0	0	0	0	0	0	0	0	0	0
denovo164726	+	0.908	1296	uncultured_bacterium;_AFYEL_aaj67g07;_EU771688	Bacteria	Firmicutes	Clostridia	denovo164726	Clostridiales	Ruminococcaceae	unclassified_Ruminococcaceae		0	7	0	0	0	2	2	1	1	0	5	0	0	1	0	0	5	2	2	7	3	2	4	1	0	1	2	3	0	3	0	2	6	1	1	4	0
denovo164784	+	0.836	1453	Desulfovibrio_desulfuricans;_Ser-1;_EU980605	Bacteria	Proteobacteria	Deltaproteobacteria	denovo164784	Desulfovibrionales	Desulfovibrionaceae	Desulfovibrio		0	0	0	2	0	0	1	3	0	0	3	2	0	3	0	0	3	0	0	3	0	0	0	1	0	0	0	0	0	0	0	0	0	0	0	0	0
denovo164790	+	0.647	1344	uncultured_Bacteroidales_bacterium;_EMP_F41;_EU794133	Bacteria	Bacteroidetes	Bacteroidia	denovo164790	Bacteroidales	Porphyromonadaceae	unclassified_Porphyromonadaceae		3	0	0	0	0	1	0	0	1	0	0	0	0	1	0	0	0	0	0	0	1	0	0	0	1	0	1	0	0	0	0	0	0	0	0	0	0
denovo164927	+	0.717	1277	uncultured_bacterium;_Camel_AAR_057;_HM008767	Bacteria	Bacteroidetes	Bacteroidia	denovo164927	Bacteroidales	unclassified_Bacteroidales	unknown		49	9	0	45	4	9	4	11	26	3	21	2	14	5	2	26	14	11	0	40	9	50	7	0	23	17	9	25	0	1	17	25	9	12	12	19	4
denovo164977	+	0.794	1274	uncultured_bacterium;_AE1_aaa02a04;_EU771098	Bacteria	Bacteroidetes	Bacteroidia	denovo164977	Bacteroidales	Prevotellaceae	Prevotella		0	3	0	3	0	0	0	3	0	0	0	0	0	0	1	0	0	0	0	0	0	0	2	0	0	0	0	0	0	10	0	0	0	0	0	0	0
denovo164999	+	0.845	1413	uncultured_bacterium;_1101352050117;_EU843991	Bacteria	Firmicutes	Clostridia	denovo164999	Clostridiales	Clostridiales_Incertae_Sedis_XIII	Anaerovorax		0	0	0	0	0	0	0	2	1	0	0	0	0	0	0	0	0	0	0	0	0	2	0	0	2	0	0	0	0	0	0	0	0	0	0	3	0
denovo165009	+	0.962	1314	uncultured_bacterium;_horsem_aai95g06;_EU775802	Bacteria	Bacteroidetes	Bacteroidia	denovo165009	Bacteroidales	Porphyromonadaceae	unclassified_Porphyromonadaceae		0	0	0	0	0	0	0	0	0	0	1	0	0	0	0	0	0	0	0	0	0	0	0	0	0	0	1	0	0	0	0	0	0	0	0	0	0
denovo165024	+	0.631	1510	uncultured_Lachnospiraceae_bacterium;_A9;_AB781610	Bacteria	Firmicutes	Clostridia	denovo165024	Clostridiales	Lachnospiraceae	unclassified_Lachnospiraceae		0	0	4	0	0	1	0	3	0	0	0	0	0	1	2	2	0	0	0	0	1	0	0	0	0	0	0	0	0	0	0	0	0	0	0	1	0
denovo165042	+	0.842	1274	uncultured_bacterium;_AE1_aaa02a04;_EU771098	Bacteria	Bacteroidetes	Bacteroidia	denovo165042	Bacteroidales	Prevotellaceae	Prevotella		0	0	1	0	0	0	0	0	0	3	0	0	0	0	3	0	0	4	0	0	0	0	1	3	0	0	5	0	2	6	2	0	0	0	0	0	0
denovo165055	+	0.955	1340	uncultured_bacterium;_IR_aaa02c07;_EU474601	Bacteria	Firmicutes	Clostridia	denovo165055	Clostridiales	Lachnospiraceae	unclassified_Lachnospiraceae		1	0	0	3	0	1	4	1	0	0	0	0	3	0	0	0	2	0	0	0	3	1	0	1	0	3	4	4	0	0	0	0	0	1	1	1	2
denovo165087	+	0.893	1324	uncultured_bacterium;_RRH_aaa01c10;_EU778532	Bacteria	Firmicutes	Clostridia	denovo165087	Clostridiales	Lachnospiraceae	unclassified_Lachnospiraceae		0	0	0	0	0	0	0	0	0	1	0	0	0	1	0	0	0	0	0	0	0	0	0	0	0	1	0	0	0	0	0	1	0	0	0	0	0
denovo165172	+	0.875	1424	uncultured_bacterium;_B7;_HM124125	Bacteria	Firmicutes	Clostridia	denovo165172	Clostridiales	Lachnospiraceae	unclassified_Lachnospiraceae		0	0	0	0	0	0	0	2	0	1	0	0	0	1	0	2	4	3	3	0	0	0	0	0	0	0	2	1	0	2	1	0	3	1	0	0	0
denovo165282	+	0.851	1408	uncultured_bacterium;_R-9788;_FJ880732	Bacteria	Firmicutes	Clostridia	denovo165282	Clostridiales	Lachnospiraceae	unclassified_Lachnospiraceae		0	0	0	0	4	7	0	1	1	0	2	0	2	0	3	0	1	0	0	0	2	2	0	4	0	13	0	0	0	0	0	0	0	0	0	0	0
denovo165330	+	0.703	1296	uncultured_bacterium;_horsem_aai95e04;_EU463529	Bacteria	Bacteroidetes	unclassified_Bacteroidetes	denovo165330	unknow	unknown	unknown		0	1	0	0	0	0	0	0	0	3	0	0	0	0	0	0	0	0	0	0	0	0	0	0	0	1	0	0	0	0	0	0	0	0	0	0	0
denovo165339	+	0.847	1295	uncultured_bacterium;_WA_aaa03d04;_EU779396	Bacteria	Fibrobacteres	Fibrobacteria	denovo165339	Fibrobacterales	Fibrobacteraceae	Fibrobacter		2	3	1	6	10	56	9	49	65	1	31	10	1	132	26	27	10	5	4	6	1	54	5	12	0	15	2	31	172	0	0	0	0	0	18	0	10
denovo16536	+	0.738	1314	uncultured_bacterium;_AE2_aaa01f08;_EU771138	Bacteria	Bacteroidetes	Bacteroidia	denovo16536	Bacteroidales	unclassified_Bacteroidales	unknown		0	0	0	1	0	2	1	0	0	2	1	0	0	0	1	0	0	0	0	1	0	0	1	0	0	0	0	0	0	0	1	1	0	0	0	0	2
denovo165422	+	0.798	1384	uncultured_rumen_bacterium;_R-B-161;_AB614898	Bacteria	Firmicutes	Clostridia	denovo165422	Clostridiales	Ruminococcaceae	Ruminococcus		1	0	0	0	0	0	0	2	0	0	0	0	1	0	0	0	0	0	0	0	0	1	0	1	0	0	0	0	0	0	1	0	0	0	1	0	1
denovo165498	+	0.882	1337	uncultured_bacterium;_orang2_aai65h02;_EU462597	Bacteria	Firmicutes	Clostridia	denovo165498	Clostridiales	Ruminococcaceae	Oscillibacter		0	2	0	1	0	2	0	0	0	0	1	1	1	0	0	0	0	1	0	0	1	0	1	0	0	1	1	0	0	0	0	0	0	0	0	0	0
denovo165561	+	0.694	1314	uncultured_bacterium;_horsem_aai95g06;_EU775802	Bacteria	Bacteroidetes	Bacteroidia	denovo165561	Bacteroidales	Porphyromonadaceae	unclassified_Porphyromonadaceae		0	0	0	0	0	0	0	4	1	0	2	0	0	0	0	0	0	3	0	0	0	1	0	0	0	0	0	0	0	7	0	0	0	1	0	0	0
denovo165605	+	0.899	1414	uncultured_bacterium;_1103200821556;_EU843097	Bacteria	Firmicutes	Clostridia	denovo165605	Clostridiales	Lachnospiraceae	unclassified_Lachnospiraceae		0	0	0	0	0	0	0	0	0	0	0	0	1	0	0	0	0	0	0	0	0	0	0	0	0	0	1	0	0	0	0	0	0	1	0	0	0
denovo165660	+	0.868	1318	uncultured_bacterium;_horsem_aai95h09;_EU775870	Bacteria	Bacteroidetes	Bacteroidia	denovo165660	Bacteroidales	Prevotellaceae	Prevotella		0	3	0	0	0	0	0	0	0	2	1	2	7	0	0	0	0	1	0	0	1	0	0	1	0	0	0	0	0	0	0	0	0	0	0	0	3
denovo165713	+	0.759	1301	uncultured_bacterium;_Hdb1-63;_JX095545	Bacteria	Firmicutes	Clostridia	denovo165713	Clostridiales	unclassified_Clostridiales	unknown		6	2	2	1	1	1	0	0	7	1	1	0	9	1	0	1	3	0	3	3	1	5	1	2	1	2	1	2	3	3	2	1	0	0	4	2	2
denovo165887	+	0.866	1327	uncultured_bacterium;_horsem_aai93h10;_EU463439	Bacteria	Firmicutes	Clostridia	denovo165887	Clostridiales	Lachnospiraceae	unclassified_Lachnospiraceae		0	0	0	0	1	0	0	0	2	0	0	0	5	0	0	0	0	1	0	0	0	0	0	1	0	0	0	0	0	0	0	0	0	0	0	0	2
denovo165937	+	0.881	1290	uncultured_bacterium;_Hdb2-21;_JX095597	Bacteria	Firmicutes	Clostridia	denovo165937	Clostridiales	Ruminococcaceae	unclassified_Ruminococcaceae		0	1	1	1	0	0	0	0	0	0	0	0	0	0	0	0	0	0	0	0	0	0	1	0	0	0	0	0	0	0	1	0	0	0	0	0	0
denovo165963	+	0.875	1299	uncultured_bacterium;_AE2_aaa01c06;_EU471781	Bacteria	Bacteroidetes	Bacteroidia	denovo165963	Bacteroidales	Bacteroidaceae	BF311		1	0	0	0	0	0	0	0	0	0	1	0	1	0	0	0	2	1	0	0	0	0	0	0	1	0	0	0	0	0	0	0	0	0	0	0	0
denovo165968	+	0.861	1304	uncultured_bacterium;_AE2_aaa01d03;_EU471758	Bacteria	Firmicutes	Clostridia	denovo165968	Clostridiales	unclassified_Clostridiales	unknown		0	0	0	0	0	0	0	1	0	0	0	0	0	0	0	0	0	0	1	1	1	0	0	2	0	1	0	0	0	0	0	0	1	1	2	1	2
denovo166007	+	0.875	1312	uncultured_bacterium;_WA_aaa02h07;_EU473485	Bacteria	Bacteroidetes	Bacteroidia	denovo166007	Bacteroidales	unclassified_Bacteroidales	unknown		3	0	1	0	1	0	2	0	0	0	0	0	0	0	0	0	0	0	0	0	0	0	0	0	0	1	0	0	0	0	0	0	0	0	0	0	0
denovo166099	+	0.796	1366	uncultured_organism;_ELU0123-T309-S-NI_000144;_HQ791132	Bacteria	Bacteroidetes	Bacteroidia	denovo166099	Bacteroidales	Prevotellaceae	Prevotella		1	15	0	7	0	1	1	0	0	0	0	0	1	3	4	1	6	17	0	1	0	1	9	0	0	2	2	0	0	0	10	0	2	8	5	2	5
denovo166269	+	0.941	1423	uncultured_bacterium;_J36;_GQ451193	Bacteria	Firmicutes	Clostridia	denovo166269	Clostridiales	unclassified_Clostridiales	unknown		0	0	3	2	1	2	0	1	3	0	10	1	3	2	0	3	5	13	0	0	1	2	5	1	2	7	0	0	0	0	2	2	0	0	7	1	4
denovo166286	+	0.705	1325	uncultured_bacterium;_horsej_aai89d07;_EU463591	Bacteria	Bacteroidetes	Bacteroidia	denovo166286	Bacteroidales	unclassified_Bacteroidales	unknown		0	0	0	0	0	0	0	0	0	0	2	0	0	0	0	0	0	0	2	0	0	0	0	0	0	0	0	0	0	0	0	0	2	0	0	0	0
denovo166330	+	0.891	1382	uncultured_rumen_bacterium;_L406RC7-D07;_GU304041	Bacteria	Bacteroidetes	Bacteroidia	denovo166330	Bacteroidales	Bacteroidaceae	BF311		0	0	0	0	2	5	0	0	0	2	0	0	0	0	0	0	0	0	0	0	0	12	0	0	0	0	0	0	0	0	0	10	0	0	3	3	0
denovo166398	+	0.842	1298	uncultured_bacterium;_WA_aaa04b10;_EU779383	Bacteria	Fibrobacteres	Fibrobacteria	denovo166398	Fibrobacterales	Fibrobacteraceae	Fibrobacter		0	2	0	1	2	0	1	4	0	0	0	0	0	0	0	0	0	0	0	0	1	1	2	2	0	2	0	2	0	0	0	2	0	0	1	1	0
denovo166418	+	0.864	1360	uncultured_rumen_bacterium;_L7B_F10;_EU381497	Bacteria	Firmicutes	Clostridia	denovo166418	Clostridiales	Lachnospiraceae	unclassified_Lachnospiraceae		1	1	1	0	0	1	0	1	0	0	0	0	0	0	0	0	3	2	1	1	0	0	0	0	1	3	0	0	0	0	0	1	0	0	0	1	0
denovo166480	+	0.848	1375	uncultured_bacterium;_WTB_AF48;_EU009801	Bacteria	Firmicutes	Clostridia	denovo166480	Clostridiales	Ruminococcaceae	Oscillibacter		1	0	3	1	0	0	0	2	0	0	0	0	0	0	0	0	1	0	0	2	4	0	1	0	1	0	1	0	0	0	1	3	2	0	1	1	0
denovo166491	+	0.933	1223	uncultured_bacterium;_D139_ERTUP_88;_KJ874006	Bacteria	Firmicutes	Clostridia	denovo166491	Clostridiales	Ruminococcaceae	unclassified_Ruminococcaceae		0	4	0	0	0	0	0	2	0	0	0	0	0	0	0	0	7	2	3	4	0	0	0	0	0	0	0	0	0	0	0	0	0	0	0	1	0
denovo166539	+	0.827	1386	uncultured_rumen_bacterium;_MXALA1;_JX218292	Bacteria	Firmicutes	unclassified_Firmicutes	denovo166539	unknow	unknown	unknown		0	0	0	0	0	1	0	0	0	0	0	0	0	0	0	0	0	1	0	0	0	0	0	0	0	1	0	2	0	0	0	0	0	0	0	0	1
denovo16656	+	0.821	1312	uncultured_bacterium;_AFEL3_aao14e05;_EU465939	Bacteria	Firmicutes	Clostridia	denovo16656	Clostridiales	Lachnospiraceae	unclassified_Lachnospiraceae		0	0	31	0	1	16	1	2	0	0	8	0	8	2	3	1	2	0	4	0	2	0	7	11	0	3	1	1	0	0	0	0	1	0	16	2	5
denovo166663	+	0.78	1437	Peptostreptococcaceae_bacterium_canine_oral_taxon_155;_PR011;_JN713321	Bacteria	Firmicutes	Clostridia	denovo166663	Clostridiales	unclassified_Clostridiales	unknown		0	0	0	0	0	0	0	0	0	0	0	0	1	0	0	0	0	0	0	0	0	0	0	0	0	0	0	0	0	0	0	0	0	0	0	0	8
denovo166732	+	0.908	1312	uncultured_bacterium;_AE3_aaa01h02;_EU471857	Bacteria	Firmicutes	Clostridia	denovo166732	Clostridiales	Ruminococcaceae	unclassified_Ruminococcaceae		0	0	0	2	0	0	0	0	1	2	1	0	0	0	0	0	0	1	0	0	1	0	0	3	0	0	0	0	0	0	0	0	1	0	0	0	0
denovo166737	+	0.991	1327	uncultured_bacterium;_RL310_aam37h12;_DQ794922	Bacteria	Firmicutes	Clostridia	denovo166737	Clostridiales	Lachnospiraceae	Blautia		0	3	0	0	0	0	0	0	0	0	0	0	0	0	0	0	1	0	0	0	3	0	0	0	0	0	1	0	0	0	0	0	0	0	0	0	0
denovo16680	+	0.86	1322	uncultured_bacterium;_AE1_aaa02c08;_EU471619	Bacteria	Bacteroidetes	Bacteroidia	denovo16680	Bacteroidales	unclassified_Bacteroidales	unknown		0	1	0	0	0	0	2	0	0	0	0	0	0	0	0	0	1	0	0	0	2	0	0	0	0	0	0	0	0	0	0	0	0	0	0	2	1
denovo166831	+	0.864	1332	uncultured_bacterium;_horsem_aai93b09;_EU775758	Bacteria	Firmicutes	Clostridia	denovo166831	Clostridiales	Ruminococcaceae	Oscillibacter		0	6	0	0	0	0	0	0	0	0	2	5	0	0	1	0	0	2	0	0	0	0	1	1	0	0	0	1	2	0	0	0	1	0	0	3	0
denovo166944	+	0.833	1292	uncultured_bacterium;_GZ_aaa01f06;_EU470360	Bacteria	Firmicutes	Clostridia	denovo166944	Clostridiales	Clostridiales_Incertae_Sedis_XIII	Anaerovorax		1	1	0	0	2	1	0	0	0	1	0	0	0	1	1	0	1	1	0	1	2	1	0	2	1	2	3	0	0	0	0	1	0	1	0	1	0
denovo166981	+	0.984	1329	uncultured_bacterium;_horsej_aai91a01;_EU775844	Bacteria	Bacteroidetes	Bacteroidia	denovo166981	Bacteroidales	Porphyromonadaceae	unclassified_Porphyromonadaceae		16	11	33	4	26	33	27	26	30	61	56	8	44	91	38	24	119	49	43	0	9	130	129	7	40	95	53	7	1	0	4	11	2	18	49	42	83
denovo167161	+	0.844	1348	uncultured_bacterium;_p-238-o5;_AF371914	Bacteria	Bacteroidetes	Bacteroidia	denovo167161	Bacteroidales	Porphyromonadaceae	unclassified_Porphyromonadaceae		0	1	0	0	0	0	0	4	0	0	4	1	0	0	0	0	0	0	1	0	0	0	0	0	0	3	0	0	0	0	0	0	0	0	0	0	0
denovo167214	+	0.908	1320	uncultured_bacterium;_horsem_aai93c05;_EU463404	Bacteria	Firmicutes	Clostridia	denovo167214	Clostridiales	unclassified_Clostridiales	unknown		0	0	0	0	0	1	0	0	0	0	1	0	1	0	0	0	1	0	0	0	0	0	0	0	1	0	0	0	0	0	0	0	0	0	0	0	0
denovo167226	+	1	1404	uncultured_bacterium;_p-2315-962-2;_AF371478	Bacteria	Firmicutes	Bacilli	denovo167226	Lactobacillales	Lactobacillaceae	Lactobacillus		0	1	0	0	0	0	0	0	0	0	1	0	0	1	1	0	0	0	0	0	0	2	0	0	0	0	0	3	1	3	0	0	1	0	0	0	0
denovo167242	+	0.846	1335	uncultured_bacterium;_horsej_aai91b08;_EU463694	Bacteria	Firmicutes	Clostridia	denovo167242	Clostridiales	unclassified_Clostridiales	unknown		1	5	0	7	0	0	0	5	3	8	0	0	1	1	1	1	2	1	0	0	4	0	0	2	0	1	0	2	0	0	1	0	0	1	0	2	0
denovo167246	+	1	1223	uncultured_Ruminococcaceae_bacterium;_SGYA695;_GQ358390	Bacteria	Firmicutes	Clostridia	denovo167246	Clostridiales	Ruminococcaceae	unclassified_Ruminococcaceae		473	1896	108	1007	173	768	319	441	433	817	299	484	203	276	143	589	1108	1162	543	927	614	626	517	600	63	632	1106	758	168	112	101	294	549	163	288	759	617
denovo167261	+	0.867	1252	uncultured_bacterium;_D148_ERTVP_2005;_KJ874016	Bacteria	Bacteroidetes	Bacteroidia	denovo167261	Bacteroidales	Porphyromonadaceae	Paludibacter		2	12	0	12	0	4	0	2	0	1	1	1	1	0	0	0	1	2	0	16	4	1	7	0	3	6	19	2	0	0	1	8	5	0	2	0	1
denovo167278	+	0.709	1295	uncultured_bacterium;_Hma2-41;_JX096160	Bacteria	Firmicutes	Clostridia	denovo167278	Clostridiales	Ruminococcaceae	unclassified_Ruminococcaceae		0	0	0	5	0	2	0	1	2	0	0	0	0	0	0	0	1	0	0	0	0	0	0	0	0	0	0	0	0	0	0	0	0	0	0	0	0
denovo167301	+	0.91	1251	uncultured_bacterium;_OK3_e09_2;_EU468806	Bacteria	Firmicutes	Clostridia	denovo167301	Clostridiales	Ruminococcaceae	unclassified_Ruminococcaceae		1	1	3	1	2	3	1	1	6	1	6	0	8	2	0	3	7	3	0	4	0	5	4	0	2	2	3	0	8	0	1	0	0	2	3	0	3
denovo167369	+	1	1345	Escherichia_coli;_PK3;_X80731	Bacteria	Proteobacteria	Gammaproteobacteria	denovo167369	Enterobacteriales	Enterobacteriaceae	Escherichia/Shigella		0	3	0	2	0	0	0	0	0	0	0	1	0	1	1	0	0	0	0	2	2	0	0	0	2	1	0	0	2	0	2	0	0	6	0	2	0
denovo167438	+	0.814	1436	Prevotella_sp._oral_clone_DA058;_AY005065	Bacteria	Bacteroidetes	Bacteroidia	denovo167438	Bacteroidales	Prevotellaceae	Prevotella		9	77	0	13	4	11	3	28	11	10	27	6	12	4	36	23	24	32	0	16	14	15	38	16	1	25	26	0	0	8	13	3	28	12	19	18	20
denovo167497	+	0.747	1296	uncultured_bacterium;_horsem_aai95e04;_EU463529	Bacteria	Bacteroidetes	unclassified_Bacteroidetes	denovo167497	unknow	unknown	unknown		0	0	0	0	0	0	0	0	0	0	0	0	0	1	0	0	0	0	0	0	0	0	0	0	0	0	0	0	0	0	0	0	0	0	0	0	0
denovo167651	+	0.812	1287	uncultured_bacterium;_IR_aaa03c11;_EU474600	Bacteria	Bacteroidetes	unclassified_Bacteroidetes	denovo167651	unknow	unknown	unknown		0	0	0	0	0	1	0	0	0	0	0	0	1	0	0	0	0	0	0	0	0	0	0	0	0	1	0	0	0	0	0	0	0	0	0	0	0
denovo167663	+	0.909	1316	uncultured_bacterium;_GZ_aaa04d06;_EU470408	Bacteria	Firmicutes	Clostridia	denovo167663	Clostridiales	Lachnospiraceae	unclassified_Lachnospiraceae		0	0	0	0	0	1	0	1	2	1	0	0	0	0	1	0	14	9	2	3	0	0	6	0	2	2	0	0	0	0	0	2	0	3	0	4	0
denovo16769	+	0.841	1215	uncultured_bacterium;_SP2_d05_2;_EU469040	Bacteria	Firmicutes	Clostridia	denovo16769	Clostridiales	Ruminococcaceae	Oscillibacter		0	0	0	0	0	0	0	0	0	0	0	0	2	0	0	0	0	1	0	1	0	0	0	0	0	0	0	0	0	0	0	0	0	0	0	0	0
denovo167876	+	0.901	1327	uncultured_bacterium;_AE2_aaa02b03;_EU771225	Bacteria	Firmicutes	Clostridia	denovo167876	Clostridiales	unclassified_Clostridiales	unknown		0	0	0	0	0	0	0	3	0	0	1	0	8	0	0	0	14	4	5	2	0	0	1	0	3	0	0	0	0	0	0	0	0	0	0	11	0
denovo167986	+	0.976	1237	uncultured_bacterium;_horsem_aai96b09;_EU463563	Bacteria	Firmicutes	Clostridia	denovo167986	Clostridiales	Lachnospiraceae	unclassified_Lachnospiraceae		0	0	0	0	0	0	0	3	1	0	0	0	0	0	0	1	0	0	0	0	0	0	0	0	0	1	3	0	0	0	0	0	0	0	0	0	0
denovo168	+	0.823	1252	uncultured_Prevotellaceae_bacterium;_SGYA478;_GQ358285	Bacteria	Bacteroidetes	Bacteroidia	denovo168	Bacteroidales	Prevotellaceae	Prevotella		0	3	2	1	0	4	0	0	0	0	1	2	1	0	1	0	1	7	0	7	1	0	6	0	0	5	0	0	0	5	1	0	5	0	0	2	4
denovo168033	+	0.932	1270	uncultured_bacterium;_horsej_f04_1;_EU775789	Bacteria	Firmicutes	Clostridia	denovo168033	Clostridiales	Lachnospiraceae	unclassified_Lachnospiraceae		0	0	0	2	0	0	0	2	0	0	0	0	0	0	0	0	0	0	0	0	0	0	1	0	0	1	1	0	0	0	1	0	0	1	0	0	0
denovo168106	+	0.842	1399	Eubacterium_sp._oral_strain_A35MT;_AF287761	Bacteria	Firmicutes	Clostridia	denovo168106	Clostridiales	Eubacteriaceae	Eubacterium		0	0	0	0	0	0	0	0	0	0	0	0	0	0	0	0	1	1	0	2	0	0	3	0	0	0	5	0	0	0	9	0	0	1	0	0	0
denovo168139	+	0.714	1316	uncultured_bacterium;_TSCOR001_H20;_AB486619	Bacteria	Proteobacteria	Deltaproteobacteria	denovo168139	Myxococcales	Cystobacterineae	unclassified_Cystobacteraceae		0	37	0	0	6	8	5	2	4	6	1	0	0	13	0	2	25	8	1	33	31	3	13	0	4	7	20	2	3	0	0	3	4	0	4	3	0
denovo168154	+	0.887	1246	uncultured_bacterium;_BG_aaa03h09;_EU473619	Bacteria	Bacteroidetes	unclassified_Bacteroidetes	denovo168154	unknow	unknown	unknown		0	0	0	0	0	3	0	0	2	0	1	0	0	0	0	0	1	0	0	0	0	1	0	0	0	0	0	0	0	0	0	1	0	0	0	0	0
denovo168254	+	0.776	1383	uncultured_bacterium;_LlaBA23;_KJ159287	Bacteria	Firmicutes	Clostridia	denovo168254	Clostridiales	Ruminococcaceae	unclassified_Ruminococcaceae		9	6	1	2	0	3	0	1	0	2	1	1	1	1	1	4	3	8	0	15	2	0	0	0	0	6	5	0	0	4	0	2	2	0	1	10	1
denovo168264	+	0.847	1318	uncultured_bacterium;_BG_aaa01b04.Contig1;_EU473657	Bacteria	Firmicutes	Clostridia	denovo168264	Clostridiales	Lachnospiraceae	Coprococcus		4	4	0	0	1	0	0	3	1	2	1	2	4	0	0	2	0	2	4	0	1	2	1	5	0	4	0	4	0	5	2	0	2	0	1	3	1
denovo168266	+	0.824	1298	uncultured_bacterium;_CHIMP1_aaj39c02;_EU462283	Bacteria	Firmicutes	Clostridia	denovo168266	Clostridiales	Ruminococcaceae	unclassified_Ruminococcaceae		0	0	0	1	0	3	0	7	0	0	2	0	2	1	0	0	0	3	0	0	0	0	0	0	0	17	0	0	0	0	0	0	1	0	1	0	1
denovo168451	+	0.836	1308	uncultured_bacterium;_5-6F22;_FJ681249	Bacteria	Firmicutes	Clostridia	denovo168451	Clostridiales	Ruminococcaceae	Oscillibacter		0	0	0	1	0	0	0	1	0	1	0	1	0	0	0	0	0	2	1	0	0	0	0	0	0	1	0	0	0	0	0	0	0	0	0	0	0
denovo168469	+	0.8	1291	uncultured_bacterium;_horsej_h02_1;_EU468245	Bacteria	Bacteroidetes	Bacteroidia	denovo168469	Bacteroidales	Prevotellaceae	unclassified_Prevotellaceae		0	2	0	0	0	0	0	0	0	2	1	0	0	1	0	0	0	1	0	0	0	2	0	0	0	2	0	0	0	0	0	0	1	0	0	0	0
denovo168513	+	0.897	1416	uncultured_rumen_bacterium;_F23-A05;_AB185508	Bacteria	Firmicutes	Clostridia	denovo168513	Clostridiales	Ruminococcaceae	Ruminococcus		0	0	0	0	0	2	0	0	0	0	0	0	0	0	0	0	0	0	0	0	0	0	0	0	0	2	0	0	0	0	0	0	0	0	0	0	0
denovo168542	+	0.769	1370	uncultured_organism;_ELU0171-T442-S-NIPCRAMgANa_000027;_HQ813551	Bacteria	Firmicutes	Clostridia	denovo168542	Clostridiales	Lachnospiraceae	unclassified_Lachnospiraceae		0	0	0	0	0	0	0	1	0	0	0	0	0	0	0	0	0	0	0	0	0	0	0	0	0	1	0	1	0	0	0	0	0	0	0	0	0
denovo168595	+	0.893	1406	uncultured_bacterium;_J303;_GQ451295	Bacteria	Firmicutes	Clostridia	denovo168595	Clostridiales	Ruminococcaceae	unclassified_Ruminococcaceae		0	0	0	0	0	1	0	0	0	0	0	0	2	0	0	0	0	0	0	0	0	1	0	0	0	0	1	0	0	0	0	0	0	0	1	0	0
denovo168621	+	0.77	1395	uncultured_rumen_bacterium;_MXMP-C16;_JX218804	Bacteria	Spirochaetes	Spirochaetia	denovo168621	Spirochaetales	Spirochaetaceae	Treponema		0	0	0	0	0	0	0	1	1	4	4	0	0	0	0	0	0	9	0	0	0	1	8	0	0	0	14	0	0	0	0	1	0	1	0	2	0
denovo168719	+	0.873	1240	uncultured_rumen_bacterium;_UG-B6_038;_JF797553	Bacteria	Firmicutes	Clostridia	denovo168719	Clostridiales	unclassified_Clostridiales	unknown		0	0	0	0	3	0	0	0	0	0	0	0	0	0	0	0	0	2	1	0	0	0	0	0	0	0	0	0	0	0	0	0	0	0	0	1	0
denovo168736	+	0.853	1314	uncultured_bacterium;_WA_aaa02h11;_EU779361	Bacteria	Bacteroidetes	Bacteroidia	denovo168736	Bacteroidales	Porphyromonadaceae	unclassified_Porphyromonadaceae		6	0	0	0	0	4	0	1	4	6	4	2	1	1	0	1	7	5	0	7	2	0	3	0	0	1	4	0	0	0	0	0	1	2	1	0	0
denovo168772	+	0.776	1329	uncultured_bacterium;_horsej_aai91a01;_EU775844	Bacteria	Bacteroidetes	Bacteroidia	denovo168772	Bacteroidales	Porphyromonadaceae	unclassified_Porphyromonadaceae		0	0	0	0	1	0	0	0	0	0	0	0	1	0	0	2	0	0	0	0	0	0	0	0	0	0	0	0	0	0	0	0	0	0	0	1	2
denovo168773	+	0.913	1306	uncultured_bacterium;_horsem_aai94d08;_EU775744	Bacteria	Firmicutes	Clostridia	denovo168773	Clostridiales	Ruminococcaceae	unclassified_Ruminococcaceae		1	0	0	0	0	0	0	0	0	0	1	0	1	1	0	0	1	0	0	0	0	1	2	0	0	0	0	0	0	0	0	0	0	0	0	0	0
denovo168780	+	0.774	1319	uncultured_bacterium;_AE2_aaa02g02;_EU471813	Bacteria	Bacteroidetes	Bacteroidia	denovo168780	Bacteroidales	Porphyromonadaceae	Paludibacter		0	0	0	0	0	0	0	0	1	0	0	0	0	0	0	0	1	0	0	0	0	0	0	0	0	1	0	0	0	0	0	0	0	0	0	1	0
denovo168882	+	0.906	1341	uncultured_bacterium;_Hmb2-19;_JX096317	Bacteria	Firmicutes	Clostridia	denovo168882	Clostridiales	Lachnospiraceae	Lachnospiracea_incertae_sedis		0	5	1	5	2	1	0	0	0	5	0	3	4	0	0	0	2	0	0	2	0	0	1	0	0	24	0	2	1	1	0	0	0	0	0	0	0
denovo168914	+	0.968	1328	uncultured_bacterium;_horsem_aai95d02;_EU463520	Bacteria	Spirochaetes	Spirochaetia	denovo168914	Spirochaetales	Spirochaetaceae	Treponema		0	3	0	0	0	0	0	2	2	0	1	0	0	0	0	1	1	0	0	0	1	0	0	0	0	0	0	2	0	0	0	0	1	0	0	0	0
denovo168948	+	0.806	1332	uncultured_rumen_bacterium;_T20H60F49;_AB269983	Bacteria	Firmicutes	Clostridia	denovo168948	Clostridiales	Ruminococcaceae	unclassified_Ruminococcaceae		0	2	0	0	0	0	0	0	0	0	0	0	0	0	0	0	0	0	0	2	0	0	0	0	0	0	4	0	0	0	1	0	0	0	0	0	0
denovo168956	+	0.734	1318	uncultured_bacterium;_AE3_aaa02e05;_EU471887	Bacteria	Bacteroidetes	Bacteroidia	denovo168956	Bacteroidales	Prevotellaceae	Paraprevotella		3	0	0	0	0	0	0	0	0	0	0	0	0	0	0	0	4	0	0	2	0	5	0	0	1	0	2	0	0	0	0	0	1	1	1	2	1
denovo168958	+	0.874	1315	uncultured_bacterium;_AE1_aaa04b09;_EU771140	Bacteria	Bacteroidetes	Bacteroidia	denovo168958	Bacteroidales	Prevotellaceae	Prevotella		0	0	0	0	0	0	0	0	0	1	0	0	1	0	0	0	0	0	0	0	0	0	0	0	0	0	0	0	0	0	0	0	1	0	0	0	0
denovo168975	+	0.867	1320	uncultured_bacterium;_horsej_aai91e02;_EU463710	Bacteria	Firmicutes	Clostridia	denovo168975	Clostridiales	unclassified_Clostridiales	unknown		0	0	1	0	0	1	0	0	0	0	3	0	5	0	0	0	0	4	0	3	0	0	1	0	0	0	1	0	0	0	0	0	0	0	0	2	0
denovo169047	+	0.702	1323	uncultured_bacterium;_AE2_aaa01e06;_EU471777	Bacteria	Bacteroidetes	Bacteroidia	denovo169047	Bacteroidales	Prevotellaceae	Alloprevotella		0	1	0	0	0	3	0	1	0	0	0	0	0	1	0	0	0	0	0	0	0	1	3	0	0	0	0	1	0	1	0	0	0	0	1	0	0
denovo169056	+	0.888	1273	uncultured_bacterium;_horsej_b05;_EU468218	Bacteria	Firmicutes	Clostridia	denovo169056	Clostridiales	Lachnospiraceae	Lachnospiracea_incertae_sedis		0	0	0	0	0	2	0	0	0	0	0	0	0	0	0	2	0	1	0	0	0	0	0	1	0	0	0	0	0	0	0	0	1	0	0	2	0
denovo169087	+	0.838	1301	uncultured_bacterium;_AE2_aaa03d12;_EU471697	Bacteria	Firmicutes	Clostridia	denovo169087	Clostridiales	Ruminococcaceae	Oscillibacter		3	2	0	4	0	1	1	3	0	2	0	0	0	2	0	1	0	6	2	0	0	0	0	1	0	0	6	0	0	0	0	3	0	0	0	1	0
denovo169249	+	0.806	1295	uncultured_bacterium;_WA_aaa03d04;_EU779396	Bacteria	Fibrobacteres	Fibrobacteria	denovo169249	Fibrobacterales	Fibrobacteraceae	Fibrobacter		0	0	0	1	0	0	1	0	0	0	0	0	0	1	0	0	0	0	1	0	1	0	0	1	0	0	0	0	2	0	0	0	0	0	0	0	0
denovo169286	+	0.724	1309	uncultured_bacterium;_AE2_aaa01a05;_EU471798	Bacteria	Bacteroidetes	Bacteroidia	denovo169286	Bacteroidales	Prevotellaceae	Paraprevotella		0	0	0	0	0	0	0	0	0	0	0	0	0	0	0	0	0	2	0	0	0	2	0	0	0	0	0	0	0	0	0	0	0	0	0	0	0
denovo169322	+	0.953	1407	uncultured_rumen_bacterium;_YRC76;_EU259452	Bacteria	Firmicutes	Clostridia	denovo169322	Clostridiales	Ruminococcaceae	unclassified_Ruminococcaceae		0	0	0	0	0	0	0	0	0	1	0	0	4	0	0	0	1	0	0	0	0	0	2	0	0	0	0	0	1	0	0	0	0	0	0	0	0
denovo16937	+	0.896	1337	uncultured_bacterium;_AE1_aaa01c04;_EU471541	Bacteria	Spirochaetes	Spirochaetia	denovo16937	Spirochaetales	Spirochaetaceae	Treponema		0	0	0	1	0	0	0	1	0	0	0	0	0	0	0	0	0	0	0	0	0	0	0	2	0	0	0	0	0	0	0	0	0	0	0	1	0
denovo16942	+	0.986	1405	uncultured_rumen_bacterium_3C0d-5;_AB034005	Bacteria	Firmicutes	Clostridia	denovo16942	Clostridiales	Ruminococcaceae	Ruminococcus		0	0	0	0	0	0	0	3	0	0	0	0	1	0	0	0	0	0	0	0	0	1	0	0	0	2	0	0	0	0	0	0	0	0	1	0	0
denovo169476	+	0.799	1331	uncultured_bacterium;_RL184_aan82b09;_DQ809653	Bacteria	Firmicutes	Clostridia	denovo169476	Clostridiales	Lachnospiraceae	Blautia		0	1	0	0	0	0	0	1	0	2	0	0	0	0	0	0	0	1	0	0	0	0	0	0	0	1	0	0	0	0	0	0	0	0	0	0	0
denovo169484	+	0.783	1329	uncultured_bacterium;_AE1_aaa04c09;_EU471567	Bacteria	Bacteroidetes	Bacteroidia	denovo169484	Bacteroidales	unclassified_Bacteroidales	unknown		0	0	0	0	0	6	1	4	1	0	4	0	0	0	0	0	12	4	0	0	0	0	1	0	5	1	0	0	0	0	1	0	0	2	1	7	6
denovo169544	+	1	1329	uncultured_bacterium;_AE1_aaa03b04;_EU771238	Bacteria	Firmicutes	Clostridia	denovo169544	Clostridiales	Clostridiales_Incertae_Sedis_XIII	Anaerovorax		0	0	0	0	0	0	0	0	0	2	0	0	0	2	0	4	0	1	0	0	0	0	0	0	0	0	0	0	0	0	0	0	0	0	0	0	0
denovo169549	+	0.752	1287	uncultured_bacterium;_ncd07e03c1;_HM246778	Bacteria	Bacteroidetes	Bacteroidia	denovo169549	Bacteroidales	Prevotellaceae	Prevotella		0	2	0	4	0	0	0	2	0	0	0	0	0	0	1	0	0	0	1	0	0	0	1	1	0	2	0	0	0	0	0	0	0	0	0	0	0
denovo169576	+	0.805	1223	uncultured_bacterium;_D139_ERTUP_88;_KJ874006	Bacteria	Firmicutes	Clostridia	denovo169576	Clostridiales	Ruminococcaceae	unclassified_Ruminococcaceae		0	0	0	0	0	0	0	3	1	3	1	0	0	0	0	0	2	2	0	0	1	0	0	0	0	0	0	0	0	0	0	0	0	0	0	0	0
denovo169641	+	0.888	1318	uncultured_bacterium;_horsem_aai95h09;_EU775870	Bacteria	Bacteroidetes	Bacteroidia	denovo169641	Bacteroidales	Prevotellaceae	Prevotella		0	0	0	0	0	0	0	0	0	7	1	0	1	0	0	1	0	3	3	0	1	0	7	3	0	2	2	0	0	4	4	0	8	4	0	0	0
denovo169653	+	1	1223	uncultured_bacterium;_horsem_aai94b02;_EU463447	Bacteria	Bacteroidetes	Bacteroidia	denovo169653	Bacteroidales	Bacteroidaceae	BF311		232	4	74	12	19	288	28	91	138	3	102	46	0	63	16	0	96	63	6	111	31	85	0	392	0	29	15	295	1430	2	0	202	0	0	5	106	78
denovo169789	+	0.913	1383	uncultured_rumen_bacterium;_BRC52;_EF436338	Bacteria	Firmicutes	Clostridia	denovo169789	Clostridiales	Ruminococcaceae	Ruminococcus		0	0	0	0	0	0	0	0	0	0	0	0	1	0	0	0	0	0	0	0	0	0	1	0	0	0	0	0	0	0	0	0	0	0	0	0	2
denovo170012	+	0.841	1291	uncultured_bacterium;_BD01304;_JQ183627	Bacteria	Firmicutes	Clostridia	denovo170012	Clostridiales	unclassified_Clostridiales	unknown		1	4	0	1	4	0	1	2	1	1	0	0	0	1	1	4	4	1	3	8	3	2	1	9	0	7	5	1	1	2	0	0	1	0	2	2	0
denovo170053	+	0.68	1397	uncultured_bacterium;_C4-35;_GQ897174	Bacteria	Tenericutes	Mollicutes	denovo170053	Anaeroplasmatales	Anaeroplasmataceae	Anaeroplasma		0	0	0	0	0	0	2	0	0	0	0	0	0	1	0	0	0	0	0	0	0	0	0	0	3	0	0	0	1	0	0	0	0	0	0	0	1
denovo170192	+	0.986	1385	uncultured_bacterium;_T1WK15C93;_HQ716206	Bacteria	Firmicutes	Clostridia	denovo170192	Clostridiales	Ruminococcaceae	unclassified_Ruminococcaceae		255	96	160	55	36	319	69	162	124	79	188	124	372	106	58	66	632	332	18	178	78	125	528	48	38	142	78	100	0	30	40	69	147	24	204	164	104
denovo170205	+	0.885	1416	uncultured_rumen_bacterium;_F23-A05;_AB185508	Bacteria	Firmicutes	Clostridia	denovo170205	Clostridiales	Ruminococcaceae	Ruminococcus		0	0	0	0	0	1	0	0	0	0	0	0	0	0	0	0	0	0	0	0	0	0	0	1	0	1	0	0	0	0	0	0	0	0	0	0	0
denovo170208	+	0.913	1404	uncultured_bacterium;_1103200825163;_EU842555	Bacteria	Firmicutes	Clostridia	denovo170208	Clostridiales	Ruminococcaceae	Sporobacter		2	2	1	0	0	3	0	0	0	2	0	0	0	0	0	0	1	0	0	1	0	0	0	1	0	1	1	0	0	0	0	2	0	0	0	1	1
denovo170222	+	0.715	1408	uncultured_rumen_bacterium;_D-A-CA135;_AB616260	Bacteria	Bacteroidetes	Bacteroidia	denovo170222	Bacteroidales	Prevotellaceae	Prevotella		0	1	0	2	0	0	0	0	0	0	0	0	0	0	0	0	0	0	2	0	1	0	0	0	0	0	0	0	0	0	0	0	0	0	0	0	0
denovo170258	+	0.745	1314	uncultured_bacterium;_Hdb2-55;_JX095631	Bacteria	Firmicutes	Clostridia	denovo170258	Clostridiales	Ruminococcaceae	Ruminococcus		0	0	0	0	1	0	0	2	0	0	1	0	0	0	0	0	0	0	0	0	0	0	0	4	0	0	0	1	0	0	0	0	0	0	0	0	0
denovo170409	+	0.844	1316	uncultured_bacterium;_horsej_aai91e07;_EU463714	Bacteria	Bacteroidetes	Bacteroidia	denovo170409	Bacteroidales	Prevotellaceae	Alloprevotella		1	1	0	0	0	0	0	0	0	0	1	0	0	1	0	1	0	2	0	0	0	0	2	3	0	0	1	1	0	15	0	0	0	2	0	0	1
denovo170433	+	0.916	1315	uncultured_bacterium;_horsem_aai93e11;_EU775831	Bacteria	Bacteroidetes	Bacteroidia	denovo170433	Bacteroidales	unclassified_Bacteroidales	unknown		0	0	0	0	0	0	0	0	0	0	0	0	1	0	0	0	0	0	0	0	0	0	0	1	0	0	0	0	0	0	0	0	0	0	0	0	0
denovo170482	+	0.976	1324	uncultured_bacterium;_horsem_aai94a09;_EU463444	Bacteria	Firmicutes	Clostridia	denovo170482	Clostridiales	Clostridiales_Incertae_Sedis_XIII	Anaerovorax		7	6	20	2	0	35	4	13	13	17	31	1	137	11	3	1	34	33	3	13	18	25	24	6	15	48	13	10	0	0	15	6	2	7	29	17	12
denovo170526	+	0.894	1287	uncultured_bacterium;_GZ_aaa01b11;_EU470410	Bacteria	Fibrobacteres	Fibrobacteria	denovo170526	Fibrobacterales	Fibrobacteraceae	Fibrobacter		0	0	0	2	0	0	0	2	0	0	0	1	2	0	0	0	0	0	1	1	0	0	0	0	0	0	0	0	0	0	0	0	0	0	0	0	0
denovo170560	+	0.898	1328	uncultured_bacterium;_AE2_aaa03d09;_EU771178	Bacteria	Firmicutes	Clostridia	denovo170560	Clostridiales	unclassified_Clostridiales	unknown		0	2	0	0	0	0	0	2	0	2	2	1	0	0	0	1	0	1	0	0	1	1	0	1	0	2	1	0	0	0	0	0	0	0	0	1	0
denovo170610	+	0.819	1381	uncultured_bacterium;_N23;_FJ951854	Bacteria	Firmicutes	Clostridia	denovo170610	Clostridiales	Ruminococcaceae	unclassified_Ruminococcaceae		8	0	1	0	1	0	0	0	1	0	4	1	1	3	0	2	0	11	0	0	0	5	12	0	2	1	0	0	0	0	0	0	0	0	2	0	1
denovo170617	+	0.88	1364	uncultured_rumen_bacterium;_TWBRB53;_FJ028770	Bacteria	Firmicutes	Clostridia	denovo170617	Clostridiales	Ruminococcaceae	Clostridium_IV		0	0	0	0	0	8	0	0	0	0	1	0	4	0	2	2	0	0	0	0	0	0	6	0	1	0	0	0	0	0	0	0	0	1	3	5	0
denovo170917	+	0.972	1247	uncultured_bacterium;_horsem_aai94c10;_EU775779	Bacteria	Firmicutes	Clostridia	denovo170917	Clostridiales	Lachnospiraceae	unclassified_Lachnospiraceae		0	0	0	0	0	0	0	0	0	0	0	1	0	1	0	0	0	0	0	0	1	1	0	0	0	0	0	0	0	0	0	1	1	0	0	0	0
denovo170925	+	0.827	1329	uncultured_bacterium;_8-1K12;_FJ682071	Bacteria	Firmicutes	Negativicutes	denovo170925	Selenomonadales	Veillonellaceae	Anaerovibrio		0	2	0	0	0	0	0	0	0	0	0	0	0	0	0	0	1	1	0	0	0	0	0	0	0	0	0	0	0	0	0	0	0	0	0	0	1
denovo170926	+	0.952	1292	uncultured_bacterium;_WA_aaa03b12;_EU473604	Bacteria	Fibrobacteres	Fibrobacteria	denovo170926	Fibrobacterales	Fibrobacteraceae	Fibrobacter		0	0	0	0	0	0	0	4	0	0	0	1	0	0	1	0	0	0	0	0	0	1	0	0	0	0	0	1	0	0	0	0	0	0	1	0	0
denovo170929	+	0.969	1419	uncultured_bacterium;_112ds10;_AY212564	Bacteria	Firmicutes	Clostridia	denovo170929	Clostridiales	Ruminococcaceae	unclassified_Ruminococcaceae		0	2	0	0	0	0	0	1	0	0	0	0	1	0	0	1	1	2	1	0	0	2	3	0	0	0	0	0	0	0	0	0	0	0	0	1	0
denovo170969	+	0.905	1331	uncultured_bacterium;_AFYEL_aaj65g01;_EU771786	Bacteria	Firmicutes	Clostridia	denovo170969	Clostridiales	Lachnospiraceae	unclassified_Lachnospiraceae		4	72	39	7	0	14	11	1	3	22	6	4	0	6	8	7	15	20	0	22	10	1	8	11	0	21	14	18	0	0	0	8	4	2	3	11	2
denovo170974	+	0.842	1223	uncultured_bacterium;_horsem_aai93f08;_EU463424	Bacteria	Bacteroidetes	Bacteroidia	denovo170974	Bacteroidales	Bacteroidaceae	BF311		0	0	0	0	0	0	0	1	0	0	0	1	0	1	1	0	0	0	0	0	0	0	1	0	0	1	0	0	0	0	0	0	0	0	1	1	0
denovo170988	+	0.907	1326	uncultured_bacterium;_GZ_aaa01g03;_EU470374	Bacteria	Bacteroidetes	Bacteroidia	denovo170988	Bacteroidales	Porphyromonadaceae	unclassified_Porphyromonadaceae		12	24	28	1	10	49	12	21	21	18	52	6	326	46	74	55	37	34	30	11	45	30	90	4	11	141	19	2	0	0	21	15	36	19	11	14	105
denovo171023	+	0.884	1327	uncultured_bacterium;_horsem_aai93g04;_EU463428	Bacteria	Firmicutes	Clostridia	denovo171023	Clostridiales	Lachnospiraceae	Lachnospiracea_incertae_sedis		0	0	1	0	0	0	0	1	0	0	0	0	0	0	0	0	0	0	0	0	0	0	0	0	0	1	0	0	0	3	0	0	0	0	0	0	0
denovo171111	+	0.836	1325	uncultured_bacterium;_BG_aaa02g10.Contig1;_EU473688	Bacteria	Firmicutes	Clostridia	denovo171111	Clostridiales	unclassified_Clostridiales	unknown		0	0	0	0	0	0	0	2	1	0	0	0	0	0	0	0	0	0	0	0	0	0	0	3	0	0	0	1	0	0	0	0	0	0	0	1	0
denovo171188	+	0.737	1306	uncultured_bacterium;_AE1_aaa03b06;_EU471679	Bacteria	Proteobacteria	Deltaproteobacteria	denovo171188	Desulfovibrionales	Desulfovibrionaceae	Bilophila		1	0	0	0	0	0	0	0	0	0	0	2	0	0	0	0	0	0	0	0	0	0	0	1	0	0	0	1	0	0	0	1	0	0	0	0	0
denovo171215	+	0.901	1316	uncultured_bacterium;_horsej_aai91e07;_EU463714	Bacteria	Bacteroidetes	Bacteroidia	denovo171215	Bacteroidales	Prevotellaceae	Alloprevotella		0	0	0	1	0	0	0	0	0	0	0	0	0	0	0	0	1	0	0	0	1	0	0	0	0	1	0	0	0	0	1	0	0	0	1	0	0
denovo171320	+	0.732	1312	uncultured_bacterium;_horsem_aai95g10;_EU775728	Bacteria	Bacteroidetes	Bacteroidia	denovo171320	Bacteroidales	unclassified_Bacteroidales	unknown		0	0	0	0	0	0	1	0	0	1	2	0	0	0	0	0	0	0	0	0	0	0	0	2	0	0	0	0	0	0	0	1	0	0	0	0	0
denovo171343	+	0.92	1315	uncultured_bacterium;_horsem_aai93e11;_EU775831	Bacteria	Bacteroidetes	Bacteroidia	denovo171343	Bacteroidales	unclassified_Bacteroidales	unknown		0	0	0	0	0	0	0	0	1	0	0	0	2	0	0	0	0	0	0	0	0	0	0	2	0	0	0	0	0	0	0	0	0	0	0	0	0
denovo171366	+	0.865	1285	uncultured_bacterium;_horsem_b09;_EU468313	Bacteria	Spirochaetes	Spirochaetia	denovo171366	Spirochaetales	Spirochaetaceae	Treponema		0	0	0	0	0	0	0	0	0	0	0	1	0	0	0	0	2	0	0	0	0	0	0	1	0	1	0	1	0	0	0	0	0	0	0	0	0
denovo171392	+	0.876	1265	uncultured_bacterium;_horsej_e07;_EU468225	Bacteria	Firmicutes	Clostridia	denovo171392	Clostridiales	Ruminococcaceae	unclassified_Ruminococcaceae		0	1	0	0	0	0	0	5	0	4	4	0	1	0	0	1	0	1	0	0	2	0	1	4	0	3	0	0	0	0	0	0	0	6	0	0	0
denovo171413	+	0.739	1332	uncultured_bacterium;_KO1_aai43c08;_EU461055	Bacteria	Bacteroidetes	Bacteroidia	denovo171413	Bacteroidales	Porphyromonadaceae	Barnesiella		1	0	0	2	0	2	2	0	0	0	2	2	0	2	0	0	3	0	1	0	0	2	2	1	0	5	1	0	1	0	0	0	0	0	2	1	0
denovo171415	+	0.773	1276	uncultured_bacterium;_horsej_e02;_EU468224	Bacteria	Firmicutes	Clostridia	denovo171415	Clostridiales	Lachnospiraceae	Lachnospiracea_incertae_sedis		0	6	0	0	0	0	0	1	0	0	2	1	0	0	0	0	0	0	0	3	0	0	0	0	0	0	1	0	0	0	0	0	1	0	0	1	0
denovo171500	+	0.893	1223	uncultured_bacterium;_horsem_aai94b02;_EU463447	Bacteria	Bacteroidetes	Bacteroidia	denovo171500	Bacteroidales	Bacteroidaceae	BF311		1	0	0	1	0	2	0	2	1	0	3	0	0	0	0	0	0	0	0	0	0	0	0	2	0	0	0	0	0	0	0	0	0	0	0	0	0
denovo171574	+	0.746	1328	uncultured_bacterium;_WA_aaa03a08;_EU473475	Bacteria	Firmicutes	Clostridia	denovo171574	Clostridiales	unclassified_Clostridiales	unknown		0	1	0	0	0	0	0	0	1	0	0	0	0	0	0	0	0	0	0	0	1	0	0	0	0	0	1	1	0	0	0	1	0	0	0	1	0
denovo171621	+	0.881	1330	uncultured_bacterium;_horsem_aai93h11;_EU775833	Bacteria	Firmicutes	Clostridia	denovo171621	Clostridiales	Ruminococcaceae	unclassified_Ruminococcaceae		0	0	0	0	0	1	0	0	0	0	1	0	0	0	1	0	0	0	0	0	0	0	0	1	0	0	0	0	0	0	0	0	0	0	0	1	0
denovo171624	+	0.827	1305	uncultured_bacterium;_COL_aai15d01;_EU460140	Bacteria	Firmicutes	Clostridia	denovo171624	Clostridiales	Ruminococcaceae	unclassified_Ruminococcaceae		0	0	0	3	0	0	1	1	1	1	0	0	0	3	0	0	0	0	0	0	0	0	0	1	0	0	0	0	0	0	0	0	0	0	0	0	0
denovo171649	+	0.854	1295	uncultured_bacterium;_WA_aaa03d04;_EU779396	Bacteria	Fibrobacteres	Fibrobacteria	denovo171649	Fibrobacterales	Fibrobacteraceae	Fibrobacter		0	0	0	0	0	1	0	0	2	0	0	0	0	1	0	0	0	0	0	0	0	1	0	0	0	0	0	1	1	0	0	0	0	0	0	0	0
denovo171653	+	0.881	1344	uncultured_bacterium;_BG_aaa03b01.Contig1;_EU773021	Bacteria	Firmicutes	Clostridia	denovo171653	Clostridiales	Lachnospiraceae	unclassified_Lachnospiraceae		0	0	0	0	0	4	0	3	2	0	0	0	0	0	0	0	1	0	2	0	1	0	0	0	0	0	0	0	0	0	0	0	0	0	0	0	0
denovo171678	+	0.818	1308	uncultured_rumen_bacterium;_L7A_B10;_EU381486	Bacteria	Firmicutes	Erysipelotrichia	denovo171678	Erysipelotrichales	Erysipelotrichaceae	Bulleidia		1	0	0	3	0	0	0	2	0	2	3	0	4	0	0	0	4	1	0	7	0	0	3	4	0	0	1	1	0	0	0	0	0	0	0	0	0
denovo171710	+	0.879	1278	uncultured_bacterium;_calf784_10wks_grp2_G11;_GQ449178	Bacteria	Firmicutes	Clostridia	denovo171710	Clostridiales	Ruminococcaceae	unclassified_Ruminococcaceae		0	0	1	3	0	23	9	22	3	0	11	5	13	0	12	2	14	67	0	35	0	0	3	3	6	5	20	2	1	0	10	0	0	2	0	31	16
denovo171785	+	0.827	1324	uncultured_bacterium;_horsem_aai94a09;_EU463444	Bacteria	Firmicutes	Clostridia	denovo171785	Clostridiales	Clostridiales_Incertae_Sedis_XIII	Anaerovorax		2	0	0	0	0	0	1	4	1	0	5	0	5	1	0	0	0	2	0	0	0	4	0	0	0	1	1	0	0	0	0	0	0	0	0	2	0
denovo17201	+	0.79	1188	uncultured_Prevotellaceae_bacterium;_SGYA678;_GQ358382	Bacteria	Bacteroidetes	Bacteroidia	denovo17201	Bacteroidales	Prevotellaceae	Paraprevotella		2	1	0	0	0	0	0	0	1	3	0	0	0	0	0	0	0	1	0	0	2	1	0	1	0	1	0	0	2	2	1	0	1	2	3	0	0
denovo172089	+	0.91	1309	uncultured_bacterium;_GZ_aaa04a03;_EU470274	Bacteria	Firmicutes	Clostridia	denovo172089	Clostridiales	Lachnospiraceae	Clostridium_XlVa		0	1	0	0	0	0	0	0	0	0	0	0	0	0	0	2	1	0	0	0	0	0	0	0	0	0	0	0	0	0	0	0	0	0	0	0	0
denovo172139	+	0.972	1419	uncultured_bacterium;_112ds10;_AY212564	Bacteria	Firmicutes	Clostridia	denovo172139	Clostridiales	Ruminococcaceae	unclassified_Ruminococcaceae		1	14	0	3	0	0	1	4	1	7	0	3	2	1	1	6	17	12	10	14	3	1	10	0	0	5	8	0	0	0	1	0	1	0	0	1	5
denovo172205	+	0.896	1219	uncultured_bacterium;_horsem_aai93d08;_EU775934	Bacteria	Firmicutes	Clostridia	denovo172205	Clostridiales	unclassified_Clostridiales	unknown		0	0	0	0	0	0	0	0	0	0	0	0	0	0	0	0	0	0	0	0	0	0	1	0	0	0	0	0	0	0	0	0	0	0	0	0	0
denovo172337	+	0.768	1325	uncultured_bacterium;_T1WK15D69;_HQ716271	Bacteria	Firmicutes	Clostridia	denovo172337	Clostridiales	Ruminococcaceae	unclassified_Ruminococcaceae		0	2	0	0	0	1	2	0	0	0	1	0	0	0	1	1	0	0	0	0	0	0	2	0	0	1	1	0	0	1	0	0	0	0	0	1	2
denovo172356	+	0.787	1315	uncultured_bacterium;_RL385_aao84a08;_DQ805011	Bacteria	Firmicutes	Clostridia	denovo172356	Clostridiales	Lachnospiraceae	Lachnospiracea_incertae_sedis		0	2	0	0	0	0	0	0	0	0	1	0	0	0	0	0	0	0	0	0	0	0	1	1	0	0	0	0	0	0	1	0	0	0	0	0	0
denovo172367	+	0.848	1293	uncultured_bacterium;_AFEL_aai31c10;_EU464580	Bacteria	Firmicutes	Clostridia	denovo172367	Clostridiales	Ruminococcaceae	Clostridium_IV		1	0	0	0	0	0	0	1	0	0	0	0	0	0	0	0	0	0	0	0	0	0	0	0	0	2	0	0	2	0	0	1	0	0	0	0	0
denovo172390	+	0.814	1398	uncultured_bacterium;_R-9038;_FJ881036	Bacteria	Firmicutes	Clostridia	denovo172390	Clostridiales	Ruminococcaceae	Oscillibacter		3	0	6	2	3	14	0	3	2	2	4	0	11	1	1	1	8	1	1	1	1	2	0	8	0	3	1	5	0	0	0	4	0	0	3	5	4
denovo172408	+	0.96	1335	uncultured_bacterium;_horsej_aai91b08;_EU463694	Bacteria	Firmicutes	Clostridia	denovo172408	Clostridiales	unclassified_Clostridiales	unknown		0	0	0	0	1	1	0	0	3	0	0	1	0	0	0	1	0	0	0	0	1	1	1	1	0	0	0	0	0	0	0	1	0	0	0	0	0
denovo172453	+	0.611	1323	uncultured_bacterium;_AE3_aaa02b11;_EU471925	Bacteria	Bacteroidetes	Bacteroidia	denovo172453	Bacteroidales	Rikenellaceae	Rikenella		0	0	5	0	3	1	0	0	0	1	0	0	1	0	0	0	0	0	0	0	0	1	0	3	0	0	0	1	0	0	0	0	0	0	0	0	0
[truncated: 9,251 more rows]
[truncated: 167 more columns]
