# Supplementary material for: The Effects of Weaning Methods on Gut Microbiota Composition and Horse Physiology
Source: Front Physiol. 2017 Jul 25;8:535. doi: 10.3389/fphys.2017.00535 (PMC5524898; doi:10.3389/fphys.2017.00535)
Supplement: Table S6 — Differences in relative abundance of genera between weaning methods across time. We performed a Kruskal–Wallis test with the Benjamin–Hochberg multiple correction hoc test. The average percentage of each genus in each time point and weaning method is indicated. [file Table6.xls]

## Sheet: Table_S4.txt
Table S6. Differences in relative abundance of genera between weaning methods across time. We performed a Kruskal-Wallis test with the Benjamin-Hochberg multiple correction hoc test. The average percentage of each genus in each time point and weaning method is indicated.
	Day -30				Day 0				Day 3				Day 5				Day 7				Day 30
	Total % Abrupt	Total % Progressive	p.value	fdr	Total % Abrupt	Total % Progressive	p.value	fdr	Total % Abrupt	Total % Progressive	p.value	fdr	Total % Abrupt	Total % Progressive	p.value	fdr	Total % Abrupt	Total % Progressive	p.value	fdr	Total % Abrupt	Total % Progressive	p.value	fdr
Acetanaerobacterium	0.00608039	0.00402511	0.263397	0.682392	0.0195977	0.0110721	0.160498	0.580793	0.00517566	0.00947059	0.765448	0.972152	0.0156319	0.00526173	0.181228	0.621252	0.00429653	0.0192105	0.0847461	0.573773	0.0219843	0.00998571	0.176605	0.686297
Acetitomaculum	0	0	0.138803	0.580448	0	0	0.758102	0.910855	0	0	0.699776	0.960919	0	0	0.189827	0.621252	0	0	0.5512	0.884791	0	0	0.189827	0.686297
Acetivibrio	0.27669	0.348598	0.101733	0.580448	0.266084	0.315002	0.38379	0.745958	0.358487	0.388677	0.442552	0.867052	0.325685	0.353953	0.42243	0.857643	0.422675	0.450472	0.878248	0.981307	0.395394	0.417573	0.597321	0.895982
Acholeplasma	0.0264776	0.0318339	0.742698	0.878274	0.0220606	0.0207398	0.545849	0.862988	0.0170108	0.0104792	0.214752	0.867052	0.00267323	0.00718244	0.734003	0.92991	0.00408116	0.00411822	0.929271	0.981307	0	0	0.902857	0.966877
Acinetobacter	0	0	0.335066	0.700593	0.307	0.297882	0.824859	0.925451	0.157825	0.216506	0.281118	0.867052	0.172194	0.122983	0.144124	0.600905	0.195625	0.22348	0.573822	0.884791	0.279138	0.232039	0.144124	0.672928
Adlercreutzia	0.0603063	0.0468569	0.251365	0.682392	0.0452144	0.0446769	0.772247	0.910855	0.0195756	0.0254035	0.167514	0.867052	0.0194196	0.0262568	0.175201	0.621252	0.0223191	0.0230476	0.597321	0.884791	0.0211281	0.0159771	0.616839	0.910222
Agreia	0	0	0.363609	0.702605	0	0	0.428017	0.809129	0	0	0.161538	0.867052	0.0017986	0	0.039883	0.592964	0.0103587	0.00273619	0.0639762	0.573773	0	0	0.271997	0.804689
Alistipes	0	0	1	1	0	0	0.786719	0.912329	0.00241409	0.00346531	0.814574	0.972152	0.00601489	0.00223611	0.384374	0.857643	0.00699627	0.00697135	0.610806	0.884791	0.00861732	0.00441075	0.331909	0.804689
Alloprevotella	1.42761	1.46148	0.746302	0.878274	1.31445	0.859821	0.087772	0.580793	1.36764	1.49529	0.720635	0.972152	1.67892	1.56106	0.506008	0.877894	1.78583	1.01612	0.0945518	0.573773	1.25225	0.84296	0.117352	0.661866
Anaerobiospirillum	0	0	0.189827	0.623717	0	0	0.123592	0.580793	0	0	0.247374	0.867052	0	0	0.839919	0.92991	0.00110967	0.00101103	0.328428	0.884791	0.00211318	0.00161785	0.839266	0.966877
Anaerofustis	0.0390233	0.0530708	0.23732	0.682392	0.0520122	0.054549	0.501033	0.862988	0.0289752	0.0548354	0.104612	0.867052	0.0336003	0.0375834	0.645548	0.92991	0.0399106	0.0566078	0.296832	0.884791	0.0247772	0.0467657	0.0471951	0.565489
Anaeroplasma	0.242381	0.199155	0.125817	0.580448	0.361947	0.237245	0.0270851	0.410086	0.242321	0.179947	0.296832	0.867052	0.195489	0.209105	0.772247	0.92991	0.280889	0.23427	0.251365	0.85229	0.407689	0.37256	0.720635	0.949621
Anaerorhabdus	0	0	0.421005	0.720512	0	0	0.981493	0.993397	0	0	0.0985625	0.867052	0	0	0.0966585	0.600905	0	0	0.064691	0.573773	0	0	0.801057	0.966877
Anaerosporobacter	0.0041174	0.00463105	0.488723	0.746511	0.00139981	0	0.955285	0.993197	0.00344738	0	0.3341	0.867052	0	0.00232717	0.897298	0.931024	0	0	0.182474	0.829303	0	0	0.396269	0.809766
Anaerostipes	0	0	NA	NA	0	0	0.376759	0.745958	0	0	0.699776	0.960919	0	0	0.0709382	0.592964	0.0594244	0	0.042226	0.573773	0.0515142	0.00286548	0.0155091	0.565489
Anaerotruncus	0	0	NA	NA	0	0	0.714247	0.898105	0	0	0.609818	0.930775	0	0	0.0903837	0.592964	0	0	0.819391	0.981307	0	0	0.479574	0.855964
Anaerovibrio	0.0323524	0.0317217	0.666161	0.878274	0.168564	0.0666194	0.0297164	0.410086	0.335026	0.295185	0.365287	0.867052	0.55992	0.588065	0.746302	0.92991	0.459392	0.371089	0.40284	0.884791	0.573282	0.437587	0.720635	0.949621
Anaerovorax	1.55979	1.42424	0.720635	0.878274	1.43127	1.51165	0.175201	0.580793	1.46981	1.48555	0.42243	0.867052	1.35633	1.37234	0.905162	0.931024	1.57928	1.4314	0.42243	0.884791	1.41321	1.53142	0.645548	0.910222
Anoxybacillus	0	0	0.376759	0.702605	0	0	0.109468	0.580793	0	0	0.903534	0.979895	0	0	0.556565	0.910743	0	0	0.844623	0.981307	0	0	0.442478	0.843242
Arthrobacter	0	0	0.864323	0.949617	0	0	0.556565	0.862988	0	0	0.218907	0.867052	0	0	0.418211	0.857643	0	0	0.506651	0.884791	0	0	0.87751	0.966877
Bacillus	0	0	0.138803	0.580448	0.0366677	0.0342229	0.772247	0.910855	0.0154629	0.0178736	0.416752	0.867052	0.0233808	0.0129673	0.175201	0.621252	0.0219085	0.0220446	0.616839	0.884791	0.0413772	0.0239021	0.292491	0.804689
Bacteroides	0.0680741	0.097536	0.0325577	0.499217	0.0737023	0.0868101	0.347336	0.745958	0.028787	0.0487739	0.223824	0.867052	0.0291517	0.0480904	0.0309968	0.592964	0.0308433	0.0306304	0.878248	0.981307	0.042024	0.0558702	0.162266	0.672928
Barnesiella	0.482781	0.418303	0.463197	0.74327	0.253211	0.275731	0.670233	0.897982	0.412989	0.386656	0.798441	0.972152	0.253768	0.384013	0.0813789	0.592964	0.37841	0.293653	0.347336	0.884791	0.285059	0.248149	0.670233	0.926499
Bilophila	0.117463	0.123336	1	1	0.15557	0.223792	0.0389191	0.44757	0.211173	0.183473	0.463197	0.867052	0.12636	0.175159	0.442552	0.861183	0.165227	0.137754	0.798441	0.981307	0.142481	0.175186	0.0424648	0.565489
Blautia	0.704925	0.580079	0.117352	0.580448	0.86148	0.64495	0.153989	0.580793	0.80939	0.832765	0.597321	0.930775	1.31682	0.962569	0.186568	0.621252	0.953427	0.645117	0.0813789	0.573773	0.839106	0.712665	0.645548	0.910222
Brevundimonas	0	0	0.714247	0.878274	0	0	0.550494	0.862988	0	0	0.541687	0.874602	0	0	0.207707	0.650213	0	0	0.0956004	0.573773	0	0	0.520458	0.855964
Brochothrix	0.00784772	0.00326189	0.704796	0.878274	0	0	NA	NA	0	0	NA	NA	0	0	NA	NA	0	0	NA	NA	0	0	0.376759	0.804689
Bulleidia	0	0	0.505362	0.746511	0	0	0.376759	0.745958	0	0	0.585681	0.923084	0	0	0.93259	0.952432	0	0	0.074754	0.573773	0	0	0.189827	0.686297
Butyricicoccus	0.0153723	0.00326189	0.239679	0.682392	0.0106968	0.0159265	0.275038	0.690096	0.0279784	0.0457376	0.14699	0.867052	0.0321071	0.0298332	0.795748	0.92991	0.0392258	0.0261798	0.2621	0.85229	0.0361714	0.017731	0.0433849	0.565489
Butyrivibrio	0.0141916	0.0125591	0.741472	0.878274	0.0155381	0.00879784	0.219389	0.617756	0.0120384	0.0187393	0.0575472	0.867052	0.0162987	0.0125144	0.458162	0.86328	0.0117481	0.00655582	0.740774	0.955422	0.00629058	0.00644847	0.929271	0.966877
Campylobacter	0.0196455	0.0252484	0.359805	0.702605	0.00792628	0.0148766	0.889523	0.966569	0.0867844	0.0587884	0.365287	0.867052	0.0478133	0.0251604	0.0753588	0.592964	0.130102	0.0502452	0.109328	0.592895	0.0624968	0.031529	0.22684	0.732649
Candidatus_Endomicrobium	0.00378025	0.0114661	0.114116	0.580448	0.00434581	0.00561763	0.334163	0.731976	0.00807916	0.0119678	0.702465	0.960919	0	0.00643974	0.121366	0.600905	0.00200517	0.01769	0.0208317	0.573773	0	0.00594774	0.144877	0.672928
Carnobacterium	0	0	0.880805	0.949617	0	0	NA	NA	0	0	0.92632	0.979895	0	0	0.376759	0.857643	0	0	NA	NA	0	0	NA	NA
Cellulosilyticum	0.115148	0.0867111	0.69527	0.878274	0.069064	0.0541211	0.281118	0.692755	0.0662513	0.0291475	0.240715	0.867052	0.0568867	0.041461	0.300253	0.800676	0.0363285	0.0133925	0.0232261	0.573773	0.0282018	0.0203162	0.467524	0.855964
Chryseobacterium	0	0	0.00673701	0.464853	0	0	NA	NA	0	0	NA	NA	0	0	0.376759	0.857643	0	0	NA	NA	0	0	0.461615	0.855964
Clostridium_III	0.00756761	0.00620776	0.704796	0.878274	0.020737	0.0271818	0.324698	0.722715	0.0132143	0.0255526	0.156065	0.867052	0.0112389	0.00900556	0.664907	0.92991	0.00745219	0.020551	0.122263	0.638484	0.0107992	0.0227808	0.411507	0.817218
Clostridium_IV	1.71747	2.09461	0.0945518	0.580448	1.61459	1.89274	0.265963	0.679683	1.5559	1.69865	0.134737	0.867052	2.03682	1.71299	0.506008	0.877894	2.46132	2.20665	0.265963	0.85229	2.09197	2.00894	0.824859	0.966877
Clostridium_sensu_stricto	0.0522116	0.0319754	0.427407	0.720512	0.105994	0.171112	0.621236	0.897018	0.2725	0.27269	0.772247	0.972152	0.512932	0.291797	0.223824	0.65777	0.422019	0.355831	0.40284	0.884791	0.31957	0.333595	0.621236	0.910222
Clostridium_XI	0	0	0.138803	0.580448	0.00108651	0.00787734	0.10087	0.580793	0.00812014	0.0115002	0.781155	0.972152	0.0598489	0.010423	0.0121347	0.542233	0.027716	0.0195544	0.589354	0.884791	0.00324331	0.00875377	0.352374	0.804689
Clostridium_XlVa	2.44198	2.21125	0.463197	0.74327	2.32273	2.02354	0.0753588	0.580793	1.57363	1.51764	0.798441	0.972152	1.90454	1.5178	0.0753588	0.592964	1.75081	1.49479	0.573822	0.884791	2.07701	1.95556	0.40284	0.811435
Clostridium_XlVb	0.0162819	0.00590077	0.270976	0.682392	0.00629058	0.0040272	0.804924	0.925451	0.0172799	0.0138548	0.767858	0.972152	0.0074432	0.00913821	0.767227	0.92991	0.0105558	0.00750411	0.289523	0.884791	0.00407439	0	0.501035	0.855964
Clostridium_XVIII	0	0	0.92632	0.974981	0	0	0.51638	0.862988	0	0	0.171118	0.867052	0	0	0.808473	0.92991	0.00605447	0	0.0911094	0.573773	0.00155087	0.0012217	0.897298	0.966877
Comamonas	0	0	0.316472	0.682392	0	0	NA	NA	0	0	0.829161	0.972152	0	0	0.87751	0.92991	0	0	0.801057	0.981307	0	0	NA	NA
Coprococcus	0.136519	0.0940313	0.23732	0.682392	0.12008	0.0987491	0.23732	0.628688	0.113446	0.0959595	0.798441	0.972152	0.154321	0.12498	0.0593928	0.592964	0.141257	0.131413	0.528148	0.884791	0.176078	0.113247	0.153989	0.672928
Corynebacterium	0.00391991	0	0.0153523	0.499217	0	0.00579015	0.184497	0.580793	0.026455	0.0226432	0.932182	0.979895	0.042173	0.0231186	0.417323	0.857643	0.0122641	0.00512926	0.738807	0.955422	0.00112679	0.0046209	0.927396	0.966877
Denitrobacterium	0.193044	0.220394	0.851471	0.949617	0.0414536	0.075626	0.0696971	0.580793	0.0195191	0.0203398	0.782512	0.972152	0.0298161	0.0159471	0.142237	0.600905	0.0242553	0.0302995	0.417323	0.884791	0.0606996	0.0395824	0.090877	0.623666
Desulfovibrio	0.074326	0.0767171	0.69527	0.878274	0.208929	0.199974	0.296832	0.706255	0.128585	0.151235	0.484353	0.867052	0.175578	0.107943	0.144124	0.600905	0.167316	0.128822	0.798441	0.981307	0.229045	0.246275	0.720635	0.949621
Dialister	0	0	NA	NA	0	0	0.376759	0.745958	0	0	0.87751	0.979584	0	0	0.483964	0.871835	0	0	0.241453	0.85112	0	0	0.138803	0.672928
Diplorickettsia	0	0	0.376759	0.702605	0.00296077	0	0.119112	0.580793	0	0	0.353471	0.867052	0	0	0.801057	0.92991	0	0	0.0686353	0.573773	0	0	0.0377215	0.565489
Dorea	0.0381796	0.0270595	0.23732	0.682392	0.0539421	0.0471227	0.313107	0.715953	0.0639194	0.0699559	0.296832	0.867052	0.0453707	0.0757932	0.798441	0.92991	0.0623397	0.0624813	0.52324	0.884791	0.0136624	0.0577121	0.0259363	0.565489
Eggerthella	0.00948317	0	0.240938	0.682392	0.00715127	0.00720421	0.902231	0.972718	0	0.00931557	0.226768	0.867052	0.00601489	0.00385146	0.684925	0.92991	0	0.00282604	0.216668	0.83835	0.00775017	0.0070643	0.781155	0.966877
Empedobacter	0	0	0.505362	0.746511	0	0	0.188211	0.580793	0	0.00561287	0.0669989	0.867052	0	0	0.5512	0.910743	0	0	0.188211	0.829303	0	0	0.93259	0.966877
Enhydrobacter	0.00377993	0	0.279214	0.682392	0	0	NA	NA	0	0	0.376759	0.867052	0	0	NA	NA	0	0	NA	NA	0	0	0.376759	0.804689
Enterococcus	0	0	0.316472	0.682392	0	0	NA	NA	0	0	0.138803	0.867052	0	0	0.699776	0.92991	0	0	0.93259	0.981307	0	0	NA	NA
Erysipelotrichaceae_incertae_sedis	0.0414071	0.0230956	0.0755593	0.580448	0.0198438	0.0256539	0.378804	0.745958	0.0781586	0.0366184	0.251365	0.867052	0.0795108	0.0632244	0.38379	0.857643	0.09812	0.121804	0.442552	0.884791	0.075524	0.0732942	0.75614	0.966877
Escherichia/Shigella	0	0	0.598992	0.852175	0	0	0.634103	0.897018	0.00592517	0	0.542857	0.874602	0	0	0.241366	0.695133	0.00110967	0	0.0936263	0.573773	0	0	0.640758	0.910222
Eubacterium	0.0312761	0.0492472	0.26199	0.682392	0.0656838	0.0632746	0.484353	0.862988	0.0643576	0.0760014	0.905162	0.979895	0.166633	0.10422	0.06438	0.592964	0.18677	0.184081	0.932182	0.981307	0.13924	0.0553644	0.0503526	0.565489
Faecalibacterium	0.00976155	0.00748953	0.469498	0.74472	0.00659419	0.00720421	0.52537	0.862988	0.00905068	0.0255022	0.0180163	0.867052	0.0298883	0.0226448	0.458059	0.86328	0.0253688	0.0234205	0.863021	0.981307	0.0235095	0.0398257	0.116327	0.661866
Fibrobacter	14.92	15.6759	0.621236	0.857306	9.80457	10.6398	0.621236	0.897018	7.75348	7.89589	0.38379	0.867052	4.75909	4.53879	0.720635	0.92991	3.04682	6.10214	0.0462716	0.573773	7.671	5.2354	0.06438	0.605172
Flavonifractor	0.018713	0.0177892	0.849263	0.949617	0	0	0.0487511	0.480547	0	0.0024915	0.542857	0.874602	0	0.00430458	0.985288	0.992178	0.00838668	0.00324289	0.416889	0.884791	0.00681812	0.00558127	0.830068	0.966877
Gemella	0	0	0.699776	0.878274	0	0	0.634103	0.897018	0	0	0.93259	0.979895	0	0	0.648579	0.92991	0	0	0.93259	0.981307	0	0	NA	NA
Geobacillus	0	0	NA	NA	0.0062302	0.00412386	0.957211	0.993197	0	0.00346949	0.0736764	0.867052	0.0033942	0.00320171	0.802291	0.92991	0	0.00499268	0.43133	0.884791	0.0046624	0.0012217	0.3433	0.804689
Gordonibacter	0.349652	0.25444	0.0325577	0.499217	0.12831	0.118044	1	1	0.105239	0.0802665	0.528148	0.874602	0.076189	0.083684	0.484353	0.871835	0.0822797	0.0942976	0.40284	0.884791	0.102734	0.107307	0.550758	0.87255
Helicobacter	0	0	0.509841	0.746511	0	0	0.864323	0.959894	0	0	0.609295	0.930775	0	0	0.114638	0.600905	0	0.00863681	0.0663521	0.573773	0	0.00680351	0.549773	0.87255
Howardella	0	0	NA	NA	0	0	0.241453	0.628688	0	0	0.461615	0.867052	0	0	0.00547887	0.394479	0	0	0.179408	0.829303	0	0	0.372094	0.804689
Kurthia	0	0	0.93259	0.974981	0	0	0.92632	0.98998	0	0	0.51638	0.874602	0	0	NA	NA	0	0	NA	NA	0	0	0.388077	0.804689
Lachnospiracea_incertae_sedis	2.72432	2.30399	0.0462716	0.580448	2.75361	2.75895	0.670233	0.897982	3.53791	3.39914	0.365287	0.867052	4.6984	3.72897	0.0547218	0.592964	3.76936	3.03104	0.23732	0.85112	2.4206	2.37497	0.573822	0.889109
Lactobacillus	0.0798637	0.106413	0.313107	0.682392	0.106745	0.206293	0.018425	0.363236	0.507528	0.564216	0.878248	0.979584	0.956998	0.88743	0.40284	0.857643	1.24138	0.933234	0.878248	0.981307	0.61048	0.545291	0.528148	0.855964
Lactococcus	0.164573	0.162078	1	1	0	0	0.376759	0.745958	0	0	0.648579	0.960919	0	0	0.138803	0.600905	0	0	NA	NA	0	0	0.316472	0.804689
Leifsonia	0	0	0.0903837	0.580448	0	0	0.120138	0.580793	0	0	0.287214	0.867052	0	0	0.715881	0.92991	0	0	0.944519	0.986498	0	0	0.388077	0.804689
Leptotrichia	0	0	NA	NA	0	0	0.189827	0.580793	0	0	0.138803	0.867052	0	0	0.5512	0.910743	0	0	0.710525	0.945132	0	0	0.594757	0.895982
Leucobacter	0	0	0.699776	0.878274	0	0	0.189827	0.580793	0	0	0.844623	0.972152	0	0	0.213154	0.653069	0	0	0.982272	1	0	0	NA	NA
Methylobacterium	0	0	0.505362	0.746511	0	0	0.981493	0.993397	0	0	0.3929	0.867052	0	0	0.112584	0.600905	0	0	0.511111	0.884791	0	0	0.486486	0.855964
Microbacterium	0	0	0.863932	0.949617	0	0	0.650013	0.897018	0.00114386	0.00125833	0.810554	0.972152	0	0	0.161538	0.621252	0.00474929	0.00479174	0.613595	0.884791	0	0	0.764255	0.966877
Mogibacterium	0.310655	0.411204	0.0166714	0.499217	0.292	0.344023	0.528148	0.862988	0.329825	0.400098	0.772247	0.972152	0.406632	0.340835	0.442552	0.861183	0.49477	0.464164	0.772247	0.972748	0.44082	0.408706	0.905162	0.966877
Moryella	0	0.0130417	0.0278216	0.499217	0.0117283	0.00900794	0.715386	0.898105	0.00113255	0.00414184	0.48169	0.867052	0.00545342	0.00448371	0.845177	0.92991	0.00441564	0.00521366	0.429697	0.884791	0.00859614	0.00730376	0.792368	0.966877
Mycobacterium	0	0	0.138803	0.580448	0	0	0.0120403	0.330177	0	0	0.207707	0.867052	0	0	0.422866	0.857643	0	0	0.376759	0.884791	0	0	0.505362	0.855964
Ochrobactrum	0	0.00163094	0.149827	0.596829	0	0	0.195748	0.580793	0	0	0.109976	0.867052	0	0	0.0905917	0.592964	0	0	0.350267	0.884791	0	0	0.633067	0.910222
Olivibacter	0	0	0.519312	0.746511	0.0050687	0	0.100776	0.580793	0	0	0.418602	0.867052	0.0074432	0	0.0833965	0.592964	0.00836469	0.00522089	0.484595	0.884791	0.00681231	0.00842288	0.791302	0.966877
Olsenella	0.00219677	0	0.42813	0.720512	0	0.00171594	0.556194	0.862988	0	0.00478122	0.0363951	0.867052	0.00485859	0.00508388	0.887766	0.931024	0.00547959	0.00606395	0.986059	1	0.00841391	0.00102521	0.154095	0.672928
Oribacterium	0	0.00211382	0.822534	0.938096	0	0	0.94685	0.993197	0	0	0.329922	0.867052	0	0	0.285945	0.776907	0	0	0.980525	1	0	0	0.84149	0.966877
Oscillibacter	1.8794	1.98145	0.621236	0.857306	1.8399	2.29383	0.0593928	0.546414	4.21115	3.78958	0.746302	0.972152	3.19324	3.88068	0.313107	0.819771	3.1345	4.24705	0.0424648	0.573773	3.34401	3.11593	0.824859	0.966877
Paludibacter	0.462511	1.00171	0.0224045	0.499217	0.77223	0.763114	0.645548	0.897018	0.968368	0.906497	0.851471	0.972152	0.802304	0.723145	1	1	0.890102	0.753973	0.932182	0.981307	0.947656	0.809931	0.42243	0.827259
Papillibacter	0	0	0.686218	0.878274	0.00163126	0.00471959	0.463397	0.862988	0.0072188	0.00105639	0.0927353	0.867052	0.00477325	0.00747815	0.582098	0.921122	0.00274412	0.000925788	0.567579	0.884791	0.00672969	0.00377283	0.463397	0.855964
Parapedobacter	0	0	0.0692144	0.580448	0	0	0.609295	0.897018	0	0	0.119365	0.867052	0	0	0.0435772	0.592964	0	0	0.256237	0.85229	0	0	0.746548	0.965718
Paraprevotella	1.12983	1.00529	0.125817	0.580448	1.09329	0.733734	0.000677255	0.0434612	0.97623	0.876426	0.69527	0.960919	0.928251	0.939594	0.621236	0.92991	1.32629	0.89699	0.0224045	0.573773	1.18984	1.04431	0.087772	0.623666
Parasutterella	0.0268193	0.0262824	0.742888	0.878274	0.0303921	0.0335063	0.678822	0.898105	0.0602886	0.0445943	0.347336	0.867052	0.0440224	0.0497587	0.172888	0.621252	0.0312148	0.0365692	0.528148	0.884791	0.0281576	0.0238489	0.84948	0.966877
Pelomonas	0	0	0.362265	0.702605	0	0	0.738898	0.910855	0	0	0.418211	0.867052	0	0	0.798595	0.92991	0	0	0.453407	0.884791	0	0	1	1
Pelospora	0.0103186	0.0114304	0.958194	0.987229	0.00966858	0.0093698	0.820925	0.925451	0.00564917	0.010369	0.519417	0.874602	0	0.00999977	0.0777086	0.592964	0	0.00542103	0.466018	0.884791	0	0.00161785	0.0823571	0.623666
Peptococcus	0	0	0.801057	0.921216	0	0	0.876391	0.959894	0	0	0.671425	0.960919	0	0	0.386153	0.857643	0	0	0.592281	0.884791	0	0	0.0521373	0.565489
Prevotella	2.47411	1.99908	0.296832	0.682392	4.49495	2.52879	0.0063151	0.0404945	3.89057	3.17197	0.484353	0.867052	6.44633	6.5583	0.878248	0.92991	7.93554	5.10315	0.365287	0.884791	7.22622	6.23556	0.186568	0.686297
Pseudobutyrivibrio	0.227957	0.284991	0.109328	0.580448	0.338855	0.231729	0.0424648	0.45078	0.204604	0.180919	0.986421	0.993271	0.216477	0.276922	0.528148	0.905397	0.198168	0.272038	0.313107	0.884791	0.27054	0.261105	0.824859	0.966877
Pseudoflavonifractor	0.0638791	0.0542927	0.42243	0.720512	0.0758686	0.0806569	0.69527	0.898105	0.109433	0.0810994	0.986421	0.993271	0.0699242	0.0744732	0.73005	0.92991	0.0384773	0.0671116	0.0696971	0.573773	0.0348018	0.0730688	0.157144	0.672928
Pseudomonas	0.0309559	0.025484	0.93124	0.974981	0	0	0.189827	0.580793	0	0	0.316472	0.867052	0	0	0.376759	0.857643	0	0	0.93259	0.981307	0	0	0.376759	0.804689
Pseudoramibacter	0.0441018	0.0758558	0.0941462	0.580448	0.130354	0.106809	0.645548	0.897018	0.0540994	0.0829843	0.39789	0.867052	0.0717787	0.0920247	0.958721	0.972224	0.149511	0.141519	1	1	0.180991	0.235397	0.210872	0.732649
Psychrobacter	0.00361682	0	0.00654424	0.464853	0	0	NA	NA	0	0	NA	NA	0	0	NA	NA	0	0	NA	NA	0	0	NA	NA
Rathayibacter	0	0	0.758102	0.879143	0	0	0.228628	0.618641	0	0	0.699776	0.960919	0	0	0.189827	0.621252	0	0	0.93259	0.981307	0	0	0.189827	0.686297
Rhizobium	0	0	0.0631686	0.580448	0	0.0014168	0.314902	0.715953	0	0	0.505035	0.874602	0	0	0.436727	0.861183	0.00934805	0.00533607	0.649609	0.897989	0	0	0.296309	0.804689
Rhodobacter	0	0	0.316472	0.682392	0	0	0.5512	0.862988	0	0	0.311376	0.867052	0	0	0.87751	0.92991	0	0	0.648579	0.897989	0	0	0.376759	0.804689
Rhodococcus	0	0	0.189827	0.623717	0	0	0.699805	0.898105	0	0	0.0565856	0.867052	0	0	0.550494	0.910743	0	0	0.132188	0.665662	0	0	0.92632	0.966877
Rikenella	0.670439	0.674029	0.932182	0.974981	0.740293	0.816797	0.528148	0.862988	0.62694	0.678091	0.0945518	0.867052	0.644375	0.766919	0.573822	0.918115	0.767468	0.866362	0.329942	0.884791	0.8401	1.1486	0.0945518	0.623666
Robinsoniella	0.0537212	0.0408368	0.164344	0.596829	0.0708207	0.0553675	0.0246516	0.410086	0.0534335	0.0488198	0.824859	0.972152	0.0475417	0.0430955	0.69527	0.92991	0.045045	0.0447677	0.621236	0.884791	0.0301265	0.0382872	0.16217	0.672928
Roseburia	0.330196	0.325044	0.645548	0.873388	0.492106	0.326573	0.0088562	0.305539	0.390892	0.360591	0.42243	0.867052	0.472293	0.509581	0.878248	0.92991	0.514105	0.434251	0.670233	0.908681	0.45664	0.457777	0.442552	0.843242
Ruminococcus	4.75585	5.19066	0.329942	0.700492	7.86865	6.70335	0.0063151	0.0404945	4.87755	4.86995	0.69527	0.960919	5.01276	4.40949	1.64972	1.85982	5.25708	5.37983	0.824859	0.981307	4.87118	7.23772	0.101733	0.623666
Saccharofermentans	1.60068	1.8725	0.109328	0.580448	1.74403	1.77679	0.746302	0.910855	0.893377	1.02404	0.329942	0.867052	1.09219	1.1083	0.798441	0.92991	1.66533	1.34299	1	1	1.20379	1.05458	0.720635	0.949621
Saccharopolyspora	0	0.00782367	0.160976	0.596829	0	0	0.93259	0.98998	0	0	0.228628	0.867052	0	0	0.138803	0.600905	0	0	0.93259	0.981307	0	0	0.585681	0.895982
Sarcina	0.0253	0.0196246	0.958613	0.987229	0.0413787	0.0305118	0.201391	0.580793	0.0590423	0.0410163	0.281118	0.867052	0.0902884	0.0608623	0.347336	0.857643	0.116114	0.0623407	0.223824	0.83835	0.0664599	0.100005	0.986421	1
Sharpea	0	0	NA	NA	0	0	NA	NA	0	0	0.267123	0.867052	0.00219045	0	0.0660375	0.592964	0.00364401	0	0.35226	0.884791	0	0	0.0985625	0.623666
Slackia	0	0	0.376759	0.702605	0	0	0.715881	0.898105	0	0	0.461615	0.867052	0	0	0.716303	0.92991	0	0	0.152074	0.739394	0	0	0.21757	0.732649
Solibacillus	0	0	0.316472	0.682392	0	0	0.0994218	0.580793	0	0	0.376759	0.867052	0	0	0.376759	0.857643	0	0	0.0994218	0.573773	0	0	0.93259	0.966877
Sphaerochaeta	0	0	0.715881	0.878274	0	0	0.189827	0.580793	0	0	0.449687	0.867052	0	0	0.179408	0.621252	0	0	0.21757	0.83835	0	0	0.917305	0.966877
Sphingobacterium	0	0	0.316472	0.682392	0	0	NA	NA	0	0	0.951679	0.983982	0	0	0.461615	0.86328	0	0	0.207707	0.83835	0	0	NA	NA
Sphingomonas	0.0676973	0.0944238	0.125817	0.580448	0.075509	0.0658176	0.550758	0.862988	0.0546041	0.06861	0.573822	0.914331	0.0535338	0.0793959	0.223824	0.65777	0.081802	0.0586967	0.223824	0.83835	0.0824923	0.054776	0.296832	0.804689
Sporobacter	0.132721	0.139115	0.986421	1	0.130502	0.178432	0.164344	0.580793	0.168171	0.122873	0.265963	0.867052	0.117352	0.103573	0.772247	0.92991	0.142231	0.131728	1	1	0.11067	0.164446	0.0325577	0.565489
Stenotrophomonas	0	0	0.110518	0.580448	0	0	0.567246	0.869777	0	0	0.28414	0.867052	0	0	0.642691	0.92991	0	0	0.489892	0.884791	0	0	0.519918	0.855964
Streptococcus	0.0715085	0.0250519	0.195573	0.627652	0.192388	0.207046	0.550758	0.862988	2.21489	0.421483	0.0156209	0.0470517	2.93004	0.912506	0.000908409	0.0408109	2.78774	1.09932	0.0496971	0.573773	1.16688	1.88412	0.573822	0.889109
Streptomyces	0	0	NA	NA	0	0	0.780646	0.912329	0	0	0.376759	0.867052	0	0	0.505362	0.877894	0	0	0.316472	0.884791	0	0	0.376759	0.804689
Subdivision5_genera_incertae_sedis	0	0	0.403667	0.720512	0	0	0.418602	0.802321	0	0	0.950347	0.983982	0	0	0.205301	0.650213	0	0.000884608	0.708544	0.945132	0.00191566	0.00227284	0.98546	1
Subdoligranulum	0	0	0.316472	0.682392	0	0	0.189827	0.580793	0	0	0.642791	0.960919	0	0	0.826109	0.92991	0	0	0.0412179	0.573773	0	0	0.376759	0.804689
Succinatimonas	0	0	0.451591	0.74327	0.00327408	0.0145579	0.0972589	0.580793	0.0491435	0.0863236	0.359805	0.867052	0.0382824	0.047942	0.569032	0.918115	0.00961358	0.0235956	0.586426	0.884791	0	0.015209	0.0736764	0.623666
Succinivibrio	0	0	0.107538	0.580448	0.00536345	0.0071446	0.818606	0.925451	0.0135227	0.0104471	0.848109	0.972152	0.00516466	0.00417813	0.804924	0.92991	0.00273547	0.0070667	0.36527	0.884791	0.00581972	0.0314749	0.0308859	0.565489
Sutterella	0.017377	0	0.0363951	0.502253	0.0166953	0.00760142	0.0143555	0.330177	0.0140792	0.0074745	0.350258	0.867052	0.00704173	0.0155834	0.391892	0.857643	0.00968973	0.00848638	0.446591	0.884791	0.0136624	0.00872662	0.713664	0.949621
Syntrophococcus	0	0	0.461615	0.74327	0	0	0.35509	0.745958	0	0	0.189827	0.867052	0	0	0.138803	0.600905	0	0	0.93259	0.981307	0	0	0.0521373	0.565489
Syntrophomonas	0.0121735	0.0151782	0.393555	0.720512	0.0175848	0.0226425	0.740774	0.910855	0.00805896	0.00618178	0.930079	0.979895	0.0098094	0.00209145	0.258877	0.730948	0.0299312	0.0123774	0.225938	0.83835	0.0295942	0.0293718	0.665777	0.926499
Treponema	8.43394	8.40143	0.42243	0.720512	6.73603	7.73605	0.223824	0.617756	5.13269	5.32963	0.69527	0.960919	4.51776	4.82031	0.878248	0.92991	5.21466	4.93698	0.484353	0.884791	6.63592	6.07131	0.296832	0.804689
Turicibacter	0.00879231	0.0140403	0.372855	0.702605	0.0212895	0.0182021	0.876425	0.959894	0.0208707	0.0273826	0.53453	0.874602	0.0133035	0.00877622	0.795273	0.92991	0.0209762	0.0267509	0.478697	0.884791	0.0227366	0.021853	0.876086	0.966877
unclassified_Clostridiales_Incertae_Sedis_XIII	0	0	0.164104	0.596829	0	0	0.0994218	0.580793	0	0	0.479004	0.867052	0	0	0.767291	0.92991	0	0	0.77268	0.972748	0	0	0.26435	0.804689
unclassified_Coriobacteriaceae	0.750795	0.731963	0.621236	0.857306	0.916436	0.992725	0.550758	0.862988	0.556429	0.679753	0.06438	0.867052	0.500135	0.526311	0.69527	0.92991	0.691943	0.725973	0.670233	0.908681	0.841232	0.741359	0.528148	0.855964
unclassified_Cystobacteraceae	0.00219677	0.0030502	0.518683	0.746511	0.00536345	0.0121803	0.183049	0.580793	0	0.0170582	0.0300151	0.867052	0.00393459	0.0379425	0.0514209	0.592964	0.0028443	0.0158207	0.0900925	0.573773	0	0.00599987	0.0263424	0.565489
unclassified_Deltaproteobacteria	0	0	0.267123	0.682392	0	0	0.316472	0.715953	0	0	0.876235	0.979584	0	0	0.146053	0.600905	0	0	0.0136649	0.573773	0	0	0.316472	0.804689
unclassified_Desulfovibrionaceae	0	0	0.189827	0.623717	0	0	0.965827	0.993397	0	0	0.391669	0.867052	0	0	0.267123	0.739724	0	0	0.92632	0.981307	0	0	0.228628	0.732649
unclassified_Erysipelotrichaceae	0.0847168	0.104927	0.484353	0.746511	0.054436	0.0672976	0.296832	0.706255	0.0566842	0.0592431	0.506008	0.874602	0.0546143	0.0490311	0.670233	0.92991	0.0740517	0.069515	0.851471	0.981307	0.0343349	0.0789927	0.00792539	0.565489
unclassified_Eubacteriaceae	0.0256606	0.051683	0.276367	0.682392	0.104043	0.0571382	0.109328	0.580793	0.0584453	0.0526034	0.484353	0.867052	0.0975446	0.0739642	0.592759	0.927797	0.106782	0.133031	0.592675	0.884791	0.139147	0.138687	0.277065	0.804689
unclassified_Gammaproteobacteria	0	0	NA	NA	0	0	0.189827	0.580793	0.00318368	0.00397898	0.956838	0.983982	0	0.000988729	0.13898	0.600905	0	0	0.486486	0.884791	0	0	0.51638	0.855964
unclassified_Lachnospiraceae	19.5207	17.9219	0.087772	0.580448	16.7256	17.5937	0.645548	0.897018	16.4559	16.4334	0.463197	0.867052	16.9419	16.7166	0.905162	0.931024	11.4852	14.7748	0.296832	0.884791	13.1939	14.9768	0.101733	0.623666
unclassified_Marinilabiliaceae	0	0.00211242	0.115124	0.580448	0	0	0.54853	0.862988	0	0	0.650013	0.960919	0.0073837	0.000988729	0.0318619	0.592964	0.00675446	0.00260714	0.404078	0.884791	0.00938586	0.00421144	0.28324	0.804689
unclassified_Mollicutes	0	0	0.750988	0.878274	0	0	0.202015	0.580793	0	0	0.362265	0.867052	0	0	0.0292194	0.592964	0	0	0.745365	0.955422	0	0	0.829161	0.966877
unclassified_Peptococcaceae_1	0.121598	0.0696203	0.164344	0.596829	0.102414	0.109612	0.670233	0.897982	0.129823	0.119821	0.986421	0.993271	0.145176	0.150069	0.824859	0.92991	0.181777	0.124615	0.506008	0.884791	0.0832848	0.0506083	0.325291	0.804689
unclassified_Phyllobacteriaceae	0	0	NA	NA	0	0	NA	NA	0	0	0.189827	0.867052	0	0	0.87751	0.92991	0	0	0.829161	0.981307	0	0	1	1
unclassified_Porphyromonadaceae	4.48755	4.1157	0.42243	0.720512	3.85688	3.24976	0.573822	0.870191	4.28074	3.74445	0.851471	0.972152	3.6616	3.86083	0.621236	0.92991	3.98762	3.67316	0.720635	0.949621	4.35472	3.94092	0.484353	0.855964
unclassified_Prevotellaceae	5.51353	5.35343	0.878248	0.949617	5.9694	6.15929	0.69527	0.898105	5.07002	4.64681	0.905162	0.979895	4.44315	3.88351	0.621236	0.92991	4.89418	4.57782	0.597321	0.884791	5.37521	5.40721	0.932182	0.966877
unclassified_Ruminococcaceae	18.3272	19.5318	0.0224045	0.499217	22.0495	23.4139	0.125817	0.580793	26.3608	29.7159	0.06438	0.867052	24.7983	29.4658	0.015062	0.542233	27.4259	29.3449	0.101733	0.573773	24.6867	25.5523	0.347336	0.804689
unclassified_Spirochaetaceae	0.0341331	0.0302335	0.501033	0.746511	0.035474	0.0359122	0.769241	0.910855	0.0329542	0.0289771	0.743058	0.972152	0.0144641	0.0160683	0.478697	0.871835	0.0148332	0.0195146	0.591795	0.884791	0.0147289	0.0263158	0.141932	0.672928
unclassified_Sutterellaceae	0.0250008	0.0339899	0.876284	0.949617	0.0514087	0.0308272	0.0353034	0.442898	0.0343597	0.0333679	0.932182	0.979895	0.0329204	0.0319058	0.417429	0.857643	0.0224828	0.0297585	0.545849	0.884791	0.0383951	0.0337658	0.73005	0.953121
Vampirovibrio	0	0	0.189827	0.623717	0	0	0.189827	0.580793	0	0	0.801057	0.972152	0	0	0.648579	0.92991	0	0	0.407565	0.884791	0	0	0.0601608	0.605172
Weissella	0.00172314	0	0.287796	0.682392	0.00187426	0	0.195358	0.580793	0.0229105	0.00871107	0.212769	0.867052	0.0170355	0.00481038	0.131312	0.600905	0.00939142	0	0.0257963	0.573773	0.0119735	0.0344279	0.218645	0.732649
Williamsia	0	0	0.376759	0.702605	0	0	0.171118	0.580793	0	0	0.265514	0.867052	0	0	0.844623	0.92991	0	0	0.391526	0.884791	0	0	0.92632	0.966877
