# Supplementary material for: The Effects of Weaning Methods on Gut Microbiota Composition and Horse Physiology
Source: Front Physiol. 2017 Jul 25;8:535. doi: 10.3389/fphys.2017.00535 (PMC5524898; doi:10.3389/fphys.2017.00535)
Supplement: Table S7 — Differences in KEGG pathway abundance between weaning methods across time. [file Table7.xls]

## Sheet: Table_S4.txt
Table S7. Differences in KEGG pathway abundance between weaning methods across time. Pathways values across time are represented as %, where normalized counts from a particular pathway is divides by the total number of counts in each sample.
				Day -30					Day 0					Day 3					Day 5					Day 7					Day 30
Super Pathway	Sub Pathway		Pathway	% Reads Abrupt	% Reads Progressive	Kruskal-Wallis	p.value	FDR	% Reads Abrupt	% Reads Progressive	Kruskal-Wallis	p.value	FDR	% Reads Abrupt	% Reads Progressive	Kruskal-Wallis	p.value	FDR	% Reads Abrupt	% Reads Progressive	Kruskal-Wallis	p.value	FDR	% Reads Abrupt	% Reads Progressive	Kruskal-Wallis	p.value	FDR	% Reads Abrupt	% Reads Progressive	Kruskal-Wallis	p.value	FDR
Metabolism	Amino Acid Metabolism		Alanine, aspartate and glutamate metabolism	1.07476	1.07578	0.171429	0.678845	0.998861	1.07026	1.06818	1.07143	0.300623	0.561854	1.06367	1.06149	0.0190476	0.89023	0.973379	1.06322	1.05612	3.09643	0.0784643	0.436457	1.05678	1.05128	2.51905	0.112478	0.354638	1.06373	1.05726	1.07143	0.300623	0.561303
Metabolism	Amino Acid Metabolism		Amino acid related enzymes	1.54308	1.55174	0.744048	0.388367	0.998861	1.53563	1.53388	0.0190476	0.89023	0.972792	1.53544	1.53062	0.0297619	0.863032	0.959306	1.52492	1.51759	2.85833	0.0909016	0.449458	1.52927	1.52772	0.47619	0.490153	0.684172	1.54339	1.52801	5.50476	0.0189648	0.148929
Metabolism	Amino Acid Metabolism		Arginine and proline metabolism	1.25031	1.25334	1.62976	0.201736	0.998861	1.25578	1.24561	4.14405	0.0417812	0.209679	1.23145	1.23502	0.525	0.468717	0.79739	1.23545	1.22726	3.73333	0.0533369	0.395582	1.23572	1.22823	0.685714	0.407626	0.620703	1.23091	1.24051	1.37619	0.240751	0.522606
Metabolism	Amino Acid Metabolism		Cysteine and methionine metabolism	1.03362	1.03266	0.0107143	0.917558	0.998861	1.01743	1.02227	0.685714	0.407626	0.613704	1.01203	1.01844	2.1	0.147299	0.789778	0.999135	1.00139	0.171429	0.678845	0.933935	1.00192	1.00707	2.41071	0.120507	0.362876	1.0127	1.00255	2.97619	0.0844979	0.331779
Metabolism	Amino Acid Metabolism		Glycine, serine and threonine metabolism	0.844486	0.839614	0	1	1	0.819752	0.824402	0	1	1	0.806836	0.803325	0.0107143	0.917558	0.973379	0.799847	0.786289	2.62976	0.104877	0.500041	0.798751	0.79598	1.62976	0.201736	0.45818	0.807993	0.802137	1.29643	0.254867	0.531636
Metabolism	Amino Acid Metabolism		Histidine metabolism	0.638933	0.641879	0.429762	0.512106	0.998861	0.642092	0.639079	2.00119	0.157176	0.443601	0.632544	0.629667	0.119048	0.73007	0.885606	0.634932	0.624194	2.85833	0.0909016	0.449458	0.632334	0.626455	3.21905	0.072786	0.295555	0.631887	0.631649	0.0761905	0.782528	0.896717
Metabolism	Amino Acid Metabolism		Lysine biosynthesis	0.84044	0.843082	0.0190476	0.89023	0.998861	0.850314	0.837226	11.4333	0.000721382	0.0407035	0.843352	0.841847	0.20119	0.653762	0.856336	0.853076	0.848561	2.00119	0.157176	0.524574	0.850625	0.838872	5.50476	0.0189648	0.279934	0.839859	0.84341	1.21905	0.269548	0.549383
Metabolism	Amino Acid Metabolism		Lysine degradation	0.172478	0.16114	0.304762	0.580912	0.998861	0.148384	0.15795	0.344048	0.557502	0.763046	0.138736	0.146904	0.804762	0.369673	0.789778	0.126724	0.119218	0.47619	0.490153	0.812862	0.122184	0.133091	1.62976	0.201736	0.45818	0.145036	0.135565	3.73333	0.0533369	0.258926
Metabolism	Amino Acid Metabolism		Phenylalanine, tyrosine and tryptophan biosynthesis	0.906559	0.912593	0.867857	0.351549	0.998861	0.930839	0.915271	10.0762	0.00150198	0.0407035	0.916975	0.921643	0.629762	0.427443	0.789778	0.913778	0.934861	3.73333	0.0533369	0.395582	0.919386	0.919899	0.744048	0.388367	0.615872	0.91922	0.926491	4.42976	0.0353174	0.192444
Metabolism	Amino Acid Metabolism		Phenylalanine metabolism	0.212953	0.208533	0.0761905	0.782528	0.998861	0.202863	0.205895	0.304762	0.580912	0.771702	0.190767	0.197221	2.00119	0.157176	0.789778	0.189585	0.186564	0.0190476	0.89023	0.958433	0.184676	0.19319	4.57619	0.0324192	0.279934	0.197416	0.192464	7.24286	0.00711836	0.133325
Metabolism	Amino Acid Metabolism		Tryptophan metabolism	0.188493	0.176291	0.171429	0.678845	0.998861	0.167094	0.174933	2.1	0.147299	0.42466	0.157012	0.160577	0.47619	0.490153	0.799723	0.145228	0.130889	0.0964286	0.756158	0.933935	0.134621	0.147269	1.14405	0.284799	0.549108	0.161297	0.149645	5.18571	0.0227733	0.160012
Metabolism	Amino Acid Metabolism		Tyrosine metabolism	0.2835	0.283549	0.0047619	0.944984	0.998861	0.291499	0.288595	5.02976	0.0249153	0.168801	0.291911	0.290689	1.14405	0.284799	0.789778	0.302612	0.297647	3.21905	0.072786	0.413486	0.304057	0.2977	2.51905	0.112478	0.354638	0.294899	0.293768	0.0761905	0.782528	0.896717
Metabolism	Amino Acid Metabolism		Valine, leucine and isoleucine biosynthesis	0.760777	0.76552	0.267857	0.604773	0.998861	0.769992	0.763172	1.37619	0.240751	0.499314	0.772403	0.769388	1.81071	0.178423	0.789778	0.783471	0.783955	0.0047619	0.944984	0.985589	0.780184	0.775851	1.14405	0.284799	0.549108	0.765811	0.777282	5.50476	0.0189648	0.148929
Metabolism	Amino Acid Metabolism		Valine, leucine and isoleucine degradation	0.260678	0.246835	0.144048	0.70429	0.998861	0.225188	0.239941	1.71905	0.189816	0.455222	0.216219	0.217669	0.0761905	0.782528	0.913495	0.196188	0.17888	1.07143	0.300623	0.674507	0.188926	0.200922	0.344048	0.557502	0.734361	0.225048	0.20166	6.34405	0.0117776	0.133325
Metabolism	Biosynthesis of Other Secondary Metabolites		Betalain biosynthesis	4.54099e-05	3.84784e-05	1.81071	0.178423	0.998861	4.90049e-05	6.56084e-05	1.37619	0.240751	0.499314	8.08254e-05	6.5864e-05	0.57619	0.447809	0.795789	4.88239e-05	5.73963e-05	0.00744161	0.931256	0.978919	4.43579e-05	4.55824e-05	0.0011912	0.972467	0.979788	4.48042e-05	5.3597e-05	1.5438	0.214053	0.510621
Metabolism	Biosynthesis of Other Secondary Metabolites		Butirosin and neomycin biosynthesis	0.0736203	0.0750483	0.933333	0.333998	0.998861	0.0770583	0.0741063	10.2964	0.00133288	0.0407035	0.0716643	0.0715104	0.0107143	0.917558	0.973379	0.0728456	0.0729375	0.0107143	0.917558	0.968332	0.0734071	0.0744486	0.525	0.468717	0.661137	0.074969	0.0764047	0.344048	0.557502	0.771259
Metabolism	Biosynthesis of Other Secondary Metabolites		Caffeine metabolism	0	0	0.79003	0.374091	0.998861	1.01019e-05	1.31054e-05	0.674443	0.411507	0.616123	2.32353e-06	9.40006e-06	0.975981	0.323193	0.789778	8.55162e-06	8.78059e-06	0.0247306	0.87504	0.949739	8.87843e-06	9.60833e-06	0.0766001	0.781959	0.888633	1.07503e-05	7.7386e-06	0.226878	0.633848	0.833682
Metabolism	Biosynthesis of Other Secondary Metabolites		Clavulanic acid biosynthesis	0	0	NA	NA	NA	0	0	0.00860958	0.926072	0.980334	0	0	0.00380081	0.950841	0.983046	0	0	1.83165	0.175933	0.55394	0	0	2.83155	0.0924294	0.317578	0	0	0.0160985	0.899036	0.949566
Metabolism	Biosynthesis of Other Secondary Metabolites		Flavone and flavonol biosynthesis	0.00406685	0.00390245	0.429762	0.512106	0.998861	0.00440449	0.00387508	3.73333	0.0533369	0.236956	0.00428319	0.00388099	2.74286	0.09769	0.784538	0.00491788	0.00430654	1.54286	0.214193	0.566233	0.00405622	0.00404763	0.0964286	0.756158	0.877275	0.00419555	0.00424419	0.0964286	0.756158	0.889402
Metabolism	Biosynthesis of Other Secondary Metabolites		Flavonoid biosynthesis	0.00618669	0.00554401	0.0428571	0.835994	0.998861	0.00849419	0.00667194	10.519	0.0011815	0.0407035	0.00665731	0.00648872	0.00119048	0.972476	0.983046	0.00693329	0.00711205	0.171429	0.678845	0.933935	0.00657719	0.00762823	1.21905	0.269548	0.539095	0.00656592	0.00818311	2.00119	0.157176	0.461184
Metabolism	Biosynthesis of Other Secondary Metabolites		Indole alkaloid biosynthesis	4.20712e-05	3.84784e-05	0.629762	0.427443	0.998861	4.54961e-05	6.56084e-05	0.933333	0.333998	0.57287	8.08254e-05	6.16545e-05	0.685714	0.407626	0.789778	4.92129e-05	5.73963e-05	0.0669745	0.795794	0.933935	4.43579e-05	4.55824e-05	0.0011912	0.972467	0.979788	4.13823e-05	5.3597e-05	1.90593	0.167416	0.461184
Metabolism	Biosynthesis of Other Secondary Metabolites		Isoflavonoid biosynthesis	0.00813307	0.00695853	0.0297619	0.863032	0.998861	0.00487928	0.00610217	1.00119	0.317023	0.57287	0.00435504	0.00473376	1.07143	0.300623	0.789778	0.00302245	0.00226721	0.119048	0.73007	0.933935	0.00168388	0.00359363	1.90476	0.167546	0.397366	0.00461745	0.0032036	8.00476	0.00466545	0.133325
Metabolism	Biosynthesis of Other Secondary Metabolites		Isoquinoline alkaloid biosynthesis	0.0447768	0.0451014	0.0297619	0.863032	0.998861	0.0447799	0.0455262	1.81071	0.178423	0.443601	0.0450695	0.0453064	0.744048	0.388367	0.789778	0.0440264	0.044042	0.0047619	0.944984	0.985589	0.046032	0.0441975	1.21905	0.269548	0.539095	0.0457172	0.043787	1.37619	0.240751	0.522606
Metabolism	Biosynthesis of Other Secondary Metabolites		Novobiocin biosynthesis	0.153433	0.154005	0.0583333	0.80915	0.998861	0.148774	0.150736	2.41071	0.120507	0.371108	0.145374	0.148568	1.37619	0.240751	0.789778	0.14325	0.141654	0.0761905	0.782528	0.933935	0.142685	0.144429	0.685714	0.407626	0.620703	0.147974	0.143575	6.69643	0.00966062	0.133325
Metabolism	Biosynthesis of Other Secondary Metabolites		Penicillin and cephalosporin biosynthesis	0.0260911	0.0263017	0.0107143	0.917558	0.998861	0.0239681	0.0251922	5.34405	0.0207931	0.158245	0.0249771	0.0258839	0.344048	0.557502	0.847898	0.0223488	0.0226043	0.344048	0.557502	0.836253	0.0228913	0.0237709	0.119048	0.73007	0.854405	0.0243328	0.0240201	0.47619	0.490153	0.70741
Metabolism	Biosynthesis of Other Secondary Metabolites		Phenylpropanoid biosynthesis	0.133168	0.137292	0.0107143	0.917558	0.998861	0.139932	0.135643	3.09643	0.0784643	0.287349	0.139205	0.137399	0.385714	0.534561	0.837879	0.143902	0.144525	0.233333	0.629063	0.907891	0.14209	0.138681	0.804762	0.369673	0.600439	0.137169	0.139129	1.71905	0.189816	0.473652
Metabolism	Biosynthesis of Other Secondary Metabolites		Stilbenoid, diarylheptanoid and gingerol biosynthesis	0.000152668	0.000167233	0.744048	0.388367	0.998861	0.000269958	0.000335468	1.07143	0.300623	0.561854	0.000460804	0.000413677	0.267857	0.604773	0.847898	0.000528761	0.000489546	0.804762	0.369673	0.720458	0.000658689	0.000558951	0.0428571	0.835994	0.922002	0.000395051	0.000454013	0.304762	0.580912	0.779415
Metabolism	Biosynthesis of Other Secondary Metabolites		Streptomycin biosynthesis	0.321303	0.329312	0.525	0.468717	0.998861	0.322961	0.318113	3.34405	0.0674485	0.268802	0.31216	0.31612	0.744048	0.388367	0.789778	0.308998	0.308866	0.144048	0.70429	0.933935	0.312807	0.31442	0.804762	0.369673	0.600439	0.318572	0.316523	1.07143	0.300623	0.561303
Metabolism	Biosynthesis of Other Secondary Metabolites		Tropane, piperidine and pyridine alkaloid biosynthesis	0.114251	0.116029	0.267857	0.604773	0.998861	0.115033	0.115235	0.20119	0.653762	0.823966	0.111696	0.113673	1.81071	0.178423	0.789778	0.111004	0.109953	0.429762	0.512106	0.82868	0.113081	0.112815	0.0047619	0.944984	0.970329	0.114021	0.114242	0.119048	0.73007	0.88203
Metabolism	Biosynthesis of Other Secondary Metabolites		beta-Lactam resistance	0.0126716	0.0118969	1.37619	0.240751	0.998861	0.0129125	0.0123377	1.14405	0.284799	0.547379	0.0143263	0.012545	5.50476	0.0189648	0.784538	0.0163443	0.0134882	4.57619	0.0324192	0.346237	0.0155229	0.0118365	4.14405	0.0417812	0.279934	0.0126688	0.012734	0.47619	0.490153	0.70741
Human Diseases	Cancers		Bladder cancer	1.36727e-05	2.63254e-05	1.68645	0.19407	0.998861	3.38157e-05	3.43974e-05	0.38595	0.534436	0.742729	4.1274e-05	3.50574e-05	0.20119	0.653762	0.856336	3.92265e-05	2.83684e-05	1.9106	0.166897	0.538974	6.66987e-05	7.57875e-05	0.933333	0.333998	0.585043	4.68133e-05	4.89192e-05	0.0107143	0.917558	0.949566
Human Diseases	Cancers		Chronic myeloid leukemia	0	0	NA	NA	NA	0	0	NA	NA	NA	0	0	NA	NA	NA	0	0	NA	NA	NA	0	0	NA	NA	NA	0	0	NA	NA	NA
Human Diseases	Cancers		Colorectal cancer	0.000308593	0.00036202	1.62976	0.201736	0.998861	0.000374337	0.000356712	0.144048	0.70429	0.837116	0.000405433	0.000471179	0.144048	0.70429	0.869455	0.000443209	0.000381083	0.0583333	0.80915	0.933935	0.000445242	0.000383108	0.304762	0.580912	0.734361	0.000426942	0.00036401	0.171429	0.678845	0.858655
Human Diseases	Cancers		Glioma	0	0	NA	NA	NA	0	0	NA	NA	NA	0	0	NA	NA	NA	0	0	NA	NA	NA	0	0	NA	NA	NA	0	0	NA	NA	NA
Human Diseases	Cancers		Pancreatic cancer	0	0	NA	NA	NA	0	0	NA	NA	NA	0	0	NA	NA	NA	0	0	NA	NA	NA	0	0	NA	NA	NA	0	0	NA	NA	NA
Human Diseases	Cancers		Pathways in cancer	0.0554927	0.0559974	1.71905	0.189816	0.998861	0.0581846	0.0566764	6.51905	0.0106725	0.13747	0.0549703	0.0544852	0	1	1	0.053997	0.0539795	0.0297619	0.863032	0.940528	0.0552065	0.0557489	1.07143	0.300623	0.551828	0.0565677	0.057387	1.62976	0.201736	0.494161
Human Diseases	Cancers		Prostate cancer	0.047043	0.0471804	1.07143	0.300623	0.998861	0.0474334	0.0472464	1.90476	0.167546	0.443601	0.0465036	0.0468159	0.685714	0.407626	0.789778	0.0458218	0.0466375	2.1	0.147299	0.524385	0.0463878	0.0467834	4.14405	0.0417812	0.279934	0.0469622	0.0469054	0.144048	0.70429	0.858655
Human Diseases	Cancers		Renal cell carcinoma	0.00825275	0.00825913	0.525	0.468717	0.998861	0.0102398	0.00887415	6.87619	0.00873516	0.124591	0.00833656	0.00742983	2.1	0.147299	0.789778	0.0077228	0.0069995	0.47619	0.490153	0.812862	0.00894054	0.00859031	0.0964286	0.756158	0.877275	0.00967535	0.0104843	1.81071	0.178423	0.472949
Human Diseases	Cancers		Small cell lung cancer	0.000308593	0.00036202	1.62976	0.201736	0.998861	0.000374337	0.000359577	0.144048	0.70429	0.837116	0.000405433	0.000471179	0.144048	0.70429	0.869455	0.000443209	0.000381083	0.0583333	0.80915	0.933935	0.000445242	0.000383108	0.304762	0.580912	0.734361	0.000426942	0.00036401	0.171429	0.678845	0.858655
Metabolism	Carbohydrate Metabolism		Amino sugar and nucleotide sugar metabolism	1.35649	1.36271	0	1	1	1.36045	1.35523	2.97619	0.0844979	0.300419	1.37456	1.35729	4.57619	0.0324192	0.784538	1.3893	1.37648	2.00119	0.157176	0.524574	1.39477	1.3705	4.14405	0.0417812	0.279934	1.37395	1.37228	0.119048	0.73007	0.88203
Metabolism	Carbohydrate Metabolism		Ascorbate and aldarate metabolism	0.110335	0.104414	0.685714	0.407626	0.998861	0.0985107	0.0997345	0.0964286	0.756158	0.875722	0.0992437	0.0950288	1.45833	0.227195	0.789778	0.102377	0.091331	4.00476	0.0453719	0.395582	0.0947783	0.0899515	5.02976	0.0249153	0.279934	0.0979375	0.0924582	4.42976	0.0353174	0.192444
Metabolism	Carbohydrate Metabolism		Butanoate metabolism	0.634771	0.638378	0.933333	0.333998	0.998861	0.637604	0.642215	1.62976	0.201736	0.463309	0.633711	0.635089	0.144048	0.70429	0.869455	0.623219	0.61964	0.429762	0.512106	0.82868	0.631386	0.639158	2.1	0.147299	0.379579	0.639007	0.635683	0.304762	0.580912	0.779415
Metabolism	Carbohydrate Metabolism		C5-Branched dibasic acid metabolism	0.30987	0.311434	0.0964286	0.756158	0.998861	0.316562	0.313626	0.933333	0.333998	0.57287	0.318973	0.318035	0.57619	0.447809	0.795789	0.326063	0.327378	0	1	1	0.326042	0.322323	0.867857	0.351549	0.585188	0.31576	0.32496	9.85833	0.00169064	0.133325
Metabolism	Carbohydrate Metabolism		Citrate cycle (TCA cycle)	0.611067	0.620863	0.685714	0.407626	0.998861	0.630264	0.61789	5.18571	0.0227733	0.158245	0.606224	0.604123	0.144048	0.70429	0.869455	0.583896	0.57751	0.00119048	0.972476	0.987266	0.598446	0.608227	0.685714	0.407626	0.620703	0.60532	0.619872	0.933333	0.333998	0.598507
Metabolism	Carbohydrate Metabolism		Fructose and mannose metabolism	0.849528	0.842476	0.429762	0.512106	0.998861	0.8558	0.837526	3.60119	0.0577382	0.244485	0.851901	0.843302	1.71905	0.189816	0.789778	0.905033	0.88795	1.71905	0.189816	0.56312	0.895878	0.871447	3.73333	0.0533369	0.29172	0.877248	0.864557	0.344048	0.557502	0.771259
Metabolism	Carbohydrate Metabolism		Galactose metabolism	0.607204	0.623773	0.0107143	0.917558	0.998861	0.62781	0.612597	3.34405	0.0674485	0.268802	0.631871	0.622317	3.21905	0.072786	0.784538	0.681977	0.659947	2.97619	0.0844979	0.442372	0.670257	0.630861	5.66786	0.0172786	0.279934	0.632254	0.639034	1.14405	0.284799	0.561303
Metabolism	Carbohydrate Metabolism		Glycolysis / Gluconeogenesis	1.022	1.03907	0.0297619	0.863032	0.998861	1.06334	1.04649	1.21905	0.269548	0.541092	1.08242	1.0669	0.685714	0.407626	0.789778	1.0994	1.10417	0.0428571	0.835994	0.933935	1.09615	1.09304	0.00119048	0.972476	0.979788	1.07372	1.08685	5.50476	0.0189648	0.148929
Metabolism	Carbohydrate Metabolism		Glyoxylate and dicarboxylate metabolism	0.469978	0.466206	0.867857	0.351549	0.998861	0.466039	0.461033	4.28571	0.0384339	0.208312	0.45274	0.442151	1.07143	0.300623	0.789778	0.456501	0.449367	5.83333	0.0157253	0.24698	0.45225	0.445993	4.57619	0.0324192	0.279934	0.45552	0.455229	0.629762	0.427443	0.66353
Metabolism	Carbohydrate Metabolism		Inositol phosphate metabolism	0.0827852	0.0837723	0.119048	0.73007	0.998861	0.0803086	0.0815978	3.86786	0.0492193	0.229973	0.080791	0.0817581	0.267857	0.604773	0.847898	0.0784333	0.0782904	0.0428571	0.835994	0.933935	0.0794797	0.0785328	0.933333	0.333998	0.585043	0.081826	0.0792611	4.42976	0.0353174	0.192444
Metabolism	Carbohydrate Metabolism		Pentose and glucuronate interconversions	0.475635	0.474371	0.267857	0.604773	0.998861	0.463465	0.459205	1.81071	0.178423	0.443601	0.468584	0.454923	2.20119	0.137904	0.789778	0.480255	0.469636	1.62976	0.201736	0.566233	0.476877	0.458857	3.86786	0.0492193	0.280655	0.464623	0.458795	0.0297619	0.863032	0.940528
Metabolism	Carbohydrate Metabolism		Pentose phosphate pathway	0.76731	0.76601	0	1	1	0.774133	0.768739	0.171429	0.678845	0.837116	0.789655	0.768695	2.00119	0.157176	0.789778	0.818101	0.819288	0.119048	0.73007	0.933935	0.816831	0.794136	2.20119	0.137904	0.379579	0.771704	0.789837	1.81071	0.178423	0.472949
Metabolism	Carbohydrate Metabolism		Propanoate metabolism	0.536436	0.539362	0.57619	0.447809	0.998861	0.545487	0.542091	0.933333	0.333998	0.57287	0.534005	0.539994	4.00476	0.0453719	0.784538	0.531151	0.534446	0.933333	0.333998	0.685981	0.53438	0.541531	3.86786	0.0492193	0.280655	0.541525	0.542878	0.00119048	0.972476	0.987266
Metabolism	Carbohydrate Metabolism		Pyruvate metabolism	1.01297	1.0247	0.0428571	0.835994	0.998861	1.05256	1.03506	4.725	0.0297272	0.183092	1.056	1.04742	0.47619	0.490153	0.799723	1.06096	1.06064	0.0583333	0.80915	0.933935	1.06727	1.06296	0.0761905	0.782528	0.888633	1.04957	1.06287	5.18571	0.0227733	0.160012
Metabolism	Carbohydrate Metabolism		Starch and sucrose metabolism	0.932056	0.944897	0.0297619	0.863032	0.998861	0.950932	0.940276	4.14405	0.0417812	0.209679	0.960599	0.949413	0.804762	0.369673	0.789778	0.982548	0.996067	0.0583333	0.80915	0.933935	0.987154	0.976146	0.744048	0.388367	0.615872	0.962471	0.968038	0.744048	0.388367	0.632281
Human Diseases	Cardiovascular Diseases		Arrhythmogenic right ventricular cardiomyopathy (ARVC)	0	0	NA	NA	NA	0	0	NA	NA	NA	0	0	0.888889	0.345779	0.789778	0	0	NA	NA	NA	0	0	NA	NA	NA	0	0	NA	NA	NA
Human Diseases	Cardiovascular Diseases		Dilated cardiomyopathy (DCM)	0	0	NA	NA	NA	0	0	NA	NA	NA	0	0	0.888889	0.345779	0.789778	0	0	NA	NA	NA	0	0	NA	NA	NA	0	0	NA	NA	NA
Human Diseases	Cardiovascular Diseases		Hypertrophic cardiomyopathy (HCM)	0	0	0.659171	0.416853	0.998861	0	0	0.0316012	0.858906	0.950055	0	0	0.00197507	0.964552	0.983046	0	0	0.0555237	0.813716	0.933935	0	4.7174e-06	1.48108	0.223605	0.491198	3.8513e-06	0	3.4612	0.0628247	0.270551
Human Diseases	Cardiovascular Diseases		Viral myocarditis	0.000308593	0.00036202	1.62976	0.201736	0.998861	0.000374337	0.000356712	0.144048	0.70429	0.837116	0.000405433	0.000471179	0.144048	0.70429	0.869455	0.000443209	0.000381083	0.0583333	0.80915	0.933935	0.000445242	0.000383108	0.304762	0.580912	0.734361	0.000426942	0.00036401	0.171429	0.678845	0.858655
Cellular Processes	Cell Communication		Adherens junction	0	0	NA	NA	NA	0	0	NA	NA	NA	0	0	0.888889	0.345779	0.789778	0	0	NA	NA	NA	0	0	NA	NA	NA	0	0	NA	NA	NA
Cellular Processes	Cell Communication		Focal adhesion	0	0	NA	NA	NA	0	0	NA	NA	NA	0	0	0.888889	0.345779	0.789778	0	0	NA	NA	NA	0	0	NA	NA	NA	0	0	NA	NA	NA
Cellular Processes	Cell Communication		Tight junction	0	0	NA	NA	NA	0	0	NA	NA	NA	0	0	0.888889	0.345779	0.789778	0	0	NA	NA	NA	0	0	NA	NA	NA	0	0	NA	NA	NA
Cellular Processes	Cell Growth and Death		Apoptosis	0.000452329	0.000471179	0.385714	0.534561	0.998861	0.00058102	0.000581787	0.685714	0.407626	0.613704	0.00165356	0.00104791	2.51905	0.112478	0.784538	0.00206286	0.00108367	9.21905	0.0023951	0.160438	0.00197741	0.0012827	2.74286	0.09769	0.323221	0.0011187	0.00152461	0.344048	0.557502	0.771259
Cellular Processes	Cell Growth and Death		Cell cycle	0	0	NA	NA	NA	0	0	NA	NA	NA	0	0	NA	NA	NA	0	0	NA	NA	NA	0	0	NA	NA	NA	0	0	NA	NA	NA
Cellular Processes	Cell Growth and Death		Cell cycle - Caulobacter	0.584605	0.576036	0.0047619	0.944984	0.998861	0.561662	0.567165	1.62976	0.201736	0.463309	0.561624	0.565133	0.629762	0.427443	0.789778	0.557305	0.555225	0.233333	0.629063	0.907891	0.54806	0.551241	0.685714	0.407626	0.620703	0.560987	0.553127	8.00476	0.00466545	0.133325
Cellular Processes	Cell Growth and Death		Cell cycle - yeast	0	0	NA	NA	NA	0	0	NA	NA	NA	0	0	NA	NA	NA	0	0	NA	NA	NA	0	0	NA	NA	NA	0	0	NA	NA	NA
Cellular Processes	Cell Growth and Death		Meiosis - yeast	0.0233602	0.0216721	0.00119048	0.972476	0.998861	0.014879	0.0192397	1.21905	0.269548	0.541092	0.0145643	0.0139937	0.233333	0.629063	0.851984	0.0113618	0.00842293	0.233333	0.629063	0.907891	0.00716101	0.0122573	3.34405	0.0674485	0.295555	0.0164865	0.0120106	6.51905	0.0106725	0.133325
Cellular Processes	Cell Growth and Death		Oocyte meiosis	0	0	NA	NA	NA	0	0	NA	NA	NA	0	0	NA	NA	NA	0	0	NA	NA	NA	0	0	NA	NA	NA	0	0	NA	NA	NA
Cellular Processes	Cell Growth and Death		p53 signaling pathway	0.000308593	0.00036202	1.54286	0.214193	0.998861	0.000374337	0.000356712	0.144048	0.70429	0.837116	0.000405433	0.000471179	0.171429	0.678845	0.86483	0.000443209	0.000381083	0.0583333	0.80915	0.933935	0.000445242	0.000386391	0.233333	0.629063	0.766313	0.000426942	0.00036401	0.171429	0.678845	0.858655
Cellular Processes	Cell Motility		Bacterial chemotaxis	0.627486	0.632282	0.57619	0.447809	0.998861	0.616078	0.646785	8.4	0.00375221	0.0677899	0.630396	0.650878	2.1	0.147299	0.789778	0.618276	0.652939	3.47143	0.0624374	0.413486	0.624124	0.666581	6.51905	0.0106725	0.279934	0.644193	0.641919	0.0107143	0.917558	0.949566
Cellular Processes	Cell Motility		Bacterial motility proteins	1.22905	1.26432	1.62976	0.201736	0.998861	1.25712	1.30488	5.18571	0.0227733	0.158245	1.29627	1.33792	2.97619	0.0844979	0.784538	1.23378	1.32599	5.18571	0.0227733	0.302381	1.2685	1.39201	7.42976	0.00641538	0.279934	1.3029	1.32006	0.0964286	0.756158	0.889402
Cellular Processes	Cell Motility		Cytoskeleton proteins	0.345176	0.356809	0.0190476	0.89023	0.998861	0.374097	0.364047	1.21905	0.269548	0.541092	0.372102	0.376987	0.20119	0.653762	0.856336	0.386554	0.399958	0.685714	0.407626	0.750594	0.382946	0.387589	1.54286	0.214193	0.474411	0.372732	0.385246	6.17143	0.012983	0.133325
Cellular Processes	Cell Motility		Flagellar assembly	0.436341	0.458961	1.21905	0.269548	0.998861	0.461423	0.48437	2.85833	0.0909016	0.300419	0.471577	0.51287	1.21905	0.269548	0.789778	0.462164	0.500526	2.85833	0.0909016	0.449458	0.483173	0.533328	6.69643	0.00966062	0.279934	0.497217	0.510188	0.57619	0.447809	0.675509
Cellular Processes	Cell Motility		Regulation of actin cytoskeleton	0	0	NA	NA	NA	0	0	NA	NA	NA	0	0	0.888889	0.345779	0.789778	0	0	NA	NA	NA	0	0	NA	NA	NA	0	0	NA	NA	NA
Unclassified	Cellular Processes and Signaling		Cell division	0.0655744	0.0639687	0.119048	0.73007	0.998861	0.0678602	0.0654389	9.01071	0.00268402	0.0559514	0.0665284	0.0656272	0.57619	0.447809	0.795789	0.06548	0.064835	1.90476	0.167546	0.538974	0.0656641	0.0640343	2.30476	0.128978	0.367725	0.0646323	0.0662586	0.685714	0.407626	0.651713
Unclassified	Cellular Processes and Signaling		Cell motility and secretion	0.236138	0.225297	0.0761905	0.782528	0.998861	0.200531	0.214138	1.07143	0.300623	0.561854	0.191803	0.195878	0.57619	0.447809	0.795789	0.173916	0.161638	0.0761905	0.782528	0.933935	0.16039	0.182446	1.54286	0.214193	0.474411	0.204085	0.182562	6.69643	0.00966062	0.133325
Unclassified	Cellular Processes and Signaling		Electron transfer carriers	0.0219873	0.0215341	0.385714	0.534561	0.998861	0.0242573	0.0258866	4.28571	0.0384339	0.208312	0.0212145	0.0241497	3.60119	0.0577382	0.784538	0.0195523	0.0229137	4.87619	0.0272297	0.30293	0.0214821	0.0261742	5.66786	0.0172786	0.279934	0.023399	0.0238811	0.0297619	0.863032	0.940528
Unclassified	Cellular Processes and Signaling		Germination	0.0584822	0.0599397	0.304762	0.580912	0.998861	0.0653907	0.0692505	0.933333	0.333998	0.57287	0.0749773	0.0847636	1.14405	0.284799	0.789778	0.0766256	0.087042	5.50476	0.0189648	0.281311	0.0758334	0.084182	4.14405	0.0417812	0.279934	0.0725665	0.0781479	2.20119	0.137904	0.44362
Unclassified	Cellular Processes and Signaling		Inorganic ion transport and metabolism	0.130138	0.13023	0.0297619	0.863032	0.998861	0.129084	0.131673	0.867857	0.351549	0.577393	0.133247	0.131217	2.97619	0.0844979	0.784538	0.131016	0.132204	0.0297619	0.863032	0.940528	0.133968	0.132513	1.54286	0.214193	0.474411	0.132661	0.131901	0.0047619	0.944984	0.966708
Unclassified	Cellular Processes and Signaling		Membrane and intracellular structural molecules	0.505688	0.515578	0.0190476	0.89023	0.998861	0.472579	0.475953	0.00119048	0.972476	0.990755	0.443958	0.448422	0.0107143	0.917558	0.973379	0.420397	0.398653	2.1	0.147299	0.524385	0.437209	0.432636	1.21905	0.269548	0.539095	0.478487	0.448905	4.00476	0.0453719	0.237535
Unclassified	Cellular Processes and Signaling		Other ion-coupled transporters	1.10408	1.09396	2.20119	0.137904	0.998861	1.06063	1.06999	0.0761905	0.782528	0.89103	1.05661	1.04581	0.171429	0.678845	0.86483	1.05879	1.02176	3.21905	0.072786	0.413486	1.03921	1.01916	4.28571	0.0384339	0.279934	1.045	1.02526	5.18571	0.0227733	0.160012
Unclassified	Cellular Processes and Signaling		Other transporters	0.239232	0.237542	0.0297619	0.863032	0.998861	0.24115	0.242412	0.233333	0.629063	0.804133	0.240966	0.24256	0.385714	0.534561	0.837879	0.243179	0.247659	1.00119	0.317023	0.67716	0.240978	0.245186	3.09643	0.0784643	0.300406	0.240656	0.244594	6.34405	0.0117776	0.133325
Unclassified	Cellular Processes and Signaling		Pores ion channels	0.310976	0.316652	0.0761905	0.782528	0.998861	0.282899	0.294849	0.304762	0.580912	0.771702	0.268581	0.270588	0.267857	0.604773	0.847898	0.251153	0.235403	1.21905	0.269548	0.660268	0.253373	0.256797	0.0297619	0.863032	0.940213	0.28402	0.265521	4.725	0.0297272	0.184585
Unclassified	Cellular Processes and Signaling		Signal transduction mechanisms	0.474322	0.473903	0.0297619	0.863032	0.998861	0.484069	0.479662	0.525	0.468717	0.665038	0.490343	0.489781	0.0428571	0.835994	0.93297	0.492429	0.49798	1.07143	0.300623	0.674507	0.490444	0.490693	0.304762	0.580912	0.734361	0.482962	0.490788	3.60119	0.0577382	0.268611
Unclassified	Cellular Processes and Signaling		Sporulation	0.816836	0.840511	0.0107143	0.917558	0.998861	0.923772	0.89251	0.57619	0.447809	0.645513	0.936226	0.986015	0.629762	0.427443	0.789778	1.0079	1.08431	3.60119	0.0577382	0.413486	0.954973	0.998458	2.74286	0.09769	0.323221	0.900255	0.987213	4.57619	0.0324192	0.192444
Organismal Systems	Circulatory System		Cardiac muscle contraction	0.000753455	0.000897505	1.54286	0.214193	0.998861	0.000785455	0.000735651	0	1	1	0.00109106	0.00134131	0.525	0.468717	0.79739	0.00112758	0.00103161	0.0297619	0.863032	0.940528	0.00145105	0.00115173	0.267857	0.604773	0.750366	0.00120432	0.00109187	0.0047619	0.944984	0.966708
Organismal Systems	Circulatory System		Vascular smooth muscle contraction	0	0	NA	NA	NA	0	0	NA	NA	NA	0	0	NA	NA	NA	0	0	NA	NA	NA	0	0	NA	NA	NA	0	0	NA	NA	NA
Organismal Systems	Digestive System		Bile secretion	0.0019981	0.00206414	0.0428571	0.835994	0.998861	0.00149254	0.00176086	1.45833	0.227195	0.49256	0.00147266	0.00123909	0.57619	0.447809	0.795789	0.00120196	0.00112861	0.20119	0.653762	0.933935	0.00111383	0.00143031	3.86786	0.0492193	0.280655	0.00166801	0.00161134	0.867857	0.351549	0.60169
Organismal Systems	Digestive System		Carbohydrate digestion and absorption	0.00582547	0.00569934	0.233333	0.629063	0.998861	0.00543568	0.00516569	1.54286	0.214193	0.475789	0.00657786	0.00576344	3.73333	0.0533369	0.784538	0.00878625	0.0072764	0.385714	0.534561	0.829812	0.00857832	0.00701497	0.804762	0.369673	0.600439	0.00795497	0.00704088	2.85833	0.0909016	0.346725
Organismal Systems	Digestive System		Fat digestion and absorption	0	0	NA	NA	NA	0	0	NA	NA	NA	0	0	NA	NA	NA	0	0	NA	NA	NA	0	0	NA	NA	NA	0	0	NA	NA	NA
Organismal Systems	Digestive System		Gastric acid secretion	0	0	NA	NA	NA	0	0	NA	NA	NA	0	0	NA	NA	NA	0	0	NA	NA	NA	0	0	NA	NA	NA	0	0	NA	NA	NA
Organismal Systems	Digestive System		Mineral absorption	0.0082427	0.00838856	0.0964286	0.756158	0.998861	0.00857724	0.00956717	2.85833	0.0909016	0.300419	0.0106502	0.0114403	0.685714	0.407626	0.789778	0.00992993	0.0109022	3.34405	0.0674485	0.413486	0.0112212	0.0115886	2.51905	0.112478	0.354638	0.0105565	0.0115522	0.0190476	0.89023	0.949566
Organismal Systems	Digestive System		Pancreatic secretion	0	0	NA	NA	NA	0	0	2.31818	0.127869	0.379924	0	0	NA	NA	NA	0	0	NA	NA	NA	0	0	NA	NA	NA	0	0	0.888889	0.345779	0.60169
Organismal Systems	Digestive System		Protein digestion and absorption	0.00999826	0.0101002	0.171429	0.678845	0.998861	0.0109511	0.0101571	4.87619	0.0272297	0.17161	0.00873091	0.00830607	0.304762	0.580912	0.847898	0.00799473	0.00749807	0.867857	0.351549	0.700475	0.0103886	0.00937812	2.30476	0.128978	0.367725	0.0108625	0.0105163	0.429762	0.512106	0.727299
Organismal Systems	Digestive System		Salivary secretion	0	0	NA	NA	NA	0	0	NA	NA	NA	0	0	NA	NA	NA	0	0	NA	NA	NA	0	0	NA	NA	NA	0	0	NA	NA	NA
Organismal Systems	Endocrine System		Adipocytokine signaling pathway	0.0815659	0.0828071	1.00119	0.317023	0.998861	0.0843054	0.0845735	0.629762	0.427443	0.636467	0.0800358	0.0806204	1.62976	0.201736	0.789778	0.073212	0.0778367	4.42976	0.0353174	0.34925	0.0785519	0.0835561	6.87619	0.00873516	0.279934	0.083982	0.0840301	0	1	1
Organismal Systems	Endocrine System		GnRH signaling pathway	2.94938e-06	0	0.972985	0.323937	0.998861	0	0	1.15361	0.282794	0.547379	0	0	0.269515	0.603658	0.847898	0	0	0.594821	0.440561	0.784198	0	0	5.01677	0.025103	0.279934	0	0	1.77757	0.182448	0.472949
Organismal Systems	Endocrine System		Insulin signaling pathway	0.0970744	0.0987079	0.144048	0.70429	0.998861	0.0967094	0.0936776	2.85833	0.0909016	0.300419	0.0885816	0.0898871	0.47619	0.490153	0.799723	0.0917436	0.0915054	0.0107143	0.917558	0.968332	0.0882528	0.0892317	0.57619	0.447809	0.648719	0.0907774	0.0917744	0.0583333	0.80915	0.903946
Organismal Systems	Endocrine System		Melanogenesis	0	0	3.39656	0.0653326	0.998861	0	0	0.00178872	0.966265	0.990755	0	0	1.125	0.288844	0.789778	0	0	NA	NA	NA	0	0	NA	NA	NA	0	0	NA	NA	NA
Organismal Systems	Endocrine System		PPAR signaling pathway	0.109794	0.111783	1.37619	0.240751	0.998861	0.113223	0.11508	3.73333	0.0533369	0.236956	0.11339	0.115154	1.45833	0.227195	0.789778	0.105972	0.113759	5.83333	0.0157253	0.24698	0.112211	0.117291	6.69643	0.00966062	0.279934	0.113737	0.116013	0.385714	0.534561	0.751199
Organismal Systems	Endocrine System		Progesterone-mediated oocyte maturation	0.047043	0.0471804	1.07143	0.300623	0.998861	0.0474334	0.0472464	1.90476	0.167546	0.443601	0.0465036	0.0468159	0.685714	0.407626	0.789778	0.0456587	0.0466375	2.30476	0.128978	0.524385	0.0463878	0.0467834	4.14405	0.0417812	0.279934	0.0469622	0.0469054	0.144048	0.70429	0.858655
Organismal Systems	Endocrine System		Renin-angiotensin system	8.43252e-06	3.45552e-05	2.46516	0.116396	0.998861	1.49791e-05	2.30689e-05	2.4181	0.11994	0.371108	1.33971e-05	2.63507e-05	2.11812	0.145565	0.789778	2.30642e-05	1.61471e-05	1.09144	0.296152	0.674507	2.62985e-05	3.69976e-05	0.0047619	0.944984	0.970329	1.68986e-05	1.41135e-05	0.161512	0.687768	0.858655
Metabolism	Energy Metabolism		Carbon fixation in photosynthetic organisms	0.589468	0.597868	0.0297619	0.863032	0.998861	0.597789	0.59179	1.62976	0.201736	0.463309	0.59985	0.594322	0.525	0.468717	0.79739	0.606166	0.605298	0.525	0.468717	0.797117	0.61111	0.602291	4.14405	0.0417812	0.279934	0.599863	0.603348	0.47619	0.490153	0.70741
Metabolism	Energy Metabolism		Carbon fixation pathways in prokaryotes	1.00612	1.0107	1.37619	0.240751	0.998861	1.03568	1.02273	6.87619	0.00873516	0.124591	1.01619	1.02154	0.47619	0.490153	0.799723	0.999812	0.993649	0.00119048	0.972476	0.987266	1.01115	1.01777	0.47619	0.490153	0.684172	1.02826	1.03411	1.29643	0.254867	0.531636
Metabolism	Energy Metabolism		Methane metabolism	1.32827	1.32723	0.0297619	0.863032	0.998861	1.36157	1.34226	6.87619	0.00873516	0.124591	1.34068	1.35059	0.0761905	0.782528	0.913495	1.35481	1.36824	0.933333	0.333998	0.685981	1.34799	1.35652	0.0428571	0.835994	0.922002	1.34636	1.36216	3.09643	0.0784643	0.312686
Metabolism	Energy Metabolism		Nitrogen metabolism	0.757537	0.76731	0.267857	0.604773	0.998861	0.762791	0.765556	4.00476	0.0453719	0.22356	0.759916	0.766472	3.86786	0.0492193	0.784538	0.74157	0.755163	6.17143	0.012983	0.24698	0.735861	0.758675	6.17143	0.012983	0.279934	0.751268	0.755929	0.0583333	0.80915	0.903946
Metabolism	Energy Metabolism		Oxidative phosphorylation	1.19289	1.20753	0.00119048	0.972476	0.998861	1.18123	1.1723	0.744048	0.388367	0.608367	1.13848	1.14515	0.47619	0.490153	0.799723	1.11566	1.09195	2.1	0.147299	0.524385	1.13461	1.12199	1.90476	0.167546	0.397366	1.16444	1.13958	2.85833	0.0909016	0.346725
Metabolism	Energy Metabolism		Photosynthesis	0.300018	0.304767	0.00119048	0.972476	0.998861	0.327701	0.310679	5.83333	0.0157253	0.13747	0.324276	0.324093	1.21905	0.269548	0.789778	0.344397	0.333459	2.1	0.147299	0.524385	0.362389	0.330229	3.09643	0.0784643	0.300406	0.329804	0.338618	1.54286	0.214193	0.510621
Metabolism	Energy Metabolism		Photosynthesis - antenna proteins	0	0	NA	NA	NA	0	0	NA	NA	NA	0	0	NA	NA	NA	0	0	NA	NA	NA	0	0	NA	NA	NA	0	0	NA	NA	NA
Metabolism	Energy Metabolism		Photosynthesis proteins	0.300499	0.305473	0	1	1	0.328447	0.311378	5.66786	0.0172786	0.141894	0.32498	0.324888	1.21905	0.269548	0.789778	0.345397	0.334108	2.1	0.147299	0.524385	0.363396	0.330931	3.09643	0.0784643	0.300406	0.331461	0.339458	1.37619	0.240751	0.522606
Metabolism	Energy Metabolism		Sulfur metabolism	0.29876	0.291487	0.0428571	0.835994	0.998861	0.278552	0.282378	0.525	0.468717	0.665038	0.273056	0.272095	0.47619	0.490153	0.799723	0.267293	0.256701	0.744048	0.388367	0.735419	0.258365	0.263415	0.685714	0.407626	0.620703	0.279997	0.263415	9.85833	0.00169064	0.133325
Organismal Systems	Environmental Adaptation		Circadian rhythm - plant	4.65068e-05	7.44683e-05	6.2584	0.0123606	0.998861	7.27417e-05	7.53253e-05	0.171429	0.678845	0.837116	5.87399e-05	7.23064e-05	0.429762	0.512106	0.821135	6.43983e-05	5.73161e-05	0.0107143	0.917558	0.968332	8.37448e-05	6.36182e-05	0.304762	0.580912	0.734361	5.83264e-05	5.71784e-05	0.304762	0.580912	0.779415
Organismal Systems	Environmental Adaptation		Plant-pathogen interaction	0.160956	0.162908	2.20119	0.137904	0.998861	0.161577	0.163625	6.34405	0.0117776	0.13747	0.162749	0.162858	0.233333	0.629063	0.851984	0.164214	0.166105	1.14405	0.284799	0.674507	0.163142	0.165882	3.21905	0.072786	0.295555	0.16292	0.164324	0	1	1
Metabolism	Enzyme Families		Cytochrome P450	0	0	0.0168447	0.896735	0.998861	0	6.16715e-06	0.719461	0.396321	0.613704	2.32353e-06	7.24174e-06	0.130187	0.718239	0.882769	2.76729e-06	7.39981e-06	0.243995	0.621335	0.907891	0	5.4807e-06	4.70071	0.0301501	0.279934	0	0	0.90133	0.342425	0.60169
Metabolism	Enzyme Families		Peptidases	1.93134	1.94029	0.0761905	0.782528	0.998861	1.94038	1.92518	5.83333	0.0157253	0.13747	1.89308	1.90494	1.21905	0.269548	0.789778	1.89246	1.88308	0.429762	0.512106	0.82868	1.90001	1.8963	0.525	0.468717	0.661137	1.91372	1.90633	0.144048	0.70429	0.858655
Metabolism	Enzyme Families		Protein kinases	0.352782	0.343365	0.233333	0.629063	0.998861	0.329132	0.339569	6.34405	0.0117776	0.13747	0.334089	0.338034	3.34405	0.0674485	0.784538	0.329664	0.332808	2.20119	0.137904	0.524385	0.309716	0.32392	2.85833	0.0909016	0.316385	0.325735	0.320954	4.87619	0.0272297	0.177325
Organismal Systems	Excretory System		Aldosterone-regulated sodium reabsorption	0	0	NA	NA	NA	0	0	NA	NA	NA	0	0	NA	NA	NA	0	0	NA	NA	NA	0	0	NA	NA	NA	0	0	NA	NA	NA
Organismal Systems	Excretory System		Endocrine and other factor-regulated calcium reabsorption	0	0	NA	NA	NA	0	0	NA	NA	NA	0	0	NA	NA	NA	0	0	NA	NA	NA	0	0	NA	NA	NA	0	0	NA	NA	NA
Organismal Systems	Excretory System		Proximal tubule bicarbonate reclamation	0.0261593	0.0271481	0.267857	0.604773	0.998861	0.0265622	0.025933	0.267857	0.604773	0.791756	0.0211771	0.0219291	0.0964286	0.756158	0.893933	0.0206569	0.0185066	0.385714	0.534561	0.829812	0.02132	0.0227109	2.97619	0.0844979	0.30602	0.0241088	0.0236968	0.0047619	0.944984	0.966708
Organismal Systems	Excretory System		Vasopressin-regulated water reabsorption	0	0	NA	NA	NA	0	0	0.00178872	0.966265	0.990755	0	0	1.83165	0.175933	0.789778	0	0	0.888889	0.345779	0.694157	0	0	NA	NA	NA	0	0	NA	NA	NA
Genetic Information Processing	Folding, Sorting and Degradation		Chaperones and folding catalysts	0.967807	0.971439	0.144048	0.70429	0.998861	0.976561	0.97034	4.87619	0.0272297	0.17161	0.964725	0.953858	0.171429	0.678845	0.86483	0.957833	0.951371	1.54286	0.214193	0.566233	0.966548	0.961886	1.62976	0.201736	0.45818	0.972683	0.96978	0.233333	0.629063	0.831484
Genetic Information Processing	Folding, Sorting and Degradation		Proteasome	0.0470599	0.0472121	1.29643	0.254867	0.998861	0.0475414	0.0473805	1.54286	0.214193	0.475789	0.0466507	0.0468546	0.57619	0.447809	0.795789	0.0457476	0.0467016	2.00119	0.157176	0.524574	0.0464626	0.0468012	4.14405	0.0417812	0.279934	0.0469945	0.046954	0.144048	0.70429	0.858655
Genetic Information Processing	Folding, Sorting and Degradation		Protein export	0.632176	0.637425	2.85833	0.0909016	0.998861	0.647979	0.638666	13.125	0.000291381	0.0407035	0.6377	0.630296	2.30476	0.128978	0.789778	0.630168	0.627706	0.385714	0.534561	0.829812	0.635897	0.637225	0.0190476	0.89023	0.954327	0.638574	0.644712	1.14405	0.284799	0.561303
Genetic Information Processing	Folding, Sorting and Degradation		Protein processing in endoplasmic reticulum	0.0719365	0.0748045	0.685714	0.407626	0.998861	0.0720195	0.072792	1.81071	0.178423	0.443601	0.070461	0.0707591	1.07143	0.300623	0.789778	0.0664187	0.0691648	2.97619	0.0844979	0.442372	0.0690081	0.0705074	2.30476	0.128978	0.367725	0.0705973	0.0713112	0.0964286	0.756158	0.889402
Genetic Information Processing	Folding, Sorting and Degradation		RNA degradation	0.472761	0.475482	2.20119	0.137904	0.998861	0.477907	0.474692	3.21905	0.072786	0.277817	0.468024	0.466912	0.385714	0.534561	0.837879	0.463242	0.455837	0.804762	0.369673	0.720458	0.466921	0.467708	0.0190476	0.89023	0.954327	0.473165	0.471619	0.0583333	0.80915	0.903946
Genetic Information Processing	Folding, Sorting and Degradation		Sulfur relay system	0.267385	0.257883	0.267857	0.604773	0.998861	0.254266	0.260084	4.57619	0.0324192	0.190991	0.255962	0.259374	5.50476	0.0189648	0.784538	0.254717	0.258977	1.54286	0.214193	0.566233	0.245172	0.252194	2.1	0.147299	0.379579	0.248938	0.24902	0.933333	0.333998	0.598507
Genetic Information Processing	Folding, Sorting and Degradation		Ubiquitin system	0.00925991	0.00774	0.119048	0.73007	0.998861	0.00517727	0.00677192	0.933333	0.333998	0.57287	0.0050687	0.00517474	0.804762	0.369673	0.789778	0.003402	0.0023546	0.344048	0.557502	0.836253	0.00198267	0.00384611	1.21905	0.269548	0.539095	0.00505789	0.003715	6.69643	0.00966062	0.133325
Unclassified	Genetic Information Processing		Protein folding and associated processing	0.540975	0.542156	0.0583333	0.80915	0.998861	0.541342	0.546057	0.304762	0.580912	0.771702	0.550037	0.543413	2.30476	0.128978	0.789778	0.543126	0.541352	0.344048	0.557502	0.836253	0.551545	0.546541	3.21905	0.072786	0.295555	0.546549	0.548338	0.233333	0.629063	0.831484
Unclassified	Genetic Information Processing		Replication, recombination and repair proteins	0.8172	0.823479	0.57619	0.447809	0.998861	0.828083	0.832748	3.86786	0.0492193	0.229973	0.861844	0.868625	0.867857	0.351549	0.789778	0.861397	0.871724	4.14405	0.0417812	0.395582	0.853065	0.875354	5.34405	0.0207931	0.279934	0.837664	0.847265	0.804762	0.369673	0.613061
Unclassified	Genetic Information Processing		Restriction enzyme	0.22201	0.223135	0.629762	0.427443	0.998861	0.224877	0.223711	0.119048	0.73007	0.856489	0.217992	0.221904	2.51905	0.112478	0.784538	0.202658	0.213716	4.87619	0.0272297	0.30293	0.21141	0.223732	8.20119	0.00418629	0.279934	0.223449	0.22378	0.0964286	0.756158	0.889402
Unclassified	Genetic Information Processing		Transcription related proteins	0.000701343	0.000616499	0.0107143	0.917558	0.998861	0.00059596	0.00060449	0.00119048	0.972476	0.990755	0.000771852	0.000615119	1.14405	0.284799	0.789778	0.000926817	0.000871568	1.54286	0.214193	0.566233	0.001336	0.000984223	3.21905	0.072786	0.295555	0.00104379	0.000840107	0.804762	0.369673	0.613061
Unclassified	Genetic Information Processing		Translation proteins	0.943358	0.949679	2.62976	0.104877	0.998861	0.94717	0.948639	0.144048	0.70429	0.837116	0.948893	0.948093	0.304762	0.580912	0.847898	0.941099	0.949432	3.21905	0.072786	0.413486	0.945784	0.948793	2.1	0.147299	0.379579	0.946525	0.94759	1.37619	0.240751	0.522606
Metabolism	Glycan Biosynthesis and Metabolism		Glycosaminoglycan biosynthesis - chondroitin sulfate	0	0	NA	NA	NA	0	0	NA	NA	NA	0	0	NA	NA	NA	0	0	NA	NA	NA	0	0	NA	NA	NA	0	0	NA	NA	NA
Metabolism	Glycan Biosynthesis and Metabolism		Glycosaminoglycan degradation	0.0465189	0.0489173	0.0107143	0.917558	0.998861	0.0485074	0.048391	1.00119	0.317023	0.57287	0.0442205	0.0403861	1.14405	0.284799	0.789778	0.0406965	0.0359351	2.41071	0.120507	0.524385	0.0456371	0.0441089	1.29643	0.254867	0.537829	0.0458975	0.046823	0.629762	0.427443	0.66353
Metabolism	Glycan Biosynthesis and Metabolism		Glycosphingolipid biosynthesis - ganglio series	0.0350543	0.0373449	0.144048	0.70429	0.998861	0.0368959	0.0360663	0.744048	0.388367	0.608367	0.0322203	0.0303975	0.233333	0.629063	0.851984	0.0287907	0.0253443	0.933333	0.333998	0.685981	0.0331485	0.0329261	0.57619	0.447809	0.648719	0.0340518	0.0346665	0.685714	0.407626	0.651713
Metabolism	Glycan Biosynthesis and Metabolism		Glycosphingolipid biosynthesis - globo series	0.09431	0.0973264	0.267857	0.604773	0.998861	0.0978727	0.0957325	1.81071	0.178423	0.443601	0.0963239	0.08882	1.90476	0.167546	0.789778	0.0931276	0.0868136	3.47143	0.0624374	0.413486	0.096523	0.0936649	2.97619	0.0844979	0.30602	0.0958547	0.0972854	0.867857	0.351549	0.60169
Metabolism	Glycan Biosynthesis and Metabolism		Glycosphingolipid biosynthesis - lacto and neolacto series	0	0	1.125	0.288844	0.998861	0	0	NA	NA	NA	0	0	0.888889	0.345779	0.789778	0	0	2.31818	0.127869	0.524385	0	0	0.176972	0.673989	0.805002	0	0	2.45822	0.116912	0.400197
Metabolism	Glycan Biosynthesis and Metabolism		Glycosylphosphatidylinositol(GPI)-anchor biosynthesis	0	0	NA	NA	NA	0	0	NA	NA	NA	0	0	NA	NA	NA	0	0	NA	NA	NA	0	0	NA	NA	NA	0	0	NA	NA	NA
Metabolism	Glycan Biosynthesis and Metabolism		Glycosyltransferases	0.308619	0.314858	0.0047619	0.944984	0.998861	0.304454	0.309056	3.09643	0.0784643	0.287349	0.313116	0.311518	0.267857	0.604773	0.847898	0.307136	0.307291	0.0190476	0.89023	0.958433	0.313518	0.305936	1.07143	0.300623	0.551828	0.31507	0.306655	3.34405	0.0674485	0.277058
Metabolism	Glycan Biosynthesis and Metabolism		Lipopolysaccharide biosynthesis	0.181634	0.19663	0	1	1	0.163395	0.166377	0.0047619	0.944984	0.981191	0.140846	0.141076	0.0964286	0.756158	0.893933	0.119869	0.102554	1.21905	0.269548	0.660268	0.121787	0.132443	0.344048	0.557502	0.734361	0.162243	0.140692	1.90476	0.167546	0.461184
Metabolism	Glycan Biosynthesis and Metabolism		Lipopolysaccharide biosynthesis proteins	0.305851	0.309399	0	1	1	0.264534	0.276056	0.144048	0.70429	0.837116	0.244145	0.249161	0.0190476	0.89023	0.973379	0.219082	0.199214	1.21905	0.269548	0.660268	0.236816	0.231509	0.744048	0.388367	0.615872	0.271379	0.244232	3.47143	0.0624374	0.270551
Metabolism	Glycan Biosynthesis and Metabolism		N-Glycan biosynthesis	0.0388738	0.0378878	0	1	1	0.0335864	0.0352727	3.21905	0.072786	0.277817	0.0328973	0.0349975	1.90476	0.167546	0.789778	0.0304552	0.0317403	0.525	0.468717	0.797117	0.0291635	0.0303325	0.304762	0.580912	0.734361	0.0326539	0.0305293	6.00119	0.0142962	0.141374
Metabolism	Glycan Biosynthesis and Metabolism		Other glycan degradation	0.201675	0.206033	0.00119048	0.972476	0.998861	0.200935	0.200873	1.00119	0.317023	0.57287	0.193291	0.186012	1.62976	0.201736	0.789778	0.198803	0.18385	6.87619	0.00873516	0.233229	0.205399	0.191492	4.87619	0.0272297	0.279934	0.195318	0.200569	0.171429	0.678845	0.858655
Metabolism	Glycan Biosynthesis and Metabolism		Other types of O-glycan biosynthesis	0	0	NA	NA	NA	0	0	NA	NA	NA	0	0	NA	NA	NA	0	0	NA	NA	NA	0	0	NA	NA	NA	0	0	NA	NA	NA
Metabolism	Glycan Biosynthesis and Metabolism		Peptidoglycan biosynthesis	0.869222	0.874149	0.804762	0.369673	0.998861	0.877975	0.874649	2.30476	0.128978	0.379924	0.882863	0.881136	0.304762	0.580912	0.847898	0.885013	0.883607	0.00119048	0.972476	0.987266	0.88164	0.880263	0.20119	0.653762	0.789226	0.886365	0.880894	1.37619	0.240751	0.522606
Metabolism	Glycan Biosynthesis and Metabolism		Various types of N-glycan biosynthesis	5.55292e-05	5.48276e-05	0.0190476	0.89023	0.998861	5.92733e-05	7.33827e-05	0.744048	0.388367	0.608367	0.000115718	8.03533e-05	1.29643	0.254867	0.789778	8.22821e-05	7.01521e-05	0.57619	0.447809	0.786613	0.000125091	7.12383e-05	1.00119	0.317023	0.570215	7.97581e-05	8.79686e-05	0.744048	0.388367	0.632281
Organismal Systems	Immune System		Antigen processing and presentation	0.047043	0.0471804	1.07143	0.300623	0.998861	0.0474334	0.0472464	1.90476	0.167546	0.443601	0.0465036	0.0468159	0.685714	0.407626	0.789778	0.0456587	0.0466375	2.30476	0.128978	0.524385	0.0463878	0.0467834	4.14405	0.0417812	0.279934	0.0469622	0.0469054	0.144048	0.70429	0.858655
Organismal Systems	Immune System		Complement and coagulation cascades	0	0	NA	NA	NA	0	0	NA	NA	NA	0	0	NA	NA	NA	0	0	NA	NA	NA	0	0	NA	NA	NA	0	0	NA	NA	NA
Organismal Systems	Immune System		Cytosolic DNA-sensing pathway	0	0	NA	NA	NA	0	0	NA	NA	NA	0	0	NA	NA	NA	0	0	NA	NA	NA	0	0	NA	NA	NA	0	0	NA	NA	NA
Organismal Systems	Immune System		Fc epsilon RI signaling pathway	0	0	NA	NA	NA	0	0	NA	NA	NA	0	0	NA	NA	NA	0	0	NA	NA	NA	0	0	NA	NA	NA	0	0	NA	NA	NA
Organismal Systems	Immune System		Fc gamma R-mediated phagocytosis	2.94938e-06	0	0.972985	0.323937	0.998861	0	0	1.15361	0.282794	0.547379	0	0	0.269515	0.603658	0.847898	0	0	0.594821	0.440561	0.784198	0	0	5.01677	0.025103	0.279934	0	0	1.77757	0.182448	0.472949
Organismal Systems	Immune System		Hematopoietic cell lineage	0	0	0.888889	0.345779	0.998861	0	0	1.3726	0.241366	0.499314	0	4.29312e-06	1.47616	0.224376	0.789778	0	3.69989e-06	0.0894309	0.764902	0.933935	0	0	0.269515	0.603658	0.750366	0	0	0.0152033	0.901868	0.949566
Organismal Systems	Immune System		Leukocyte transendothelial migration	0	0	NA	NA	NA	0	0	NA	NA	NA	0	0	0.888889	0.345779	0.789778	0	0	NA	NA	NA	0	0	NA	NA	NA	0	0	NA	NA	NA
Organismal Systems	Immune System		NOD-like receptor signaling pathway	0.0473157	0.0473739	0.344048	0.557502	0.998861	0.0478197	0.0475221	3.60119	0.0577382	0.244485	0.0469298	0.0470165	0.629762	0.427443	0.789778	0.0463661	0.047047	2.30476	0.128978	0.524385	0.0467378	0.0470451	2.41071	0.120507	0.362876	0.0474073	0.0473008	0.0190476	0.89023	0.949566
Organismal Systems	Immune System		RIG-I-like receptor signaling pathway	0.000282016	0.000201343	1.29643	0.254867	0.998861	0.00026546	0.000336055	0.304762	0.580912	0.771702	0.00113246	0.000525041	2.51905	0.112478	0.784538	0.00154255	0.000752478	8.80476	0.00300445	0.160438	0.00165809	0.000990695	2.1	0.147299	0.379579	0.000937542	0.00107985	0.0297619	0.863032	0.940528
Human Diseases	Immune System Diseases		Primary immunodeficiency	0.0412286	0.0402378	3.73333	0.0533369	0.998861	0.0392417	0.0384695	3.21905	0.072786	0.277817	0.0381692	0.0352696	3.21905	0.072786	0.784538	0.0386717	0.0342253	8.4	0.00375221	0.166973	0.0386208	0.0345954	5.34405	0.0207931	0.279934	0.0391162	0.037477	1.45833	0.227195	0.522606
Human Diseases	Immune System Diseases		Rheumatoid arthritis	0	0	NA	NA	NA	0	0	NA	NA	NA	0	0	NA	NA	NA	0	0	NA	NA	NA	0	0	NA	NA	NA	0	0	NA	NA	NA
Human Diseases	Immune System Diseases		Systemic lupus erythematosus	0	6.56629e-06	0.357724	0.549773	0.998861	0	0	1.83165	0.175933	0.443601	0	0	0.314616	0.574861	0.847898	0	0	0.00178872	0.966265	0.987266	0	0	0.0282193	0.866594	0.940272	0	0	1.83165	0.175933	0.472949
Human Diseases	Infectious Diseases		African trypanosomiasis	0.00185996	0.00195719	0.344048	0.557502	0.998861	0.0017252	0.00220202	2.97619	0.0844979	0.300419	0.00254744	0.00199193	0.867857	0.351549	0.789778	0.00235065	0.00169749	5.02976	0.0249153	0.302381	0.00269867	0.00228337	1.07143	0.300623	0.551828	0.00221186	0.00272371	1.07143	0.300623	0.561303
Human Diseases	Infectious Diseases		Amoebiasis	0.0129167	0.0140301	0.685714	0.407626	0.998861	0.0175312	0.0163664	1.62976	0.201736	0.463309	0.0163169	0.0167201	0.685714	0.407626	0.789778	0.0151395	0.0169076	4.42976	0.0353174	0.34925	0.0172365	0.0187808	3.47143	0.0624374	0.295555	0.0173781	0.0187807	2.00119	0.157176	0.461184
Human Diseases	Infectious Diseases		Bacterial invasion of epithelial cells	0.000386311	0.000475139	2.00119	0.157176	0.998861	0.000409963	0.000509545	0.867857	0.351549	0.577393	0.000310686	0.000257351	1.37619	0.240751	0.789778	0.000285674	0.000282245	0	1	1	0.000323142	0.000312529	0.20119	0.653762	0.789226	0.000245291	0.000304032	1.21905	0.269548	0.549383
Human Diseases	Infectious Diseases		Chagas disease (American trypanosomiasis)	0.000758727	0.000779364	0.57619	0.447809	0.998861	0.00042578	0.000767371	3.86786	0.0492193	0.229973	0.000638671	0.00071548	0.685714	0.407626	0.789778	0.000641966	0.000494635	0.47619	0.490153	0.812862	0.000675308	0.000589235	0	1	1	0.00048257	0.000556303	0.57619	0.447809	0.675509
Human Diseases	Infectious Diseases		Epithelial cell signaling in Helicobacter pylori infection	0.093757	0.0939476	0.00119048	0.972476	0.998861	0.0955147	0.0938011	11.2012	0.000817449	0.0407035	0.0944544	0.0940119	0.20119	0.653762	0.856336	0.0940496	0.0946568	0.119048	0.73007	0.933935	0.0954198	0.0937783	0.867857	0.351549	0.585188	0.0949964	0.0948776	0.0583333	0.80915	0.903946
Human Diseases	Infectious Diseases		Hepatitis C	0	0	NA	NA	NA	0	0	NA	NA	NA	0	0	NA	NA	NA	0	0	NA	NA	NA	0	0	NA	NA	NA	0	0	NA	NA	NA
Human Diseases	Infectious Diseases		Influenza A	0.000308593	0.00036202	1.62976	0.201736	0.998861	0.000374337	0.000356712	0.0964286	0.756158	0.875722	0.000405433	0.000471179	0.144048	0.70429	0.869455	0.000443209	0.000381083	0.0583333	0.80915	0.933935	0.000445242	0.000383108	0.304762	0.580912	0.734361	0.000426942	0.00036401	0.171429	0.678845	0.858655
Human Diseases	Infectious Diseases		Leishmaniasis	0	0	NA	NA	NA	0	0	0.888889	0.345779	0.577393	0	0	NA	NA	NA	0	0	NA	NA	NA	0	0	0.888889	0.345779	0.585188	0	0	NA	NA	NA
Human Diseases	Infectious Diseases		Measles	0	0	NA	NA	NA	0	0	NA	NA	NA	0	0	NA	NA	NA	0	0	NA	NA	NA	0	0	NA	NA	NA	0	0	NA	NA	NA
Human Diseases	Infectious Diseases		Pathogenic Escherichia coli infection	0	0	NA	NA	NA	0	0	NA	NA	NA	0	0	0.888889	0.345779	0.789778	0	0	NA	NA	NA	0	0	NA	NA	NA	0	0	NA	NA	NA
Human Diseases	Infectious Diseases		Pertussis	0.0157973	0.0170469	0.0190476	0.89023	0.998861	0.0139263	0.0144757	0.0761905	0.782528	0.89103	0.0112759	0.0116992	0.233333	0.629063	0.851984	0.0097162	0.00794557	1.45833	0.227195	0.583281	0.00972618	0.0104899	0.0107143	0.917558	0.960569	0.0134315	0.0117648	1.54286	0.214193	0.510621
Human Diseases	Infectious Diseases		Shigellosis	0	0	NA	NA	NA	0	0	NA	NA	NA	0	0	0.888889	0.345779	0.789778	0	0	NA	NA	NA	0	0	NA	NA	NA	0	0	NA	NA	NA
Human Diseases	Infectious Diseases		Staphylococcus aureus infection	0.00247011	0.00229491	0.344048	0.557502	0.998861	0.00296337	0.00274682	0.0047619	0.944984	0.981191	0.00649935	0.00359184	3.34405	0.0674485	0.784538	0.00870903	0.00440602	10.0762	0.00150198	0.160438	0.00913028	0.00578221	3.47143	0.0624374	0.295555	0.0065746	0.00631117	0.0583333	0.80915	0.903946
Human Diseases	Infectious Diseases		Toxoplasmosis	0.000308593	0.00036202	1.62976	0.201736	0.998861	0.000374337	0.000356712	0.144048	0.70429	0.837116	0.000405433	0.000471179	0.144048	0.70429	0.869455	0.000443209	0.000381083	0.0583333	0.80915	0.933935	0.000445242	0.000383108	0.304762	0.580912	0.734361	0.000426942	0.00036401	0.171429	0.678845	0.858655
Human Diseases	Infectious Diseases		Tuberculosis	0.148852	0.150227	3.60119	0.0577382	0.998861	0.155403	0.152385	11.4333	0.000721382	0.0407035	0.153075	0.150852	4.00476	0.0453719	0.784538	0.152359	0.151668	3.86786	0.0492193	0.395582	0.153884	0.153911	0.0047619	0.944984	0.970329	0.156028	0.156322	0.47619	0.490153	0.70741
Human Diseases	Infectious Diseases		Vibrio cholerae infection	0	0	1.125	0.288844	0.998861	0	0	0.888889	0.345779	0.577393	0	0	0.0152033	0.901868	0.973379	0	0	0.0160985	0.899036	0.964026	0	0	0.0160985	0.899036	0.959926	0	0	NA	NA	NA
Human Diseases	Infectious Diseases		Vibrio cholerae pathogenic cycle	0.074402	0.0742377	0.171429	0.678845	0.998861	0.070856	0.0705965	0	1	1	0.0672173	0.0681923	0.867857	0.351549	0.789778	0.0660659	0.0638822	1.00119	0.317023	0.67716	0.0662296	0.0667432	0.267857	0.604773	0.750366	0.0701486	0.0680428	2.1	0.147299	0.452056
Metabolism	Lipid Metabolism		Arachidonic acid metabolism	0.0289656	0.0291431	0.0190476	0.89023	0.998861	0.0257717	0.0279673	4.87619	0.0272297	0.17161	0.0271247	0.0281935	1.37619	0.240751	0.789778	0.0245962	0.022725	0.0428571	0.835994	0.933935	0.0262725	0.0258626	0.0107143	0.917558	0.960569	0.0293387	0.024886	6.17143	0.012983	0.133325
Metabolism	Lipid Metabolism		Biosynthesis of unsaturated fatty acids	0.171056	0.159824	0.233333	0.629063	0.998861	0.151592	0.156223	0.685714	0.407626	0.613704	0.146244	0.150971	1.71905	0.189816	0.789778	0.139382	0.137762	0.00119048	0.972476	0.987266	0.13557	0.141581	3.34405	0.0674485	0.295555	0.146648	0.142068	4.28571	0.0384339	0.205237
Metabolism	Lipid Metabolism		Ether lipid metabolism	0.00101168	0.000841463	2.1	0.147299	0.998861	0.00113024	0.00124287	0.0107143	0.917558	0.975131	0.00199195	0.00127772	2.41071	0.120507	0.789778	0.0029432	0.00162516	7.24286	0.00711836	0.211178	0.0024088	0.00138935	5.02976	0.0249153	0.279934	0.00170029	0.00172643	0.304762	0.580912	0.779415
Metabolism	Lipid Metabolism		Fatty acid biosynthesis	0.556969	0.555997	0.00119048	0.972476	0.998861	0.547098	0.545296	0.0428571	0.835994	0.928502	0.539297	0.539216	0	1	1	0.538305	0.535876	0.344048	0.557502	0.836253	0.536531	0.537588	0.233333	0.629063	0.766313	0.542835	0.536922	1.07143	0.300623	0.561303
Metabolism	Lipid Metabolism		Fatty acid elongation in mitochondria	0	0	NA	NA	NA	0	0	NA	NA	NA	0	0	0.888889	0.345779	0.789778	0	0	NA	NA	NA	0	0	NA	NA	NA	0	0	NA	NA	NA
Metabolism	Lipid Metabolism		Fatty acid metabolism	0.279898	0.267632	0.267857	0.604773	0.998861	0.255719	0.26937	1.37619	0.240751	0.499314	0.249052	0.256676	1.54286	0.214193	0.789778	0.240904	0.234463	0.0428571	0.835994	0.933935	0.231049	0.242323	3.34405	0.0674485	0.295555	0.254751	0.244954	6.17143	0.012983	0.133325
Metabolism	Lipid Metabolism		Glycerolipid metabolism	0.365986	0.360812	1.37619	0.240751	0.998861	0.359251	0.360442	0.0107143	0.917558	0.975131	0.366721	0.364819	1.29643	0.254867	0.789778	0.378617	0.37597	0.385714	0.534561	0.829812	0.370848	0.365371	2.1	0.147299	0.379579	0.362029	0.363003	0.0583333	0.80915	0.903946
Metabolism	Lipid Metabolism		Glycerophospholipid metabolism	0.574472	0.571659	0.0107143	0.917558	0.998861	0.566525	0.569192	2.85833	0.0909016	0.300419	0.567515	0.572839	4.87619	0.0272297	0.784538	0.568952	0.57174	1.62976	0.201736	0.566233	0.561945	0.56523	3.34405	0.0674485	0.295555	0.568084	0.561292	0.47619	0.490153	0.70741
Metabolism	Lipid Metabolism		Linoleic acid metabolism	0.0684183	0.0670228	0.20119	0.653762	0.998861	0.0695183	0.0677086	9.21905	0.0023951	0.0540894	0.0664901	0.0668302	0.267857	0.604773	0.847898	0.0684751	0.068922	0.0297619	0.863032	0.940528	0.0674299	0.0684978	0.171429	0.678845	0.805002	0.0679001	0.0678289	0.0964286	0.756158	0.889402
Metabolism	Lipid Metabolism		Lipid biosynthesis proteins	0.696806	0.696863	0.0047619	0.944984	0.998861	0.691377	0.695654	0.685714	0.407626	0.613704	0.680443	0.690774	2.97619	0.0844979	0.784538	0.662935	0.669046	1.07143	0.300623	0.674507	0.669374	0.680635	4.00476	0.0453719	0.280655	0.686344	0.679633	0.744048	0.388367	0.632281
Metabolism	Lipid Metabolism		Primary bile acid biosynthesis	0.0215804	0.0216399	0.47619	0.490153	0.998861	0.0214232	0.0204815	1.90476	0.167546	0.443601	0.0221052	0.0209105	2.74286	0.09769	0.784538	0.0256388	0.0247708	1.81071	0.178423	0.55394	0.0233111	0.0205436	6.00119	0.0142962	0.279934	0.0206849	0.0203912	0.0297619	0.863032	0.940528
Metabolism	Lipid Metabolism		Secondary bile acid biosynthesis	0.0212702	0.0215547	0.171429	0.678845	0.998861	0.0211591	0.020176	1.71905	0.189816	0.455222	0.021925	0.0206935	2.74286	0.09769	0.784538	0.0254635	0.0246584	1.62976	0.201736	0.566233	0.0231118	0.0202657	6.00119	0.0142962	0.279934	0.0204036	0.0201093	0.0428571	0.835994	0.930044
Metabolism	Lipid Metabolism		Sphingolipid metabolism	0.165723	0.165819	0.0107143	0.917558	0.998861	0.164075	0.163689	0.57619	0.447809	0.645513	0.163695	0.159355	2.30476	0.128978	0.789778	0.16623	0.160036	10.9714	0.000925274	0.160438	0.165681	0.159659	5.02976	0.0249153	0.279934	0.163802	0.162502	0.0190476	0.89023	0.949566
Metabolism	Lipid Metabolism		Steroid biosynthesis	0.00813307	0.00695853	0.0583333	0.80915	0.998861	0.00493637	0.00617884	0.933333	0.333998	0.57287	0.00438163	0.00477438	1.00119	0.317023	0.789778	0.00310914	0.00229083	0.0964286	0.756158	0.933935	0.00171311	0.00363936	2.00119	0.157176	0.38645	0.00462571	0.00324466	8.20119	0.00418629	0.133325
Metabolism	Lipid Metabolism		Steroid hormone biosynthesis	0.00196661	0.00166475	1.00119	0.317023	0.998861	0.00166307	0.00223312	1.81071	0.178423	0.443601	0.00182161	0.00161626	0.119048	0.73007	0.885606	0.00192945	0.00137252	5.18571	0.0227733	0.302381	0.00194399	0.00165868	1.90476	0.167546	0.397366	0.00194578	0.00158033	0.0761905	0.782528	0.896717
Metabolism	Lipid Metabolism		Synthesis and degradation of ketone bodies	0.0284295	0.0277943	0.0107143	0.917558	0.998861	0.0250083	0.0268772	5.83333	0.0157253	0.13747	0.0263078	0.0256734	0.20119	0.653762	0.856336	0.0256675	0.0226769	2.00119	0.157176	0.524574	0.0259635	0.0262783	0.0297619	0.863032	0.940213	0.0258934	0.0254343	2.00119	0.157176	0.461184
Metabolism	Lipid Metabolism		alpha-Linolenic acid metabolism	0.00900882	0.00750128	0.171429	0.678845	0.998861	0.00562522	0.00680836	0.804762	0.369673	0.599889	0.00512643	0.00575911	0.804762	0.369673	0.789778	0.00396481	0.00280686	0.304762	0.580912	0.866501	0.0027309	0.00427472	2.30476	0.128978	0.367725	0.00589388	0.00425978	7.61905	0.0057755	0.133325
Environmental Information Processing	Membrane Transport		ABC transporters	3.40759	3.3081	0.47619	0.490153	0.998861	3.32273	3.3589	1.14405	0.284799	0.547379	3.36971	3.41959	0.0428571	0.835994	0.93297	3.46371	3.53345	0.171429	0.678845	0.933935	3.40067	3.38531	0.0047619	0.944984	0.970329	3.32523	3.35335	1.21905	0.269548	0.549383
Environmental Information Processing	Membrane Transport		Bacterial secretion system	0.536587	0.54577	4.28571	0.0384339	0.998861	0.550398	0.545627	3.34405	0.0674485	0.268802	0.548619	0.545729	0.685714	0.407626	0.789778	0.543791	0.546264	0.119048	0.73007	0.933935	0.550402	0.550863	0.0761905	0.782528	0.888633	0.546266	0.554453	5.50476	0.0189648	0.148929
Environmental Information Processing	Membrane Transport		Phosphotransferase system (PTS)	0.29453	0.271905	0.629762	0.427443	0.998861	0.272924	0.279293	0.119048	0.73007	0.856489	0.324084	0.286508	3.21905	0.072786	0.784538	0.381436	0.302426	7.81071	0.00519374	0.173341	0.350773	0.307665	3.86786	0.0492193	0.280655	0.313192	0.306789	0	1	1
Environmental Information Processing	Membrane Transport		Secretion system	1.23892	1.25382	1.54286	0.214193	0.998861	1.25523	1.27446	4.57619	0.0324192	0.190991	1.2801	1.31208	3.34405	0.0674485	0.784538	1.26096	1.28383	5.83333	0.0157253	0.24698	1.25111	1.31427	6.17143	0.012983	0.279934	1.27824	1.29461	0.57619	0.447809	0.675509
Environmental Information Processing	Membrane Transport		Transporters	6.62591	6.38653	0.267857	0.604773	0.998861	6.51053	6.53801	0.0428571	0.835994	0.928502	6.7248	6.6329	0.685714	0.407626	0.789778	6.83922	6.92546	0.0428571	0.835994	0.933935	6.79041	6.64069	2.1	0.147299	0.379579	6.51007	6.59267	0.57619	0.447809	0.675509
Human Diseases	Metabolic Diseases		Type II diabetes mellitus	0.0381317	0.0403647	0.171429	0.678845	0.998861	0.0420776	0.0409242	2.51905	0.112478	0.362877	0.0431	0.042104	1.54286	0.214193	0.789778	0.0443675	0.0450194	0.0761905	0.782528	0.933935	0.0460259	0.0447842	0.933333	0.333998	0.585043	0.0434417	0.0447246	7.42976	0.00641538	0.133325
Human Diseases	Metabolic Diseases		Type I diabetes mellitus	0.0534155	0.0539335	1.29643	0.254867	0.998861	0.0545445	0.0542736	0.525	0.468717	0.665038	0.0537498	0.0530888	0.344048	0.557502	0.847898	0.0522089	0.0516714	0.429762	0.512106	0.82868	0.0538164	0.0539408	0.0428571	0.835994	0.922002	0.0537731	0.0544582	2.74286	0.09769	0.357304
Unclassified	Metabolism		Amino acid metabolism	0.212007	0.20901	0.0047619	0.944984	0.998861	0.201306	0.202655	0.933333	0.333998	0.57287	0.201116	0.199596	0.0107143	0.917558	0.973379	0.197404	0.19228	2.1	0.147299	0.524385	0.19804	0.190944	3.47143	0.0624374	0.295555	0.200793	0.192508	2.51905	0.112478	0.390023
Unclassified	Metabolism		Biosynthesis and biodegradation of secondary metabolites	0.0636543	0.0622926	0.385714	0.534561	0.998861	0.0602251	0.0606883	0.685714	0.407626	0.613704	0.0570824	0.0583982	0.804762	0.369673	0.789778	0.0566667	0.0557342	0.0583333	0.80915	0.933935	0.0556265	0.0574571	2.30476	0.128978	0.367725	0.0592004	0.0575221	1.90476	0.167546	0.461184
Unclassified	Metabolism		Carbohydrate metabolism	0.144517	0.143869	0.344048	0.557502	0.998861	0.15464	0.148909	2.41071	0.120507	0.371108	0.15235	0.155398	0.0047619	0.944984	0.983046	0.164704	0.166352	0.0761905	0.782528	0.933935	0.161606	0.156673	0.344048	0.557502	0.734361	0.156076	0.157893	1.07143	0.300623	0.561303
Unclassified	Metabolism		Energy metabolism	0.919635	0.927787	1.14405	0.284799	0.998861	0.956748	0.938365	5.66786	0.0172786	0.141894	0.921129	0.921224	1.37619	0.240751	0.789778	0.898913	0.917803	1.71905	0.189816	0.56312	0.921074	0.935696	2.1	0.147299	0.379579	0.933292	0.945761	2.74286	0.09769	0.357304
Unclassified	Metabolism		Glycan biosynthesis and metabolism	0.0337461	0.0362666	0.0583333	0.80915	0.998861	0.031605	0.0341592	4.28571	0.0384339	0.208312	0.0306563	0.0335975	1.14405	0.284799	0.789778	0.0281625	0.0293362	0.744048	0.388367	0.735419	0.0281335	0.0300149	3.09643	0.0784643	0.300406	0.0331887	0.0299056	1.71905	0.189816	0.473652
Unclassified	Metabolism		Lipid metabolism	0.154717	0.153578	0.744048	0.388367	0.998861	0.155691	0.155579	0.804762	0.369673	0.599889	0.159119	0.162278	2.85833	0.0909016	0.784538	0.16075	0.166182	5.02976	0.0249153	0.302381	0.157048	0.161813	3.47143	0.0624374	0.295555	0.156294	0.156459	0.0107143	0.917558	0.949566
Unclassified	Metabolism		Metabolism of cofactors and vitamins	0.0737057	0.0734965	0.0761905	0.782528	0.998861	0.0773469	0.0760917	0.867857	0.351549	0.577393	0.0773753	0.0789211	0.0047619	0.944984	0.983046	0.0823336	0.0842315	0.0428571	0.835994	0.933935	0.0822857	0.0813212	0.385714	0.534561	0.723547	0.0767564	0.0805638	3.73333	0.0533369	0.258926
Unclassified	Metabolism		Nucleotide metabolism	0.0435964	0.044862	0.57619	0.447809	0.998861	0.0439058	0.0465102	6.00119	0.0142962	0.13747	0.0463246	0.0465498	0.171429	0.678845	0.86483	0.0424152	0.0445437	2.51905	0.112478	0.524385	0.044815	0.0469955	2.85833	0.0909016	0.316385	0.0439178	0.0459172	0.429762	0.512106	0.727299
Unclassified	Metabolism		Others	0.820688	0.819639	0.304762	0.580912	0.998861	0.827236	0.828195	0.233333	0.629063	0.804133	0.845332	0.832559	1.00119	0.317023	0.789778	0.857005	0.854419	1.00119	0.317023	0.67716	0.852484	0.843562	0.525	0.468717	0.661137	0.834322	0.838614	2.20119	0.137904	0.44362
Metabolism	Metabolism of Cofactors and Vitamins		Biotin metabolism	0.175831	0.175339	0.0761905	0.782528	0.998861	0.167204	0.168724	0.0047619	0.944984	0.981191	0.160104	0.162998	0.20119	0.653762	0.856336	0.15558	0.153448	0.744048	0.388367	0.735419	0.15639	0.154567	0.429762	0.512106	0.703817	0.165776	0.160223	3.34405	0.0674485	0.277058
Metabolism	Metabolism of Cofactors and Vitamins		Folate biosynthesis	0.392385	0.393058	0.0583333	0.80915	0.998861	0.394004	0.387874	2.51905	0.112478	0.362877	0.392666	0.387152	0.804762	0.369673	0.789778	0.381239	0.377711	0.685714	0.407626	0.750594	0.387803	0.377026	3.86786	0.0492193	0.280655	0.394477	0.385759	2.51905	0.112478	0.390023
Metabolism	Metabolism of Cofactors and Vitamins		Lipoic acid metabolism	0.0190611	0.0201429	0.0964286	0.756158	0.998861	0.0202232	0.0195822	0.0761905	0.782528	0.89103	0.0210274	0.0180574	2.30476	0.128978	0.789778	0.0184856	0.0168961	0.385714	0.534561	0.829812	0.0201384	0.019201	1.00119	0.317023	0.570215	0.0189947	0.0200551	1.37619	0.240751	0.522606
Metabolism	Metabolism of Cofactors and Vitamins		Nicotinate and nicotinamide metabolism	0.415094	0.417435	0.0297619	0.863032	0.998861	0.421785	0.417914	5.18571	0.0227733	0.158245	0.421046	0.42076	0	1	1	0.422825	0.422186	0.0107143	0.917558	0.968332	0.426506	0.42034	2.97619	0.0844979	0.30602	0.421536	0.422538	0.144048	0.70429	0.858655
Metabolism	Metabolism of Cofactors and Vitamins		One carbon pool by folate	0.645524	0.649917	2.1	0.147299	0.998861	0.65661	0.652037	4.14405	0.0417812	0.209679	0.651881	0.649645	0.0964286	0.756158	0.893933	0.640463	0.635102	0.0583333	0.80915	0.933935	0.649109	0.649869	0.0047619	0.944984	0.970329	0.656934	0.656237	0.0107143	0.917558	0.949566
Metabolism	Metabolism of Cofactors and Vitamins		Pantothenate and CoA biosynthesis	0.670935	0.673713	0.867857	0.351549	0.998861	0.671546	0.675071	2.20119	0.137904	0.40185	0.678399	0.678357	0.525	0.468717	0.79739	0.673257	0.67634	2.1	0.147299	0.524385	0.674258	0.67509	0.629762	0.427443	0.643565	0.67687	0.675526	0.0107143	0.917558	0.949566
Metabolism	Metabolism of Cofactors and Vitamins		Porphyrin and chlorophyll metabolism	0.809321	0.800287	0.385714	0.534561	0.998861	0.814834	0.823945	0.233333	0.629063	0.804133	0.830647	0.86072	0.629762	0.427443	0.789778	0.889688	0.896046	0.0761905	0.782528	0.933935	0.846114	0.837884	1.14405	0.284799	0.549108	0.81246	0.8248	0.57619	0.447809	0.675509
Metabolism	Metabolism of Cofactors and Vitamins		Retinol metabolism	0.0289058	0.0263945	0.304762	0.580912	0.998861	0.0241712	0.0242017	0.0190476	0.89023	0.972792	0.0209885	0.0223645	1.81071	0.178423	0.789778	0.0224649	0.0224676	0.0428571	0.835994	0.933935	0.0177876	0.0189342	0.933333	0.333998	0.585043	0.0240829	0.019855	7.05833	0.00788974	0.133325
Metabolism	Metabolism of Cofactors and Vitamins		Riboflavin metabolism	0.219528	0.223406	0.0107143	0.917558	0.998861	0.212042	0.215459	5.83333	0.0157253	0.13747	0.218302	0.219109	0.0583333	0.80915	0.932863	0.21313	0.210458	0.57619	0.447809	0.786613	0.22126	0.211375	3.60119	0.0577382	0.295555	0.217286	0.212321	1.90476	0.167546	0.461184
Metabolism	Metabolism of Cofactors and Vitamins		Thiamine metabolism	0.523024	0.526317	0.933333	0.333998	0.998861	0.528314	0.530333	2.00119	0.157176	0.443601	0.533131	0.537211	2.51905	0.112478	0.784538	0.530867	0.534508	6.00119	0.0142962	0.24698	0.530378	0.532453	2.00119	0.157176	0.38645	0.526747	0.532282	0.867857	0.351549	0.60169
Metabolism	Metabolism of Cofactors and Vitamins		Ubiquinone and other terpenoid-quinone biosynthesis	0.141881	0.153903	0.00119048	0.972476	0.998861	0.132223	0.134741	0.267857	0.604773	0.791756	0.124758	0.119372	0.00119048	0.972476	0.983046	0.108544	0.0970625	1.54286	0.214193	0.566233	0.113424	0.112907	0.685714	0.407626	0.620703	0.13236	0.119878	3.60119	0.0577382	0.268611
Metabolism	Metabolism of Cofactors and Vitamins		Vitamin B6 metabolism	0.202104	0.208899	0.233333	0.629063	0.998861	0.200765	0.201486	0.0583333	0.80915	0.906114	0.195653	0.196849	0.629762	0.427443	0.789778	0.192561	0.192357	0.0964286	0.756158	0.933935	0.193468	0.196809	1.07143	0.300623	0.551828	0.200949	0.195196	5.18571	0.0227733	0.160012
Metabolism	Metabolism of Other Amino Acids		Cyanoamino acid metabolism	0.257722	0.261667	0.0190476	0.89023	0.998861	0.263695	0.257418	4.14405	0.0417812	0.209679	0.26058	0.257277	3.21905	0.072786	0.784538	0.263898	0.260863	2.41071	0.120507	0.524385	0.265742	0.258281	2.41071	0.120507	0.362876	0.258297	0.259955	0.933333	0.333998	0.598507
Metabolism	Metabolism of Other Amino Acids		D-Alanine metabolism	0.10347	0.103881	1.81071	0.178423	0.998861	0.103561	0.104149	0.267857	0.604773	0.791756	0.105347	0.103898	4.00476	0.0453719	0.784538	0.106339	0.10369	6.17143	0.012983	0.24698	0.107623	0.106097	0.804762	0.369673	0.600439	0.107078	0.106761	0.0964286	0.756158	0.889402
Metabolism	Metabolism of Other Amino Acids		D-Arginine and D-ornithine metabolism	0.00345741	0.0033649	1.00119	0.317023	0.998861	0.00295705	0.00285337	0.57619	0.447809	0.645513	0.00256982	0.00247181	0.804762	0.369673	0.789778	0.0022157	0.00223157	0.0297619	0.863032	0.940528	0.00253494	0.00248159	0.0107143	0.917558	0.960569	0.00241841	0.00259477	0.304762	0.580912	0.779415
Metabolism	Metabolism of Other Amino Acids		D-Glutamine and D-glutamate metabolism	0.156299	0.158665	0.344048	0.557502	0.998861	0.153521	0.155026	1.71905	0.189816	0.455222	0.153303	0.152037	0.00119048	0.972476	0.983046	0.149817	0.148901	0.525	0.468717	0.797117	0.150755	0.15122	0.171429	0.678845	0.805002	0.151623	0.150492	0.233333	0.629063	0.831484
Metabolism	Metabolism of Other Amino Acids		Glutathione metabolism	0.145622	0.147944	0.344048	0.557502	0.998861	0.146685	0.147269	1.54286	0.214193	0.475789	0.14967	0.148339	0.629762	0.427443	0.789778	0.150544	0.143365	3.73333	0.0533369	0.395582	0.152001	0.147443	3.21905	0.072786	0.295555	0.149877	0.148475	0.629762	0.427443	0.66353
Metabolism	Metabolism of Other Amino Acids		Phosphonate and phosphinate metabolism	0.0579466	0.0578992	0.20119	0.653762	0.998861	0.0530732	0.0553571	5.18571	0.0227733	0.158245	0.0570546	0.0566636	0.0964286	0.756158	0.893933	0.0539951	0.0569254	1.00119	0.317023	0.67716	0.0555129	0.0569527	1.45833	0.227195	0.495028	0.0552018	0.0541953	0.0761905	0.782528	0.896717
Metabolism	Metabolism of Other Amino Acids		Selenocompound metabolism	0.399432	0.389269	0.00119048	0.972476	0.998861	0.376061	0.38157	0.744048	0.388367	0.608367	0.376415	0.372806	0.0190476	0.89023	0.973379	0.368501	0.360688	0.933333	0.333998	0.685981	0.364932	0.36456	0.685714	0.407626	0.620703	0.379691	0.3661	9.21905	0.0023951	0.133325
Metabolism	Metabolism of Other Amino Acids		Taurine and hypotaurine metabolism	0.106798	0.109259	0.0107143	0.917558	0.998861	0.104324	0.105759	0.933333	0.333998	0.57287	0.104303	0.103037	0.0583333	0.80915	0.932863	0.100832	0.0976666	1.00119	0.317023	0.67716	0.102081	0.101959	0.0761905	0.782528	0.888633	0.104187	0.10203	3.09643	0.0784643	0.312686
Metabolism	Metabolism of Other Amino Acids		beta-Alanine metabolism	0.202587	0.203617	0.429762	0.512106	0.998861	0.197077	0.196428	0.0583333	0.80915	0.906114	0.184504	0.189729	0.525	0.468717	0.79739	0.181902	0.177645	2.30476	0.128978	0.524385	0.184291	0.179125	1.90476	0.167546	0.397366	0.192919	0.186156	4.87619	0.0272297	0.177325
Metabolism	Metabolism of Terpenoids and Polyketides		Biosynthesis of 12-, 14- and 16-membered macrolides	0	0	NA	NA	NA	0	0	0.387774	0.533472	0.742729	0	0	0.112877	0.736892	0.890012	0	0	0.176972	0.673989	0.933935	0	0	0.888889	0.345779	0.585188	0	0	0.194254	0.6594	0.858655
Metabolism	Metabolism of Terpenoids and Polyketides		Biosynthesis of ansamycins	0.114068	0.114695	0.0107143	0.917558	0.998861	0.121124	0.11858	2.85833	0.0909016	0.300419	0.116877	0.117772	0.47619	0.490153	0.799723	0.120793	0.122952	2.97619	0.0844979	0.442372	0.117413	0.120052	0.867857	0.351549	0.585188	0.118424	0.122507	2.1	0.147299	0.452056
Metabolism	Metabolism of Terpenoids and Polyketides		Biosynthesis of siderophore group nonribosomal peptides	0.00899294	0.00881065	0.0297619	0.863032	0.998861	0.0126918	0.0105479	8.4	0.00375221	0.0677899	0.00946216	0.00916831	0.0190476	0.89023	0.973379	0.00964293	0.00843165	1.37619	0.240751	0.612196	0.0118491	0.0107748	2.00119	0.157176	0.38645	0.0128238	0.0120396	0.525	0.468717	0.699147
Metabolism	Metabolism of Terpenoids and Polyketides		Biosynthesis of type II polyketide backbone	0	0	0.888889	0.345779	0.998861	0	0	0.0168447	0.896735	0.975131	0	0	0.00178872	0.966265	0.983046	0	0	0.888889	0.345779	0.694157	0	0	0.888889	0.345779	0.585188	0	0	1.125	0.288844	0.561303
Metabolism	Metabolism of Terpenoids and Polyketides		Biosynthesis of type II polyketide products	3.5583e-06	7.74329e-06	0.469974	0.492999	0.998861	0	0	0.197507	0.65674	0.823966	0	0	0.45548	0.499744	0.810632	0	0	0.594821	0.440561	0.784198	0	0	0.309945	0.577714	0.734361	0	0	3.58368	0.0583499	0.268611
Metabolism	Metabolism of Terpenoids and Polyketides		Biosynthesis of vancomycin group antibiotics	0.0612256	0.0634729	0.0583333	0.80915	0.998861	0.060633	0.0610868	0.20119	0.653762	0.823966	0.0584669	0.0588354	0.171429	0.678845	0.86483	0.0575397	0.0562207	2.1	0.147299	0.524385	0.0590934	0.0580188	2.1	0.147299	0.379579	0.0603882	0.0589712	3.47143	0.0624374	0.270551
Metabolism	Metabolism of Terpenoids and Polyketides		Carotenoid biosynthesis	0.00131934	0.00169432	1.62976	0.201736	0.998861	0.000916197	0.00147473	3.60119	0.0577382	0.244485	0.00123093	0.00160567	1.62976	0.201736	0.789778	0.00175607	0.00215732	2.1	0.147299	0.524385	0.00140198	0.00160332	1.71905	0.189816	0.442353	0.00105382	0.00124919	1.45833	0.227195	0.522606
Metabolism	Metabolism of Terpenoids and Polyketides		Geraniol degradation	0.0667178	0.0614284	0.304762	0.580912	0.998861	0.0557096	0.0592427	1.07143	0.300623	0.561854	0.0505019	0.0534833	0.804762	0.369673	0.789778	0.0418509	0.0385804	0.0761905	0.782528	0.933935	0.0382145	0.0455797	2.00119	0.157176	0.38645	0.0542604	0.0492435	5.66786	0.0172786	0.148929
Metabolism	Metabolism of Terpenoids and Polyketides		Limonene and pinene degradation	0.124045	0.11702	0.304762	0.580912	0.998861	0.113059	0.116762	0.144048	0.70429	0.837116	0.108578	0.111003	0.233333	0.629063	0.851984	0.0996983	0.0940561	0.0761905	0.782528	0.933935	0.102211	0.105487	3.34405	0.0674485	0.295555	0.111067	0.105737	2.41071	0.120507	0.402193
Metabolism	Metabolism of Terpenoids and Polyketides		Polyketide sugar unit biosynthesis	0.212255	0.218071	0.00119048	0.972476	0.998861	0.210879	0.210163	0.933333	0.333998	0.57287	0.204156	0.205116	0.344048	0.557502	0.847898	0.199647	0.199161	0.685714	0.407626	0.750594	0.203249	0.20079	1.81071	0.178423	0.41945	0.207909	0.205048	2.1	0.147299	0.452056
Metabolism	Metabolism of Terpenoids and Polyketides		Prenyltransferases	0.319675	0.328743	0.20119	0.653762	0.998861	0.322719	0.321992	0.0107143	0.917558	0.975131	0.318548	0.319098	0.429762	0.512106	0.821135	0.309197	0.308541	0.0964286	0.756158	0.933935	0.3158	0.314535	0	1	1	0.322375	0.318776	1.71905	0.189816	0.473652
Metabolism	Metabolism of Terpenoids and Polyketides		Sesquiterpenoid biosynthesis	0	0	1.125	0.288844	0.998861	0	0	2.31818	0.127869	0.379924	0	0	NA	NA	NA	0	0	NA	NA	NA	0	0	NA	NA	NA	0	0	0.888889	0.345779	0.60169
Metabolism	Metabolism of Terpenoids and Polyketides		Terpenoid backbone biosynthesis	0.616254	0.622029	2.41071	0.120507	0.998861	0.61992	0.618605	0.119048	0.73007	0.856489	0.617756	0.615725	0.00119048	0.972476	0.983046	0.606304	0.604936	0.0761905	0.782528	0.933935	0.612665	0.616522	0.171429	0.678845	0.805002	0.619683	0.616729	0.385714	0.534561	0.751199
Metabolism	Metabolism of Terpenoids and Polyketides		Tetracycline biosynthesis	0.133447	0.128972	0.429762	0.512106	0.998861	0.138423	0.133343	6.87619	0.00873516	0.124591	0.139286	0.136911	1.54286	0.214193	0.789778	0.146921	0.145905	0.525	0.468717	0.797117	0.14215	0.142912	1.37619	0.240751	0.51617	0.139353	0.139457	1.14405	0.284799	0.561303
Metabolism	Metabolism of Terpenoids and Polyketides		Zeatin biosynthesis	0.0506557	0.0513014	1.29643	0.254867	0.998861	0.051338	0.0506578	5.83333	0.0157253	0.13747	0.0508145	0.0499036	5.02976	0.0249153	0.784538	0.0505312	0.0502688	1.45833	0.227195	0.583281	0.0514686	0.0506074	1.07143	0.300623	0.551828	0.0527193	0.0516103	2.62976	0.104877	0.378409
Organismal Systems	Nervous System		Cholinergic synapse	0	0	NA	NA	NA	0	0	NA	NA	NA	0	0	NA	NA	NA	0	0	NA	NA	NA	0	0	NA	NA	NA	0	0	NA	NA	NA
Organismal Systems	Nervous System		Glutamatergic synapse	0.103698	0.103879	0.385714	0.534561	0.998861	0.107779	0.105739	10.0762	0.00150198	0.0407035	0.104937	0.105324	0.0107143	0.917558	0.973379	0.105555	0.105322	0.933333	0.333998	0.685981	0.10634	0.105898	0.57619	0.447809	0.648719	0.105238	0.107233	2.1	0.147299	0.452056
Organismal Systems	Nervous System		Long-term depression	0	0	NA	NA	NA	0	0	NA	NA	NA	0	0	NA	NA	NA	0	0	NA	NA	NA	0	0	NA	NA	NA	0	0	NA	NA	NA
Organismal Systems	Nervous System		Long-term potentiation	0	0	NA	NA	NA	0	0	NA	NA	NA	0	0	NA	NA	NA	0	0	NA	NA	NA	0	0	NA	NA	NA	0	0	NA	NA	NA
Organismal Systems	Nervous System		Neurotrophin signaling pathway	0	0	NA	NA	NA	0	0	NA	NA	NA	0	0	NA	NA	NA	0	0	NA	NA	NA	0	0	NA	NA	NA	0	0	NA	NA	NA
Human Diseases	Neurodegenerative Diseases		Alzheimer's disease	0.049043	0.0502234	4.00476	0.0453719	0.998861	0.0500905	0.0499442	0.233333	0.629063	0.804133	0.0507193	0.0502467	0.0428571	0.835994	0.93297	0.0503219	0.0503673	0.47619	0.490153	0.812862	0.0514261	0.0508627	0.525	0.468717	0.661137	0.0506996	0.0509	1.45833	0.227195	0.522606
Human Diseases	Neurodegenerative Diseases		Amyotrophic lateral sclerosis (ALS)	0.0107164	0.0111474	0.233333	0.629063	0.998861	0.0117675	0.0113096	0.0107143	0.917558	0.975131	0.00980155	0.00941682	0.0761905	0.782528	0.913495	0.00840294	0.00835623	0.144048	0.70429	0.933935	0.0101301	0.00954416	0.00119048	0.972476	0.979788	0.0106234	0.0110517	1.14405	0.284799	0.561303
Human Diseases	Neurodegenerative Diseases		Huntington's disease	0.0241698	0.0249111	0.0107143	0.917558	0.998861	0.0211439	0.0222021	1.45833	0.227195	0.49256	0.0210794	0.0206065	0.267857	0.604773	0.847898	0.0185624	0.0155062	0.804762	0.369673	0.720458	0.0190583	0.0191902	0.867857	0.351549	0.585188	0.0199173	0.0195797	0.804762	0.369673	0.613061
Human Diseases	Neurodegenerative Diseases		Parkinson's disease	0.00107733	0.00119581	1.62976	0.201736	0.998861	0.00118466	0.0010993	0.0047619	0.944984	0.981191	0.00150996	0.00181248	0.525	0.468717	0.79739	0.00160079	0.00146899	0.0761905	0.782528	0.933935	0.00192449	0.0015524	0.344048	0.557502	0.734361	0.00161523	0.00145065	0.0761905	0.782528	0.896717
Human Diseases	Neurodegenerative Diseases		Prion diseases	0.00132841	0.00132897	0.119048	0.73007	0.998861	0.0015731	0.00151356	1.29643	0.254867	0.523249	0.00144189	0.00142231	0.0107143	0.917558	0.973379	0.00166123	0.00125781	3.21905	0.072786	0.413486	0.00171374	0.00146248	2.20119	0.137904	0.379579	0.00161654	0.00175526	1.29643	0.254867	0.531636
Metabolism	Nucleotide Metabolism		Purine metabolism	2.15447	2.16296	0.233333	0.629063	0.998861	2.14904	2.14824	0	1	1	2.15875	2.1445	3.60119	0.0577382	0.784538	2.14884	2.14454	1.71905	0.189816	0.56312	2.17417	2.14334	6.87619	0.00873516	0.279934	2.15066	2.14591	0.804762	0.369673	0.613061
Metabolism	Nucleotide Metabolism		Pyrimidine metabolism	1.85436	1.87159	3.47143	0.0624374	0.998861	1.87828	1.86515	4.42976	0.0353174	0.203639	1.87766	1.85991	2.85833	0.0909016	0.784538	1.86968	1.85752	1.71905	0.189816	0.56312	1.88518	1.88206	1.21905	0.269548	0.539095	1.88665	1.88682	0.525	0.468717	0.699147
Unclassified	Poorly Characterized		Function unknown	1.23619	1.22613	0.344048	0.557502	0.998861	1.21086	1.21987	1.81071	0.178423	0.443601	1.21258	1.21989	0.385714	0.534561	0.837879	1.2	1.20288	1.62976	0.201736	0.566233	1.19092	1.20101	2.74286	0.09769	0.323221	1.22159	1.20301	3.34405	0.0674485	0.277058
Unclassified	Poorly Characterized		General function prediction only	3.6026	3.59878	0.385714	0.534561	0.998861	3.55213	3.56431	0.144048	0.70429	0.837116	3.57306	3.5531	1.37619	0.240751	0.789778	3.5813	3.54866	6.17143	0.012983	0.24698	3.55392	3.5222	4.14405	0.0417812	0.279934	3.55383	3.5324	8.60119	0.00335943	0.133325
Genetic Information Processing	Replication and Repair		Base excision repair	0.443075	0.441389	0.0107143	0.917558	0.998861	0.439002	0.437022	0.429762	0.512106	0.719071	0.434218	0.431425	1.00119	0.317023	0.789778	0.433773	0.431826	1.81071	0.178423	0.55394	0.437655	0.431691	3.47143	0.0624374	0.295555	0.437564	0.432578	1.90476	0.167546	0.461184
Genetic Information Processing	Replication and Repair		Chromosome	1.57993	1.58624	1.62976	0.201736	0.998861	1.60358	1.59915	0.867857	0.351549	0.577393	1.60869	1.60993	1.29643	0.254867	0.789778	1.60838	1.62163	3.21905	0.072786	0.413486	1.61755	1.61982	0.57619	0.447809	0.648719	1.60918	1.62185	4.42976	0.0353174	0.192444
Genetic Information Processing	Replication and Repair		DNA repair and recombination proteins	2.92458	2.93255	0.57619	0.447809	0.998861	2.92027	2.91327	0.57619	0.447809	0.645513	2.92073	2.90999	0.233333	0.629063	0.851984	2.91325	2.90897	0	1	1	2.90979	2.90835	0.0428571	0.835994	0.922002	2.91844	2.91298	0.429762	0.512106	0.727299
Genetic Information Processing	Replication and Repair		DNA replication	0.66353	0.672474	4.87619	0.0272297	0.998861	0.682922	0.674173	9.64286	0.00190089	0.0468311	0.678394	0.671525	2.1	0.147299	0.789778	0.672306	0.670265	0.629762	0.427443	0.781693	0.681407	0.679785	0.267857	0.604773	0.750366	0.680383	0.684386	1.90476	0.167546	0.461184
Genetic Information Processing	Replication and Repair		DNA replication proteins	1.23665	1.24947	3.09643	0.0784643	0.998861	1.27622	1.25816	10.519	0.0011815	0.0407035	1.26468	1.25738	1.90476	0.167546	0.789778	1.26592	1.25908	1.07143	0.300623	0.674507	1.27537	1.2737	0.144048	0.70429	0.827849	1.27033	1.28482	3.73333	0.0533369	0.258926
Genetic Information Processing	Replication and Repair		Homologous recombination	1.00271	1.01159	1.14405	0.284799	0.998861	1.00526	1.00467	0.304762	0.580912	0.771702	1.00382	1.0006	0.0964286	0.756158	0.893933	0.993079	0.988698	0.0428571	0.835994	0.933935	0.996135	0.999969	0.629762	0.427443	0.643565	1.00942	1.00308	0.933333	0.333998	0.598507
Genetic Information Processing	Replication and Repair		Mismatch repair	0.834694	0.848645	2.41071	0.120507	0.998861	0.862558	0.854656	6.34405	0.0117776	0.13747	0.859062	0.858559	0.685714	0.407626	0.789778	0.862719	0.861146	0.0964286	0.756158	0.933935	0.868476	0.864057	0.0428571	0.835994	0.922002	0.860349	0.870293	6.34405	0.0117776	0.133325
Genetic Information Processing	Replication and Repair		Non-homologous end-joining	0.00201456	0.00203623	0.0583333	0.80915	0.998861	0.00195322	0.00228746	1.54286	0.214193	0.475789	0.00204952	0.00248611	1.62976	0.201736	0.789778	0.00228298	0.00398323	3.73333	0.0533369	0.395582	0.0030119	0.00310824	0.525	0.468717	0.661137	0.00217092	0.00252865	3.47143	0.0624374	0.270551
Genetic Information Processing	Replication and Repair		Nucleotide excision repair	0.416792	0.417353	0.429762	0.512106	0.998861	0.414273	0.413921	0.0964286	0.756158	0.875722	0.412973	0.41318	0.525	0.468717	0.79739	0.411462	0.413247	0.525	0.468717	0.797117	0.412852	0.413336	0.429762	0.512106	0.703817	0.415113	0.412336	2.30476	0.128978	0.42515
Organismal Systems	Sensory System		Olfactory transduction	0	0	NA	NA	NA	0	0	NA	NA	NA	0	0	NA	NA	NA	0	0	NA	NA	NA	0	0	NA	NA	NA	0	0	NA	NA	NA
Organismal Systems	Sensory System		Phototransduction	0	0	NA	NA	NA	0	0	NA	NA	NA	0	0	NA	NA	NA	0	0	NA	NA	NA	0	0	NA	NA	NA	0	0	NA	NA	NA
Organismal Systems	Sensory System		Phototransduction - fly	0	0	NA	NA	NA	0	0	NA	NA	NA	0	0	0.888889	0.345779	0.789778	0	0	NA	NA	NA	0	0	NA	NA	NA	0	0	NA	NA	NA
Environmental Information Processing	Signal Transduction		Calcium signaling pathway	0	0	NA	NA	NA	0	0	NA	NA	NA	0	0	NA	NA	NA	0	0	1.125	0.288844	0.674507	0	0	1.125	0.288844	0.551828	0	0	NA	NA	NA
Environmental Information Processing	Signal Transduction		ErbB signaling pathway	0	0	NA	NA	NA	0	0	NA	NA	NA	0	0	NA	NA	NA	0	0	NA	NA	NA	0	0	NA	NA	NA	0	0	NA	NA	NA
Environmental Information Processing	Signal Transduction		Hedgehog signaling pathway	0	0	NA	NA	NA	0	0	NA	NA	NA	0	0	NA	NA	NA	0	0	NA	NA	NA	0	0	NA	NA	NA	0	0	NA	NA	NA
Environmental Information Processing	Signal Transduction		MAPK signaling pathway	0	0	NA	NA	NA	0	0	NA	NA	NA	0	0	NA	NA	NA	0	0	NA	NA	NA	0	0	NA	NA	NA	0	0	NA	NA	NA
Environmental Information Processing	Signal Transduction		MAPK signaling pathway - yeast	0.0469793	0.0473686	0.685714	0.407626	0.998861	0.0475592	0.047373	0.744048	0.388367	0.608367	0.0460369	0.0467031	0.0428571	0.835994	0.93297	0.0440023	0.0432647	0.0964286	0.756158	0.933935	0.0454277	0.0446231	0.144048	0.70429	0.827849	0.0469772	0.0470708	0.0107143	0.917558	0.949566
Environmental Information Processing	Signal Transduction		Notch signaling pathway	0	0	NA	NA	NA	0	0	NA	NA	NA	0	0	NA	NA	NA	0	0	NA	NA	NA	0	0	NA	NA	NA	0	0	NA	NA	NA
Environmental Information Processing	Signal Transduction		Phosphatidylinositol signaling system	0.074667	0.0757671	0.685714	0.407626	0.998861	0.0745704	0.0753386	3.73333	0.0533369	0.236956	0.0773866	0.0766404	1.00119	0.317023	0.789778	0.0750643	0.0764821	1.90476	0.167546	0.538974	0.0756516	0.0758499	0.233333	0.629063	0.766313	0.0768103	0.0757742	0.304762	0.580912	0.779415
Environmental Information Processing	Signal Transduction		TGF-beta signaling pathway	0	0	NA	NA	NA	0	0	NA	NA	NA	0	0	NA	NA	NA	0	0	NA	NA	NA	0	0	NA	NA	NA	0	0	NA	NA	NA
Environmental Information Processing	Signal Transduction		Two-component system	1.57547	1.58025	0.171429	0.678845	0.998861	1.53688	1.58222	12.3857	0.000432631	0.0407035	1.5587	1.56945	2.85833	0.0909016	0.784538	1.51971	1.53905	2.62976	0.104877	0.500041	1.49803	1.56428	6.00119	0.0142962	0.279934	1.55504	1.53568	0.933333	0.333998	0.598507
Environmental Information Processing	Signal Transduction		VEGF signaling pathway	0	0	NA	NA	NA	0	0	0.888889	0.345779	0.577393	0	0	NA	NA	NA	0	0	NA	NA	NA	0	0	0.888889	0.345779	0.585188	0	0	NA	NA	NA
Environmental Information Processing	Signal Transduction		Wnt signaling pathway	0	0	NA	NA	NA	0	0	NA	NA	NA	0	0	NA	NA	NA	0	0	NA	NA	NA	0	0	NA	NA	NA	0	0	NA	NA	NA
Environmental Information Processing	Signal Transduction		mTOR signaling pathway	0	0	NA	NA	NA	0	0	NA	NA	NA	0	0	NA	NA	NA	0	0	NA	NA	NA	0	0	NA	NA	NA	0	0	NA	NA	NA
Environmental Information Processing	Signaling Molecules and Interaction		Bacterial toxins	0.0923623	0.0944929	0.0047619	0.944984	0.998861	0.10254	0.0988832	6.17143	0.012983	0.13747	0.102235	0.101296	1.90476	0.167546	0.789778	0.106066	0.106665	0	1	1	0.109221	0.104108	2.51905	0.112478	0.354638	0.101779	0.10567	5.02976	0.0249153	0.170574
Environmental Information Processing	Signaling Molecules and Interaction		CAM ligands	0	0	NA	NA	NA	0	0	NA	NA	NA	0	0	NA	NA	NA	0	0	NA	NA	NA	0	0	NA	NA	NA	0	0	NA	NA	NA
Environmental Information Processing	Signaling Molecules and Interaction		Cellular antigens	0.0271555	0.0278594	0.385714	0.534561	0.998861	0.0270813	0.026267	0.744048	0.388367	0.608367	0.0214449	0.0219011	0.00119048	0.972476	0.983046	0.019792	0.0169195	1.14405	0.284799	0.674507	0.022382	0.0220906	1.00119	0.317023	0.570215	0.0259267	0.0238883	1.29643	0.254867	0.531636
Environmental Information Processing	Signaling Molecules and Interaction		Cytokine-cytokine receptor interaction	0	0	NA	NA	NA	0	0	NA	NA	NA	0	0	NA	NA	NA	0	0	NA	NA	NA	0	0	NA	NA	NA	0	0	NA	NA	NA
Environmental Information Processing	Signaling Molecules and Interaction		Cytokine receptors	0	0	NA	NA	NA	0	0	NA	NA	NA	0	0	NA	NA	NA	0	0	NA	NA	NA	0	0	NA	NA	NA	0	0	NA	NA	NA
Environmental Information Processing	Signaling Molecules and Interaction		ECM-receptor interaction	0	0	NA	NA	NA	0	0	NA	NA	NA	0	0	NA	NA	NA	0	0	NA	NA	NA	0	0	NA	NA	NA	0	0	NA	NA	NA
Environmental Information Processing	Signaling Molecules and Interaction		GTP-binding proteins	0	0	NA	NA	NA	0	0	NA	NA	NA	0	0	NA	NA	NA	0	0	NA	NA	NA	0	0	NA	NA	NA	0	0	NA	NA	NA
Environmental Information Processing	Signaling Molecules and Interaction		G protein-coupled receptors	0	0	NA	NA	NA	0	0	NA	NA	NA	0	0	NA	NA	NA	0	0	NA	NA	NA	0	0	NA	NA	NA	0	0	NA	NA	NA
Environmental Information Processing	Signaling Molecules and Interaction		Glycan bindng proteins	0	0	NA	NA	NA	0	0	NA	NA	NA	0	0	NA	NA	NA	0	0	NA	NA	NA	0	0	NA	NA	NA	0	0	NA	NA	NA
Environmental Information Processing	Signaling Molecules and Interaction		Ion channels	0.00297348	0.00261295	0.629762	0.427443	0.998861	0.00331981	0.00324328	0.0107143	0.917558	0.975131	0.00472325	0.00319515	4.28571	0.0384339	0.784538	0.00596599	0.00355418	8.80476	0.00300445	0.160438	0.00573441	0.00464204	2.85833	0.0909016	0.316385	0.00462848	0.00476588	0.00119048	0.972476	0.987266
Environmental Information Processing	Signaling Molecules and Interaction		Neuroactive ligand-receptor interaction	0	0	NA	NA	NA	0	0	2.31818	0.127869	0.379924	0	0	NA	NA	NA	0	0	NA	NA	NA	0	0	NA	NA	NA	0	0	0.888889	0.345779	0.60169
Genetic Information Processing	Transcription		Basal transcription factors	0.0103495	0.00931185	0.0107143	0.917558	0.998861	0.00664431	0.00840223	0.933333	0.333998	0.57287	0.00624412	0.00631486	0.267857	0.604773	0.847898	0.00501164	0.00354489	0.171429	0.678845	0.933935	0.00311617	0.00526725	2.97619	0.0844979	0.30602	0.0068542	0.00501734	7.24286	0.00711836	0.133325
Genetic Information Processing	Transcription		RNA polymerase	0.17077	0.171626	1.45833	0.227195	0.998861	0.173664	0.17293	0.685714	0.407626	0.613704	0.176182	0.174748	1.00119	0.317023	0.789778	0.176313	0.175639	0.144048	0.70429	0.933935	0.176239	0.175347	0.57619	0.447809	0.648719	0.173793	0.174538	2.41071	0.120507	0.402193
Genetic Information Processing	Transcription		Spliceosome	0	0	NA	NA	NA	0	0	NA	NA	NA	0	0	NA	NA	NA	0	0	NA	NA	NA	0	0	NA	NA	NA	0	0	NA	NA	NA
Genetic Information Processing	Transcription		Transcription factors	1.55622	1.52958	0.0761905	0.782528	0.998861	1.5836	1.58554	0.233333	0.629063	0.804133	1.65986	1.63612	0.304762	0.580912	0.847898	1.69713	1.73732	1.45833	0.227195	0.583281	1.69435	1.66608	0.233333	0.629063	0.766313	1.59495	1.64052	1.90476	0.167546	0.461184
Genetic Information Processing	Transcription		Transcription machinery	1.12056	1.13624	2.74286	0.09769	0.998861	1.15615	1.14262	2.85833	0.0909016	0.300419	1.12538	1.14663	4.00476	0.0453719	0.784538	1.10296	1.12246	2.41071	0.120507	0.524385	1.12633	1.14554	4.725	0.0297272	0.279934	1.13992	1.15387	1.45833	0.227195	0.522606
Genetic Information Processing	Translation		Aminoacyl-tRNA biosynthesis	1.24787	1.24869	0.57619	0.447809	0.998861	1.24452	1.24594	1.90476	0.167546	0.443601	1.2499	1.24718	0.0428571	0.835994	0.93297	1.2477	1.25261	0.119048	0.73007	0.933935	1.24834	1.25106	1.14405	0.284799	0.549108	1.25568	1.24817	1.62976	0.201736	0.494161
Genetic Information Processing	Translation		RNA transport	0.162784	0.160061	0.629762	0.427443	0.998861	0.156119	0.159159	6.17143	0.012983	0.13747	0.160288	0.162181	0.744048	0.388367	0.789778	0.16431	0.163859	0.233333	0.629063	0.907891	0.159133	0.157487	0.00119048	0.972476	0.979788	0.155385	0.154541	1.07143	0.300623	0.561303
Genetic Information Processing	Translation		Ribosome	2.43131	2.44922	3.21905	0.072786	0.998861	2.46422	2.45927	1.37619	0.240751	0.499314	2.47469	2.46324	2.85833	0.0909016	0.784538	2.45961	2.45725	0.385714	0.534561	0.829812	2.47913	2.47331	0.57619	0.447809	0.648719	2.47494	2.47972	1.37619	0.240751	0.522606
Genetic Information Processing	Translation		Ribosome Biogenesis	1.52537	1.52325	0.119048	0.73007	0.998861	1.52244	1.52095	0	1	1	1.51454	1.51951	0.00119048	0.972476	0.983046	1.50451	1.50951	0.685714	0.407626	0.750594	1.509	1.51605	2.41071	0.120507	0.362876	1.52565	1.51745	0.629762	0.427443	0.66353
Genetic Information Processing	Translation		Ribosome biogenesis in eukaryotes	0.0546179	0.0545603	0.0047619	0.944984	0.998861	0.0526526	0.0535068	0.57619	0.447809	0.645513	0.0518313	0.0523703	0.344048	0.557502	0.847898	0.0509557	0.0501724	0.744048	0.388367	0.735419	0.0501474	0.051448	1.21905	0.269548	0.539095	0.0531742	0.0515013	4.42976	0.0353174	0.192444
Genetic Information Processing	Translation		Translation factors	0.572159	0.580821	0.685714	0.407626	0.998861	0.573078	0.572921	0.00119048	0.972476	0.990755	0.571203	0.568748	0.0583333	0.80915	0.932863	0.563452	0.562098	0.0583333	0.80915	0.933935	0.569011	0.568918	0.0107143	0.917558	0.960569	0.572914	0.569719	0.685714	0.407626	0.651713
Genetic Information Processing	Translation		mRNA surveillance pathway	0	0	0.0160985	0.899036	0.998861	0	0	0.0152033	0.901868	0.975131	0	0	0.176972	0.673989	0.86483	0	0	0.888889	0.345779	0.694157	0	0	3.89203	0.0485157	0.280655	0	0	0.994944	0.318537	0.590621
Cellular Processes	Transport and Catabolism		Endocytosis	2.94938e-06	0	0.972985	0.323937	0.998861	0	0	1.15361	0.282794	0.547379	0	0	0.269515	0.603658	0.847898	0	0	0.594821	0.440561	0.784198	0	0	5.01677	0.025103	0.279934	0	0	1.77757	0.182448	0.472949
Cellular Processes	Transport and Catabolism		Lysosome	0.0742822	0.0782909	0.144048	0.70429	0.998861	0.0767529	0.0782312	0.57619	0.447809	0.645513	0.0705887	0.0645039	0.933333	0.333998	0.789778	0.0677286	0.0618076	3.34405	0.0674485	0.413486	0.0735539	0.0707839	1.14405	0.284799	0.549108	0.0733585	0.0765237	0.804762	0.369673	0.613061
Cellular Processes	Transport and Catabolism		Peroxisome	0.184896	0.19011	0.20119	0.653762	0.998861	0.180874	0.185115	1.37619	0.240751	0.499314	0.176728	0.178087	0.304762	0.580912	0.847898	0.170506	0.167232	0.00119048	0.972476	0.987266	0.172486	0.175549	1.37619	0.240751	0.51617	0.178436	0.175591	0.47619	0.490153	0.70741
Cellular Processes	Transport and Catabolism		Phagosome	0	0	NA	NA	NA	0	0	NA	NA	NA	0	0	0.888889	0.345779	0.789778	0	0	NA	NA	NA	0	0	NA	NA	NA	0	0	NA	NA	NA
Metabolism	Xenobiotics Biodegradation and Metabolism		1,1,1-Trichloro-2,2-bis(4-chlorophenyl)ethane (DDT) degradation	1.61194e-05	1.70715e-05	0.0376574	0.846133	0.998861	1.71395e-05	1.46254e-05	0.019212	0.88976	0.972792	4.63026e-05	3.73562e-05	0.304762	0.580912	0.847898	2.82724e-05	2.13888e-05	3.34456	0.0674276	0.413486	5.76503e-05	4.04719e-05	0.452748	0.501033	0.695735	4.09004e-05	2.97481e-05	1.07208	0.300475	0.561303
Metabolism	Xenobiotics Biodegradation and Metabolism		Aminobenzoate degradation	0.134212	0.12799	0.20119	0.653762	0.998861	0.124186	0.123821	0.0583333	0.80915	0.906114	0.116051	0.115111	0.0428571	0.835994	0.93297	0.108719	0.103679	1.07143	0.300623	0.674507	0.112877	0.113354	0.0107143	0.917558	0.960569	0.120341	0.113266	3.86786	0.0492193	0.252722
Metabolism	Xenobiotics Biodegradation and Metabolism		Atrazine degradation	0.015296	0.0154354	0.0583333	0.80915	0.998861	0.016689	0.0175099	0.47619	0.490153	0.69183	0.0177373	0.0195299	0.233333	0.629063	0.851984	0.0178589	0.0191989	1.07143	0.300623	0.674507	0.020271	0.0200098	0.0428571	0.835994	0.922002	0.0175374	0.0194442	2.51905	0.112478	0.390023
Metabolism	Xenobiotics Biodegradation and Metabolism		Benzoate degradation	0.235523	0.236499	0.119048	0.73007	0.998861	0.232106	0.235494	0.304762	0.580912	0.771702	0.230359	0.227697	0.00119048	0.972476	0.983046	0.230291	0.225928	0.344048	0.557502	0.836253	0.228501	0.233143	0.385714	0.534561	0.723547	0.229258	0.229008	0.0761905	0.782528	0.896717
Metabolism	Xenobiotics Biodegradation and Metabolism		Bisphenol degradation	0.0755039	0.0730608	0.525	0.468717	0.998861	0.0762488	0.0748713	5.34405	0.0207931	0.158245	0.0737916	0.0739481	0.0047619	0.944984	0.983046	0.0754416	0.0757041	0.0428571	0.835994	0.933935	0.0752405	0.0753472	0.0583333	0.80915	0.914988	0.0746134	0.0744748	0.144048	0.70429	0.858655
Metabolism	Xenobiotics Biodegradation and Metabolism		Caprolactam degradation	0.0373645	0.0321122	0.304762	0.580912	0.998861	0.0302044	0.0321998	0.344048	0.557502	0.763046	0.0267858	0.027836	0.20119	0.653762	0.856336	0.0223379	0.0171764	0.385714	0.534561	0.829812	0.0212441	0.0238997	1.29643	0.254867	0.537829	0.0288231	0.0239422	4.725	0.0297272	0.184585
Metabolism	Xenobiotics Biodegradation and Metabolism		Chloroalkane and chloroalkene degradation	0.241468	0.234417	0.267857	0.604773	0.998861	0.23876	0.241373	1.90476	0.167546	0.443601	0.237463	0.245692	9.01071	0.00268402	0.74884	0.234151	0.246759	7.81071	0.00519374	0.173341	0.227555	0.237884	6.34405	0.0117776	0.279934	0.23882	0.236047	1.29643	0.254867	0.531636
Metabolism	Xenobiotics Biodegradation and Metabolism		Chlorocyclohexane and chlorobenzene degradation	0.0155436	0.0133796	0.744048	0.388367	0.998861	0.0124305	0.0126852	0.20119	0.653762	0.823966	0.0116212	0.0111148	0.0428571	0.835994	0.93297	0.0106359	0.0097831	0.344048	0.557502	0.836253	0.00938972	0.00964065	0.0297619	0.863032	0.940213	0.0119446	0.00970241	7.81071	0.00519374	0.133325
Metabolism	Xenobiotics Biodegradation and Metabolism		Dioxin degradation	0.0533721	0.05368	0.0964286	0.756158	0.998861	0.0539133	0.0552337	3.09643	0.0784643	0.287349	0.0585299	0.0578549	0.629762	0.427443	0.789778	0.0618046	0.0640651	1.00119	0.317023	0.67716	0.0594808	0.0603109	0.0190476	0.89023	0.954327	0.0565635	0.0563383	0.0190476	0.89023	0.949566
Metabolism	Xenobiotics Biodegradation and Metabolism		Drug metabolism - cytochrome P450	0.02806	0.0255659	0.233333	0.629063	0.998861	0.0232847	0.0238943	0.0583333	0.80915	0.906114	0.0212348	0.0226314	2.51905	0.112478	0.784538	0.0230276	0.0224999	0.0297619	0.863032	0.940528	0.0179988	0.0194928	1.07143	0.300623	0.551828	0.0232362	0.0193868	5.66786	0.0172786	0.148929
Metabolism	Xenobiotics Biodegradation and Metabolism		Drug metabolism - other enzymes	0.293546	0.302305	0.429762	0.512106	0.998861	0.304003	0.301476	1.62976	0.201736	0.463309	0.304695	0.301829	5.02976	0.0249153	0.784538	0.304952	0.299852	4.00476	0.0453719	0.395582	0.317009	0.307887	3.21905	0.072786	0.295555	0.308284	0.31112	2.74286	0.09769	0.357304
Metabolism	Xenobiotics Biodegradation and Metabolism		Ethylbenzene degradation	0.0517589	0.0523719	0.0107143	0.917558	0.998861	0.0521438	0.0501065	1.71905	0.189816	0.455222	0.0468329	0.046887	0.0107143	0.917558	0.973379	0.0469674	0.0439358	0.171429	0.678845	0.933935	0.0473698	0.0485733	0.57619	0.447809	0.648719	0.0485259	0.0484308	0.0297619	0.863032	0.940528
Metabolism	Xenobiotics Biodegradation and Metabolism		Fluorobenzoate degradation	0.00895096	0.00737393	0.304762	0.580912	0.998861	0.0057552	0.00717474	1.14405	0.284799	0.547379	0.00514564	0.00588836	1.00119	0.317023	0.789778	0.00380457	0.00280686	0.233333	0.629063	0.907891	0.00238997	0.00425506	2.00119	0.157176	0.38645	0.00556248	0.00404011	9.42976	0.00213492	0.133325
Metabolism	Xenobiotics Biodegradation and Metabolism		Metabolism of xenobiotics by cytochrome P450	0.0300974	0.0279726	0.267857	0.604773	0.998861	0.0249849	0.0257692	0.0761905	0.782528	0.89103	0.0229152	0.0237919	1.54286	0.214193	0.789778	0.02401	0.0235708	0.00119048	0.972476	0.987266	0.0190861	0.0208239	1.21905	0.269548	0.539095	0.0250059	0.0210094	6.34405	0.0117776	0.133325
Metabolism	Xenobiotics Biodegradation and Metabolism		Naphthalene degradation	0.135005	0.134854	0.0297619	0.863032	0.998861	0.13704	0.136488	0.0047619	0.944984	0.981191	0.135302	0.137861	4.28571	0.0384339	0.784538	0.136258	0.139254	1.62976	0.201736	0.566233	0.136314	0.139416	3.73333	0.0533369	0.29172	0.136307	0.136573	0	1	1
Metabolism	Xenobiotics Biodegradation and Metabolism		Nitrotoluene degradation	0.0974449	0.101719	0.00119048	0.972476	0.998861	0.117648	0.112555	1.45833	0.227195	0.49256	0.112675	0.119371	0.867857	0.351549	0.789778	0.11744	0.119363	1.21905	0.269548	0.660268	0.113965	0.122214	0.385714	0.534561	0.723547	0.109756	0.120923	1.71905	0.189816	0.473652
Metabolism	Xenobiotics Biodegradation and Metabolism		Polycyclic aromatic hydrocarbon degradation	0.0749542	0.0769918	0.0190476	0.89023	0.998861	0.0825716	0.0783962	3.34405	0.0674485	0.268802	0.0830545	0.0813108	2.51905	0.112478	0.784538	0.0922465	0.0883351	3.73333	0.0533369	0.395582	0.0924674	0.0862939	4.725	0.0297272	0.279934	0.0831063	0.0852609	0.629762	0.427443	0.66353
Metabolism	Xenobiotics Biodegradation and Metabolism		Styrene degradation	0.0234052	0.0208916	1.71905	0.189816	0.998861	0.0190214	0.0198893	0.344048	0.557502	0.763046	0.0184466	0.0183177	1.00119	0.317023	0.789778	0.0169903	0.0168252	0.0761905	0.782528	0.933935	0.0163772	0.0164557	0.304762	0.580912	0.734361	0.0178577	0.0159698	8.80476	0.00300445	0.133325
Metabolism	Xenobiotics Biodegradation and Metabolism		Toluene degradation	0.0979963	0.0946089	0.20119	0.653762	0.998861	0.0864288	0.0890396	0.144048	0.70429	0.837116	0.0780529	0.0807987	0.119048	0.73007	0.885606	0.0706387	0.0616538	1.54286	0.214193	0.566233	0.07184	0.074501	0.0761905	0.782528	0.888633	0.0862907	0.0758435	5.83333	0.0157253	0.148929
Metabolism	Xenobiotics Biodegradation and Metabolism		Xylene degradation	0.0527268	0.0527553	0.171429	0.678845	0.998861	0.0530749	0.0541404	2.41071	0.120507	0.371108	0.0574188	0.05647	0.0428571	0.835994	0.93297	0.0593806	0.0625193	2.00119	0.157176	0.524574	0.0577506	0.0584723	0.744048	0.388367	0.615872	0.0548865	0.0553425	0.0190476	0.89023	0.949566
