# Supplementary material for: The Effects of Weaning Methods on Gut Microbiota Composition and Horse Physiology
Source: Front Physiol. 2017 Jul 25;8:535. doi: 10.3389/fphys.2017.00535 (PMC5524898; doi:10.3389/fphys.2017.00535)
Supplement: Table S8 — Differences in the relative abundance of gut genera across time. We performed a Kruskal–Wallis test with the Benjamin–Hochberg multiple correction hoc test. The average percentage of each genus in each time point is indicated. Genera with relative low abundance that were invariable between time points are not detailed. [file Table8.xls]

## Sheet: Table_S4.txt
Table S8. Differences in relative abundance of genera across time. Genera with relative low abundance that were invariable between time are not detailed.
Genera	Total % d-30	Total % d0	Total % d3	Total % d5	Total % d7	Total % d30	p.value[d-30-d0]	fdr[d-30-d0]	p.value[d0->d3]	fdr[d0->d3]	p.value[d3->d5]	fdr[d3->d5]	p.value[d5->d7]	fdr[d5->d7]	p.value[d7->d30]	fdr[d7->d30]
Agreia	0	0	0	0	0.00510809	0	0.404828	0.573834	0.956726	0.96337	0.680863	0.871982	0.00215155	0.061443	0.000284777	0.0103944
Rhizobium	0	0	0	0	0.00539506	0	0.0024906	0.0113634	0.560444	0.681144	0.485896	0.832403	0.000225343	0.011592	0.000148031	0.00946453
Pseudomonas	0.0269265	0	0	0	0	0	1.11951e-11	2.72413e-10	0.569523	0.682487	1	1	0.569523	0.881843	0.593145	0.779238
Lactococcus	0.15913	0	0	0	0	0	5.22495e-14	3.81421e-12	0.320951	0.493484	0.71444	0.887722	0.160385	0.532876	0.331753	0.629039
Escherichia/Shigella	0	0	0.001017	0	0	0	0.510783	0.656229	0.00116506	0.00804444	0.207844	0.583562	0.779403	0.990247	0.543894	0.763544
Microbacterium	0	0	0.00105528	0	0.00447861	0	0.646634	0.755269	0.589218	0.7003	0.0601332	0.337671	0.000115789	0.011592	0.000999512	0.0182411
Anaerosporobacter	0.00448541	0	0.00238328	0.00107812	0	0	0.39131	0.565656	0.911259	0.943804	0.625045	0.871982	0.217843	0.563294	0.50938	0.751206
unclassified_Gammaproteobacteria	0	0	0.00334853	0	0	0	0.160385	0.330047	1.01766e-05	0.000182041	0.38765	0.759996	0.110486	0.46794	0.419563	0.672575
Pelospora	0.0100427	0.00909597	0.00795092	0.00550686	0.00294145	0	0.751827	0.813087	0.833301	0.895027	0.165088	0.520375	0.305968	0.636966	0.128847	0.447895
Candidatus_Endomicrobium	0.00930458	0.00415459	0.00843618	0.00477845	0.00488625	0	0.278758	0.477778	0.10082	0.25205	0.0557537	0.325602	0.305968	0.636966	0.220541	0.547142
unclassified_Cystobacteraceae	0.00213803	0.00757274	0.00946919	0.0186302	0.0107002	0	0.625925	0.736976	0.323317	0.493484	0.232219	0.627851	0.429196	0.752257	0.0155216	0.133303
Acholeplasma	0.0257697	0.020137	0.0120476	0.00494077	0.00367346	0	0.21962	0.416422	0.0196776	0.0809177	0.0990386	0.425283	0.643808	0.920206	0.00157282	0.0208757
Clostridium_XlVb	0.0121189	0.00504435	0.014619	0.00834268	0.00777515	0	0.0227694	0.073874	0.0146318	0.0642911	0.168084	0.520375	0.838372	0.996771	0.0205411	0.146041
Clostridium_XVIII	0	0	0	0	0	0.00113932	0.467407	0.626068	0.72195	0.799105	0.220108	0.606335	0.219302	0.563294	0.585813	0.779238
Anaerobiospirillum	0	0	0	0	0.000944965	0.00150875	0.24022	0.438401	0.153216	0.327548	0.652571	0.871982	0.222971	0.563294	0.423814	0.672575
Subdivision5_genera_incertae_sedis	0	0	0	0	0	0.00211957	0.239434	0.438401	0.499609	0.643932	0.66973	0.871982	0.166524	0.532876	0.397713	0.672575
Corynebacterium	0	0	0.0229827	0.024142	0.0100115	0.00215933	0.398001	0.569687	5.2679e-07	2.27671e-05	0.815709	0.937744	0.000241499	0.011592	0.207502	0.531496
Succinatimonas	0	0.00719466	0.0534267	0.0446422	0.0113019	0.00220819	9.23359e-05	0.000674052	2.42477e-05	0.000290216	0.749605	0.907693	0.0162952	0.23465	0.194585	0.50731
Geobacillus	0	0.00496262	0.00130514	0.00321215	0.00391992	0.00287344	2.32172e-07	4.84244e-06	0.0784744	0.210718	0.443077	0.798632	0.863689	0.996771	0.852438	0.972487
Olsenella	0	0	0.00311787	0.0047006	0.00494708	0.00358942	0.78014	0.837504	0.720052	0.799105	0.263938	0.653134	0.722117	0.95399	0.541721	0.763544
Papillibacter	0	0.00353968	0.00299605	0.00586247	0.000865291	0.00455298	0.160869	0.330047	0.934121	0.953856	0.538953	0.855987	0.165917	0.532876	0.343394	0.635909
unclassified_Marinilabiliaceae	0	0	0	0.00402981	0.00418805	0.00457721	0.543894	0.678706	0.49715	0.643932	0.0364527	0.293469	1	1	0.634752	0.798912
Alistipes	0	0	0.00222714	0.00450641	0.00629736	0.00477438	0.477075	0.633209	0.848238	0.902636	0.203479	0.583562	0.580993	0.887722	0.398449	0.672575
Ruminococcus2	0.0150444	0.0096039	0.0149173	0.0154121	0.00956288	0.00493548	0.025074	0.0778896	0.134792	0.305389	0.689547	0.875425	0.0562	0.353335	0.019895	0.146041
Flavonifractor	0.0174657	0	0.00104484	0.00185206	0.00463042	0.0052049	1.54095e-05	0.000173061	0.275895	0.459826	0.555169	0.855987	0.517023	0.826059	1	1
Clostridium_XI	0	0.00458654	0.00894348	0.0182233	0.0205829	0.00534033	4.78947e-07	7.76959e-06	0.305363	0.493484	0.033582	0.293469	0.936113	0.996771	0.113545	0.40433
Butyrivibrio	0.012859	0.0117958	0.0155266	0.0129752	0.00903413	0.00601361	0.838927	0.879103	0.31672	0.493484	0.86844	0.96788	0.0291301	0.312645	0.671376	0.837785
Eggerthella	0.00715463	0.00689305	0.00449172	0.00439177	0.000865291	0.00658792	0.989929	0.996756	0.781239	0.84537	0.974735	1	0.0470573	0.353335	0.000915518	0.0182411
Moryella	0.00684	0.0103098	0.00287304	0.00454349	0.00459839	0.00687887	0.622089	0.736976	0.0290419	0.109454	0.541586	0.855987	0.831134	0.996771	0.565968	0.772255
Olivibacter	0	0.00155948	0	0.00265498	0.00502162	0.00785489	0.043373	0.115136	0.251201	0.438284	0.11562	0.454573	0.213734	0.563294	0.885895	0.972487
Sutterella	0.00691398	0.0088966	0.0108927	0.00966999	0.00793182	0.00986186	0.512398	0.656229	0.744078	0.817358	0.906633	0.987824	0.661183	0.920206	0.582735	0.779238
Succinivibrio	0	0.00591613	0.0102969	0.00389055	0.00493311	0.010491	5.49327e-05	0.000445565	0.0869226	0.225067	0.104224	0.434764	0.835543	0.996771	0.0927838	0.380864
Acetanaerobacterium	0.0042932	0.0120676	0.00640957	0.00878664	0.00879513	0.0111203	0.00286538	0.0126771	0.0830458	0.218939	0.402547	0.76327	0.877194	0.996771	0.542664	0.763544
Clostridium_III	0.00736527	0.0226896	0.0229814	0.00972085	0.0137877	0.0167209	0.027	0.0821249	0.526729	0.652784	0.0525537	0.325602	0.433593	0.752257	0.752227	0.907645
Adlercreutzia	0.0486529	0.0427472	0.0222612	0.0203793	0.0207745	0.0168505	0.313729	0.508551	0.00020696	0.00176525	0.496021	0.832403	0.806214	0.996771	0.53563	0.763544
unclassified_Spirochaetaceae	0.0329588	0.0339132	0.0280863	0.0149623	0.0140109	0.018659	0.681091	0.764918	0.435973	0.590805	0.00400445	0.146163	0.965686	0.996771	0.559327	0.770394
Turicibacter	0.00909639	0.0174159	0.0244765	0.010974	0.0212424	0.0204333	0.169139	0.334444	0.393708	0.539715	0.00705049	0.193134	0.125948	0.495522	0.990187	1
Weissella	0	0	0.0155555	0.00478847	0	0.0237411	0.726003	0.793568	0.00148497	0.00936174	0.303665	0.715082	0.0834945	0.387846	0.000194477	0.00946453
Cellulosilyticum	0.104074	0.0575872	0.0399323	0.0473728	0.0253034	0.0245679	0.0187753	0.0652666	0.139404	0.310979	0.946197	1	0.0226046	0.271255	0.558784	0.770394
Anaerostipes	0	0	0	0	0	0.0247221	0.331753	0.508551	0.335834	0.496897	0.0096971	0.193134	0.144576	0.520473	0.158071	0.463739
Faecalibacterium	0.00877325	0.00689305	0.0144588	0.023919	0.0227486	0.0247355	0.925046	0.951103	0.0115783	0.0524641	0.0547839	0.325602	0.745106	0.96874	0.907221	0.978899
Parasutterella	0.0261022	0.0291567	0.0538866	0.0448655	0.0310892	0.02492	0.495893	0.652256	0.00659072	0.0308276	0.717474	0.887722	0.0436162	0.34893	0.13614	0.451736
Bacillus	0	0.03313	0.0170107	0.0186129	0.0197356	0.0253141	5.45734e-13	2.6559e-11	9.07724e-05	0.000940143	0.390409	0.759996	0.261717	0.579805	0.414606	0.672575
Syntrophomonas	0.0126288	0.0173617	0.00651634	0.00896906	0.0172753	0.0273911	0.281431	0.477778	0.030632	0.111041	0.612409	0.871982	0.213242	0.563294	0.0884299	0.379729
Butyricicoccus	0.0100427	0.0142806	0.0355994	0.0277798	0.0261516	0.0278379	0.842975	0.879103	0.00254839	0.0142122	0.801367	0.930159	0.936443	0.996771	0.878106	0.972487
Dorea	0.0293236	0.0496657	0.0645984	0.0597069	0.0562251	0.0312754	0.0676119	0.164522	0.0702499	0.195889	0.554271	0.855987	0.488303	0.803054	0.261576	0.593207
Robinsoniella	0.0502136	0.0587281	0.0469997	0.0446401	0.0405451	0.0313933	0.0431092	0.115136	0.210132	0.395704	0.128274	0.4682	0.965986	0.996771	0.156563	0.463739
Anaerofustis	0.0445965	0.0513079	0.0395184	0.0325961	0.0502957	0.034295	0.610724	0.730867	0.156441	0.327548	0.457962	0.812816	0.0676119	0.387846	0.161991	0.463739
unclassified_Sutterellaceae	0.0269814	0.0412981	0.0321239	0.0297097	0.0256149	0.0344155	0.0235243	0.074664	0.311563	0.493484	0.830036	0.94676	0.195575	0.563255	0.251362	0.582521
Campylobacter	0.0234455	0.00874452	0.0666705	0.0371971	0.082816	0.0395528	0.211555	0.406408	2.60193e-05	0.000290216	0.110816	0.449419	0.013686	0.218977	0.0398913	0.237777
Pseudoflavonifractor	0.0595323	0.0771732	0.0851023	0.0667806	0.0505243	0.0427094	0.136847	0.298204	0.0992148	0.25205	0.0436162	0.303236	0.030396	0.312645	0.955983	1
Bacteroides	0.0759301	0.0723061	0.0446646	0.0291115	0.0286288	0.0458389	0.692023	0.771263	0.00389379	0.0201643	0.142706	0.496072	0.690154	0.920206	0.0859408	0.379729
Denitrobacterium	0.192666	0.0471168	0.01868	0.021421	0.0248367	0.0466324	2.732e-12	9.9718e-11	0.000187712	0.00170114	0.801406	0.930159	0.329246	0.636966	0.00249427	0.0280125
unclassified_Peptococcaceae	0.0820597	0.100015	0.118678	0.13974	0.1287	0.0508198	0.587452	0.714733	0.124262	0.295377	0.168679	0.520375	0.65639	0.920206	3.76218e-05	0.00549279
unclassified_Erysipelotrichaceae	0.0892967	0.0570629	0.0539001	0.050576	0.0666541	0.0532943	0.00131891	0.00664005	0.506264	0.643932	0.490755	0.832403	0.0431092	0.34893	0.285166	0.610067
Sphingomonas	0.0772909	0.0668739	0.0593912	0.0639178	0.0673796	0.0607549	0.313729	0.508551	0.356732	0.507119	0.80274	0.930159	0.907851	0.996771	0.878946	0.972487
Erysipelotrichaceae_incertae_sedis	0.0260472	0.0214565	0.0382789	0.0648829	0.110663	0.0683516	0.183167	0.356565	0.00161852	0.00977856	0.351238	0.749592	0.173359	0.539146	0.329486	0.629039
Sarcina	0.0192677	0.0307479	0.0458958	0.0742923	0.0796635	0.0745871	0.379742	0.555649	0.0294394	0.109454	0.0683405	0.356347	0.490755	0.803054	0.759116	0.90845
Eubacterium	0.0401308	0.0627937	0.0655727	0.103228	0.172052	0.0747704	0.0285616	0.0851019	0.196998	0.38601	0.0279146	0.293469	0.285166	0.62218	0.0204378	0.146041
Gordonibacter	0.304953	0.119642	0.0843268	0.0777475	0.0866408	0.096285	2.19889e-14	3.21037e-12	0.0594151	0.17582	0.24318	0.63292	0.253251	0.579805	0.445781	0.699828
Coprococcus	0.111301	0.104295	0.0978834	0.129945	0.127145	0.122669	0.554271	0.685793	0.692023	0.777856	0.157511	0.520375	0.783946	0.990247	0.621511	0.789049
unclassified_Eubacteriaceae	0.043349	0.068984	0.0539192	0.0730697	0.105254	0.126859	0.0525494	0.1346	0.116414	0.285924	0.251434	0.63292	0.0548673	0.353335	0.936443	0.99073
Sporobacter	0.134041	0.155073	0.13658	0.106841	0.127768	0.130383	0.0594151	0.149562	0.196998	0.38601	0.0657902	0.355754	0.390563	0.740014	0.882984	0.972487
Bilophila	0.117477	0.165508	0.182396	0.151778	0.132393	0.139511	2.73034e-05	0.000234488	0.692023	0.777856	0.0826305	0.377002	0.529995	0.829558	0.995139	1
Pseudoramibacter	0.0611551	0.10876	0.0666976	0.0809457	0.132272	0.169501	0.00930757	0.0367271	0.0364961	0.129072	0.341771	0.744755	0.0564355	0.353335	0.291454	0.610067
Desulfovibrio	0.0743075	0.191336	0.140732	0.114998	0.125235	0.222182	6.23919e-06	7.59102e-05	0.0611195	0.177246	0.290735	0.695858	0.674116	0.920206	0.000868037	0.0182411
Barnesiella	0.414047	0.24761	0.380658	0.313005	0.296457	0.231415	2.13263e-05	0.000207576	0.000910039	0.00659778	0.0942294	0.416894	0.746737	0.96874	0.313729	0.629039
Acinetobacter	0	0.288067	0.199845	0.139454	0.199331	0.238079	9.25425e-12	2.70224e-10	1.12991e-05	0.000182041	0.164893	0.520375	0.127322	0.495522	0.104406	0.390852
Pseudobutyrivibrio	0.237862	0.253336	0.178826	0.22409	0.247218	0.244903	0.460509	0.62254	2.41424e-05	0.000290216	0.0381912	0.293469	0.965986	0.996771	0.80274	0.937601
Clostridium_sensu_stricto	0.0420308	0.120595	0.262523	0.443691	0.367679	0.311099	0.00145787	0.00709497	0.0175356	0.074784	0.0152669	0.222896	0.24818	0.579805	0.995139	1
Anaeroplasma	0.21818	0.267406	0.193747	0.188799	0.234477	0.369055	0.040588	0.113958	0.00581834	0.028122	0.538028	0.855987	0.0431092	0.34893	0.00114923	0.0186431
Acetivibrio	0.291036	0.289545	0.359273	0.329591	0.398801	0.376915	0.80274	0.855475	0.133613	0.305389	0.630156	0.871982	0.0741981	0.387846	0.498478	0.750286
Mogibacterium	0.341736	0.310556	0.367688	0.355228	0.433832	0.391593	0.24818	0.447337	0.157511	0.327548	0.710102	0.887722	0.0529823	0.353335	0.344088	0.635909
Roseburia	0.321367	0.404879	0.358641	0.459024	0.413341	0.426907	0.0082296	0.0333756	0.313729	0.493484	0.00172829	0.126165	0.0826305	0.387846	0.80274	0.937601
Anaerovibrio	0.0314854	0.137541	0.284515	0.534707	0.380697	0.500012	3.6905e-07	6.73517e-06	1.65529e-06	4.00028e-05	0.0119055	0.193134	0.0393743	0.34893	0.228601	0.547142
Lactobacillus	0.0909614	0.137372	0.50284	0.858981	0.978571	0.533411	0.0918121	0.216203	9.88685e-07	2.86719e-05	0.00329961	0.146163	0.205687	0.563294	0.000910039	0.0182411
Blautia	0.627815	0.634926	0.763516	1.03258	0.726916	0.685491	0.337873	0.508551	0.118314	0.285924	0.0722022	0.363501	0.157511	0.532876	0.268888	0.594812
unclassified_Coriobacteriaceae	0.718651	0.899791	0.582733	0.480765	0.658803	0.708079	0.000224674	0.00142619	6.28059e-07	2.27671e-05	0.0169427	0.224875	0.0076284	0.156927	0.192755	0.50731
Paludibacter	0.671056	0.730153	0.886057	0.718289	0.757474	0.820059	0.529995	0.672863	0.344088	0.502272	0.0514671	0.325602	0.192755	0.563255	0.878946	0.972487
Rikenella	0.6529	0.777333	0.62427	0.692486	0.753109	0.907451	0.064648	0.159976	0.0270303	0.105929	0.793328	0.930159	0.0992148	0.432937	0.150379	0.463739
Alloprevotella	1.38944	1.10242	1.3525	1.54923	1.09767	0.960134	0.0702499	0.168139	0.0702499	0.195889	0.946573	1	0.319657	0.636966	0.453111	0.703769
Saccharofermentans	1.75801	1.67358	0.975036	1.03361	1.46599	1.03046	0.728343	0.793568	1.075e-07	1.28229e-05	0.8502	0.962241	0.0214829	0.271255	0.279668	0.609426
Paraprevotella	1.07389	0.850909	0.848815	0.874922	1.05518	1.04616	0.130438	0.288546	0.898201	0.936972	0.888565	0.976874	0.0871251	0.392063	0.595887	0.779238
Streptococcus	0.052209	0.183923	0.738602	1.85212	1.92917	1.18633	2.38258e-05	0.00021741	0.00224956	0.0130475	0.205687	0.583562	0.965986	0.996771	0.302089	0.621196
Anaerovorax	1.46862	1.40942	1.41776	1.28359	1.35616	1.32319	0.350374	0.521986	0.692023	0.777856	0.176443	0.525729	0.258392	0.579805	0.80274	0.937601
Clostridium_XlVa	2.24178	2.0002	1.46106	1.4677	1.50732	1.82369	0.0942294	0.216404	8.7009e-06	0.000180233	0.417133	0.780788	0.683048	0.920206	0.101784	0.390852
Clostridium_IV	1.72655	1.68104	1.5463	1.71881	2.15607	1.87347	0.410142	0.575777	0.268888	0.454057	0.124262	0.465187	0.201309	0.563294	0.927191	0.988101
Lachnospiracea_incertae_sedis	2.44006	2.63245	3.27241	3.94888	2.9729	2.20661	0.263604	0.468074	0.00131891	0.00869285	0.0288233	0.293469	0.00256013	0.061443	0.00920977	0.0896418
Oscillibacter	1.84867	2.04294	3.73098	3.39092	3.25934	2.91968	0.438517	0.59835	1.76868e-07	1.28229e-05	0.369662	0.749592	0.490755	0.803054	0.16117	0.463739
unclassified_Porphyromonadaceae	4.19245	3.17797	3.75886	3.59509	3.48028	3.90066	0.0381912	0.109332	0.522023	0.652529	0.356732	0.749592	0.612917	0.919376	0.228601	0.547142
unclassified_Prevotellaceae	5.28019	5.7168	4.59988	4.08543	4.3499	4.92853	0.65639	0.759004	0.0005906	0.00450721	0.040588	0.296292	0.176443	0.539146	0.0418327	0.237777
Fibrobacter	15.2877	9.70253	7.55204	4.32211	4.71663	5.71057	0.00158055	0.00744389	0.0200899	0.0491769	0.0359143	0.293469	0.946573	0.996771	0.0261699	0.166122
Ruminococcus	4.75132	6.74817	4.5953	4.28429	4.85149	5.82423	0.000117326	0.000815693	2.26935e-05	0.000290216	0.66523	0.871982	0.23825	0.57625	0.192755	0.50731
Treponema	8.24864	6.76659	4.96342	4.42833	4.66459	5.83567	0.000124002	0.000822922	0.000377133	0.00303802	0.118314	0.454573	0.403221	0.752257	0.00224956	0.0273697
Prevotella	2.14148	3.02658	3.12089	6.1069	6.19437	5.98735	0.0187753	0.0652666	0.233391	0.417798	0.0317016	0.293469	0.859762	0.996771	0.859762	0.972487
unclassified_Lachnospiraceae	18.3914	16.3981	15.5062	15.8844	13.7422	12.8883	0.000620155	0.00348241	0.0431092	0.138907	0.570748	0.868013	0.000340589	0.0122612	0.522023	0.762154
unclassified_Ruminococcaceae	18.7934	21.8677	25.3708	25.4924	26.696	23.5075	2.20757e-06	2.93005e-05	0.0514671	0.157537	0.369662	0.749592	0.522023	0.826059	0.490755	0.746356
