# Supplementary material for: The Effects of Weaning Methods on Gut Microbiota Composition and Horse Physiology
Source: Front Physiol. 2017 Jul 25;8:535. doi: 10.3389/fphys.2017.00535 (PMC5524898; doi:10.3389/fphys.2017.00535)
Supplement: Table S9 — Differences in KEGG pathway abundances across time. [file Table9.xls]

## Sheet: KEGG_FDR_Time_normalized_heatma
Table S9. Differences in KEGG pathway abundances across time. Pathways values across time are represented as %, where normalized counts from a particular pathway is divides by the total number of counts in each sample.
Super Pathway	Sub Pathway		Pathway		-30d	0d	3d	5d	7d	30d	Kruskal-Wallis	p.value	FDR
Human Diseases	Infectious Diseases		Bacterial invasion of epithelial cells		0.000452936	0.000443136	0.00028459	0.000282353	0.000319094	0.000279045	33.0712	3.64283e-06	0.00107534
Human Diseases	Cancers		Colorectal cancer		0.000341085	0.00037408	0.000418749	0.000395212	0.000397858	0.000392206	4.40039	0.493321	0.00140701
Human Diseases	Cancers		Small cell lung cancer		0.000341085	0.00037408	0.000418749	0.000395212	0.000397858	0.000392206	4.38422	0.495522	0.00140701
Human Diseases	Cardiovascular Diseases		Viral myocarditis		0.000341085	0.00037408	0.000418749	0.000395212	0.000397858	0.000392206	4.40039	0.493321	0.00140701
Cellular Processes	Cell Growth and Death		p53 signaling pathway		0.000341085	0.00037408	0.000418749	0.000395212	0.000397858	0.000392206	4.45015	0.486581	0.00140701
Human Diseases	Infectious Diseases		Influenza A		0.000341085	0.00037408	0.000418749	0.000395212	0.000397858	0.000392206	4.28171	0.509609	0.00140701
Human Diseases	Infectious Diseases		Toxoplasmosis		0.000341085	0.00037408	0.000418749	0.000395212	0.000397858	0.000392206	4.40039	0.493321	0.00140701
Metabolism	Biosynthesis of Other Secondary Metabolites		Stilbenoid, diarylheptanoid and gingerol biosynthesis		0.000159661	0.000300629	0.000425962	0.00050605	0.000616072	0.000437094	69.9286	1.06046e-13	0.00178223
Human Diseases	Infectious Diseases		Chagas disease (American trypanosomiasis)		0.000759347	0.000709865	0.000658607	0.000515305	0.000618467	0.000482654	13.332	0.0204582	0.00179552
Unclassified	Genetic Information Processing		Transcription related proteins		0.000652061	0.000598013	0.000691693	0.000877792	0.00118958	0.000882389	69.5427	1.27582e-13	0.00302636
Organismal Systems	Circulatory System		Cardiac muscle contraction		0.000798581	0.000760581	0.00118813	0.00109047	0.00124732	0.00118677	14.9865	0.01042	0.00372045
Organismal Systems	Digestive System		Bile secretion		0.00200204	0.00160032	0.00128631	0.00114722	0.00131088	0.0016328	68.072	2.57997e-13	0.00387371
Organismal Systems	Immune System		RIG-I-like receptor signaling pathway		0.000229265	0.000292671	0.000679034	0.00118948	0.00133359	0.000970939	84.6727	8.81614e-17	0.00397542
Cellular Processes	Cell Growth and Death		Apoptosis		0.000464414	0.000581602	0.0010816	0.00136905	0.00157301	0.00129145	76.6598	4.18878e-15	0.00448405
Human Diseases	Neurodegenerative Diseases		Prion diseases		0.00132949	0.00154238	0.0014228	0.00136573	0.00156027	0.00170201	19.1043	0.00183805	0.00448405
Human Diseases	Neurodegenerative Diseases		Parkinson's disease		0.00114704	0.00113209	0.00163984	0.00156611	0.00160608	0.00154779	12.416	0.0295119	0.00507871
Metabolism	Lipid Metabolism		Steroid hormone biosynthesis		0.00181915	0.00203443	0.00170294	0.00166742	0.00175752	0.00169188	3.68105	0.596186	0.00535424
Metabolism	Metabolism of Terpenoids and Polyketides		Carotenoid biosynthesis		0.00142952	0.0012742	0.00151805	0.00191129	0.00149162	0.00110798	18.3806	0.00250531	0.00607775
Human Diseases	Infectious Diseases		African trypanosomiasis		0.00189852	0.00211005	0.00209446	0.00206422	0.00251299	0.00237079	14.7463	0.0115031	0.00650094
Metabolism	Metabolism of Other Amino Acids		D-Arginine and D-ornithine metabolism		0.0033784	0.00291188	0.00250942	0.00221788	0.00248144	0.00246805	69.9087	1.07061e-13	0.00691833
Metabolism	Lipid Metabolism		Ether lipid metabolism		0.000889524	0.00120079	0.00169202	0.00235352	0.00177117	0.00170058	55.3316	1.11557e-10	0.0072722
Metabolism	Biosynthesis of Other Secondary Metabolites		Isoflavonoid biosynthesis		0.00771489	0.00525819	0.00464769	0.00277627	0.00283444	0.00364209	65.2121	1.01278e-12	0.00841959
Metabolism	Lipid Metabolism		Steroid biosynthesis		0.00771489	0.00541371	0.00467128	0.00277528	0.0028334	0.0036719	66.5937	5.23283e-13	0.00841959
Genetic Information Processing	Replication and Repair		Non-homologous end-joining		0.0020162	0.00219787	0.00242879	0.00294462	0.00300918	0.00235151	39.5522	1.83839e-07	0.00884821
Genetic Information Processing	Folding, Sorting and Degradation		Ubiquitin system		0.00867347	0.00578024	0.00506688	0.00304428	0.00304001	0.00395735	67.0099	4.28843e-13	0.00906454
Metabolism	Lipid Metabolism		alpha-Linolenic acid metabolism		0.0084045	0.00608991	0.00542932	0.00372283	0.0036371	0.00456312	62.1945	4.27427e-12	0.010887
Metabolism	Xenobiotics Biodegradation and Metabolism		Fluorobenzoate degradation		0.0083705	0.00651635	0.00559694	0.00370425	0.00373587	0.00467558	63.7689	2.01722e-12	0.010887
Metabolism	Biosynthesis of Other Secondary Metabolites		Flavone and flavonol biosynthesis		0.00399549	0.00408999	0.00406782	0.0044427	0.00404738	0.00424636	7.2266	0.204326	0.0128772
Environmental Information Processing	Signaling Molecules and Interaction		Ion channels		0.00287544	0.00324853	0.00374099	0.0046337	0.0051861	0.00476445	55.3147	1.12456e-10	0.0131972
Genetic Information Processing	Transcription		Basal transcription factors		0.0097904	0.00750636	0.00631703	0.00461838	0.00467364	0.00577246	69.3181	1.42073e-13	0.0131972
Human Diseases	Infectious Diseases		Staphylococcus aureus infection		0.00239014	0.00277716	0.00398133	0.00628951	0.00738925	0.00640635	87.1902	2.61374e-17	0.0177587
Metabolism	Biosynthesis of Other Secondary Metabolites		Flavonoid biosynthesis		0.00568665	0.00729687	0.00650457	0.00693305	0.00687085	0.00742384	21.8479	0.000559639	0.0194085
Human Diseases	Cancers		Renal cell carcinoma		0.00825949	0.00944375	0.00773394	0.00726572	0.00865965	0.00991314	41.5052	7.41712e-08	0.0201674
Organismal Systems	Digestive System		Protein digestion and absorption		0.0100212	0.010546	0.00860533	0.0079223	0.00981266	0.010697	37.5056	4.74225e-07	0.0218051
Organismal Systems	Digestive System		Carbohydrate digestion and absorption		0.00572094	0.0053427	0.0059709	0.00814365	0.00795931	0.00752057	77.3473	3.00935e-15	0.0222275
Human Diseases	Neurodegenerative Diseases		Amyotrophic lateral sclerosis (ALS)		0.0111326	0.0115731	0.00952821	0.00835944	0.00975865	0.0109096	52.3074	4.66564e-10	0.0226279
Metabolism	Metabolism of Terpenoids and Polyketides		Biosynthesis of siderophore group nonribosomal peptides		0.00894973	0.0115155	0.00922954	0.00874509	0.0108459	0.0121537	45.306	1.2572e-08	0.0234778
Human Diseases	Infectious Diseases		Pertussis		0.0161677	0.0142136	0.01159	0.00910882	0.0103214	0.0122257	75.6921	6.67056e-15	0.0242555
Organismal Systems	Digestive System		Mineral absorption		0.00834218	0.00910474	0.0107978	0.0104842	0.0113834	0.0109896	53.7121	2.40169e-10	0.0274712
Metabolism	Xenobiotics Biodegradation and Metabolism		Chlorocyclohexane and chlorobenzene degradation		0.0152132	0.0124281	0.0114053	0.0104738	0.00963944	0.010356	64.979	1.13206e-12	0.0274712
Cellular Processes	Cell Growth and Death		Meiosis - yeast		0.0225864	0.0174639	0.014057	0.0108299	0.0101344	0.01351	72.0767	3.78613e-14	0.0281518
Metabolism	Biosynthesis of Other Secondary Metabolites		beta-Lactam resistance		0.0121497	0.0123751	0.0131764	0.0152046	0.0139037	0.0127405	19.7171	0.00141202	0.0392125
Human Diseases	Infectious Diseases		Amoebiasis		0.01361	0.0172237	0.0164947	0.0162387	0.0175668	0.0178521	59.5192	1.52782e-11	0.0415523
Metabolism	Xenobiotics Biodegradation and Metabolism		Styrene degradation		0.0222037	0.0190926	0.01844	0.0169898	0.0164547	0.0167496	80.9029	5.43155e-16	0.0431371
Human Diseases	Neurodegenerative Diseases		Huntington's disease		0.0247425	0.0215933	0.0206136	0.0172824	0.0191891	0.019834	60.5895	9.18128e-12	0.0435425
Metabolism	Metabolism of Cofactors and Vitamins		Lipoic acid metabolism		0.0196635	0.0197654	0.0192667	0.0176007	0.0196669	0.0194941	10.5399	0.0613063	0.0440059
Environmental Information Processing	Signaling Molecules and Interaction		Cellular antigens		0.0276921	0.0266254	0.0219086	0.0184642	0.0222979	0.0246555	57.9395	3.23724e-11	0.0458153
Metabolism	Xenobiotics Biodegradation and Metabolism		Atrazine degradation		0.0153826	0.0173025	0.0182739	0.0187292	0.0200086	0.0185228	42.8669	3.93187e-08	0.0461232
Organismal Systems	Excretory System		Proximal tubule bicarbonate reclamation		0.0270518	0.0261725	0.0214219	0.0196787	0.0221611	0.024113	66.0194	6.88612e-13	0.0481
Metabolism	Xenobiotics Biodegradation and Metabolism		Caprolactam degradation		0.0361856	0.031157	0.027769	0.0200407	0.0227659	0.0258486	66.5001	5.47253e-13	0.0486219
Unclassified	Cellular Processes and Signaling		Electron transfer carriers		0.0217854	0.0253859	0.0228838	0.0214599	0.0239385	0.0234031	21.2982	0.000711418	0.0516822
Metabolism	Biosynthesis of Other Secondary Metabolites		Penicillin and cephalosporin biosynthesis		0.026267	0.0249117	0.0252957	0.0224655	0.0235488	0.0241024	32.6311	4.45444e-06	0.05332
Metabolism	Metabolism of Cofactors and Vitamins		Retinol metabolism		0.0281233	0.0241939	0.0220405	0.0224641	0.0183611	0.021045	46.7296	6.45024e-09	0.05332
Metabolism	Xenobiotics Biodegradation and Metabolism		Drug metabolism - cytochrome P450		0.0272313	0.0236428	0.0220408	0.0227571	0.0186034	0.0204977	44.805	1.58954e-08	0.0536236
Metabolism	Xenobiotics Biodegradation and Metabolism		Metabolism of xenobiotics by cytochrome P450		0.0292031	0.0252172	0.0235174	0.0237996	0.0196864	0.0228046	48.8894	2.3378e-09	0.0556794
Metabolism	Lipid Metabolism		Arachidonic acid metabolism		0.0289892	0.0271277	0.0275307	0.0243219	0.0260865	0.0265175	20.1505	0.00117103	0.0564978
Metabolism	Lipid Metabolism		Primary bile acid biosynthesis		0.0216245	0.0207815	0.0214319	0.0252338	0.0223532	0.0205789	35.0883	1.44484e-06	0.0573949
Metabolism	Lipid Metabolism		Secondary bile acid biosynthesis		0.0214918	0.0204976	0.0212147	0.025101	0.0220014	0.0202779	36.3795	7.97418e-07	0.0573949
Metabolism	Lipid Metabolism		Synthesis and degradation of ketone bodies		0.0282781	0.0265821	0.0257715	0.0249878	0.0261164	0.0257165	33.9124	2.47849e-06	0.0573949
Metabolism	Glycan Biosynthesis and Metabolism		Glycosphingolipid biosynthesis - ganglio series		0.0365161	0.0362072	0.0308825	0.0260293	0.0329259	0.0344335	40.9164	9.7549e-08	0.0587959
Unclassified	Metabolism		Glycan biosynthesis and metabolism		0.034622	0.0326736	0.0318175	0.0286165	0.0298274	0.0308764	38.7235	2.69945e-07	0.0641973
Metabolism	Glycan Biosynthesis and Metabolism		N-Glycan biosynthesis		0.0381491	0.0342198	0.0338316	0.0312103	0.030108	0.0314221	66.1521	6.46306e-13	0.0695399
Metabolism	Glycan Biosynthesis and Metabolism		Glycosaminoglycan degradation		0.0476325	0.0483874	0.042793	0.0371636	0.0447842	0.0466062	35.2581	1.33635e-06	0.0816929
Human Diseases	Immune System Diseases		Primary immunodeficiency		0.0404289	0.0390577	0.0371295	0.0371508	0.0362698	0.0380952	39.9937	1.49773e-07	0.0816929
Metabolism	Metabolism of Terpenoids and Polyketides		Geraniol degradation		0.0641348	0.0587226	0.0522482	0.0412929	0.0440236	0.04997	70.654	7.49037e-14	0.0901649
Environmental Information Processing	Signal Transduction		MAPK signaling pathway - yeast		0.0470591	0.047478	0.0463247	0.0432896	0.044943	0.0470393	44.0106	2.30479e-08	0.0938986
Unclassified	Metabolism		Nucleotide metabolism		0.0444766	0.0454087	0.046308	0.0436594	0.0463286	0.0450465	17.5216	0.00360984	0.0940779
Metabolism	Biosynthesis of Other Secondary Metabolites		Isoquinoline alkaloid biosynthesis		0.0450046	0.045373	0.0451853	0.0440582	0.0451455	0.0443973	8.73782	0.11999	0.0943168
Human Diseases	Metabolic Diseases		Type II diabetes mellitus		0.0385893	0.0415782	0.0426283	0.0447119	0.0454346	0.0442415	84.2887	1.06114e-16	0.0949534
Metabolism	Xenobiotics Biodegradation and Metabolism		Ethylbenzene degradation		0.0518562	0.0509818	0.0468161	0.0449354	0.0480532	0.0484555	36.4031	7.88822e-07	0.0949534
Human Diseases	Cancers		Prostate cancer		0.0471029	0.0473251	0.0468198	0.0461326	0.0464809	0.0469502	41.3046	8.14309e-08	0.095413
Organismal Systems	Endocrine System		Progesterone-mediated oocyte maturation		0.0471029	0.0473251	0.0468198	0.0461326	0.0464809	0.0469502	41.421	7.71342e-08	0.095413
Genetic Information Processing	Folding, Sorting and Degradation		Proteasome		0.0471266	0.0474491	0.0468706	0.0463182	0.0465594	0.0469921	41.6097	7.06494e-08	0.095413
Organismal Systems	Immune System		Antigen processing and presentation		0.0471029	0.0473251	0.0468198	0.0461326	0.0464809	0.0469502	41.421	7.71342e-08	0.095413
Organismal Systems	Immune System		NOD-like receptor signaling pathway		0.0473467	0.0477267	0.0470326	0.0468181	0.0468242	0.0473304	37.0776	5.77861e-07	0.0958399
Metabolism	Metabolism of Terpenoids and Polyketides		Zeatin biosynthesis		0.0510325	0.051069	0.050474	0.0504338	0.0508277	0.0520023	36.4508	7.71665e-07	0.101903
Human Diseases	Neurodegenerative Diseases		Alzheimer's disease		0.0499217	0.0499283	0.0505111	0.0503867	0.0510164	0.0507784	20.1008	0.00119647	0.101903
Genetic Information Processing	Translation		Ribosome biogenesis in eukaryotes		0.0546625	0.0531864	0.0523275	0.0507134	0.051286	0.0519014	59.4972	1.54392e-11	0.101903
Human Diseases	Metabolic Diseases		Type I diabetes mellitus		0.0536383	0.0543203	0.0532937	0.052032	0.0538927	0.0542935	33.2883	3.29856e-06	0.103915
Human Diseases	Cancers		Pathways in cancer		0.0556656	0.0571425	0.054506	0.0539951	0.055477	0.0573238	51.5944	6.53333e-10	0.107182
Metabolism	Metabolism of Other Amino Acids		Phosphonate and phosphinate metabolism		0.0578579	0.0544679	0.056687	0.0555427	0.056314	0.0548353	12.8864	0.0244669	0.10959
Unclassified	Metabolism		Biosynthesis and biodegradation of secondary metabolites		0.0633437	0.0603977	0.0579332	0.056474	0.0572833	0.0576925	82.3253	2.73617e-16	0.110761
Metabolism	Metabolism of Terpenoids and Polyketides		Biosynthesis of vancomycin group antibiotics		0.0618524	0.0607098	0.0586441	0.0572072	0.0587016	0.0594807	49.3322	1.89802e-09	0.111531
Metabolism	Xenobiotics Biodegradation and Metabolism		Xylene degradation		0.0527698	0.053285	0.0570052	0.060209	0.0581886	0.0551325	83.6583	1.43846e-16	0.116689
Metabolism	Xenobiotics Biodegradation and Metabolism		Dioxin degradation		0.0534344	0.0542291	0.0582495	0.0622499	0.0595833	0.0564696	91.895	2.68599e-18	0.119934
Cellular Processes	Transport and Catabolism		Lysosome		0.0761299	0.0773495	0.0683265	0.0628074	0.071411	0.0736004	34.9374	1.54853e-06	0.120301
Unclassified	Cellular Processes and Signaling		Cell division		0.0644755	0.0661351	0.0661255	0.0651742	0.0648228	0.0656345	3.70664	0.592376	0.123954
Human Diseases	Infectious Diseases		Vibrio cholerae pathogenic cycle		0.0744179	0.0707301	0.0681292	0.0654716	0.0665368	0.0684687	93.9301	1.00267e-18	0.123954
Genetic Information Processing	Folding, Sorting and Degradation		Protein processing in endoplasmic reticulum		0.0728888	0.0724498	0.0705534	0.0680138	0.0698424	0.0708435	33.656	2.78746e-06	0.127295
Metabolism	Xenobiotics Biodegradation and Metabolism		Toluene degradation		0.0970261	0.0882706	0.0799291	0.06793	0.0724987	0.0806529	74.4446	1.2148e-14	0.127295
Metabolism	Lipid Metabolism		Linoleic acid metabolism		0.0682038	0.0683498	0.0668531	0.068929	0.068179	0.0678636	6.43713	0.265976	0.128275
Metabolism	Biosynthesis of Other Secondary Metabolites		Butirosin and neomycin biosynthesis		0.0741545	0.0755504	0.0715349	0.0729655	0.0742331	0.0760566	23.4597	0.000275658	0.13502
Environmental Information Processing	Signal Transduction		Phosphatidylinositol signaling system		0.0752869	0.0748907	0.077015	0.0756088	0.0758373	0.0764186	15.5312	0.00831812	0.138348
Metabolism	Xenobiotics Biodegradation and Metabolism		Bisphenol degradation		0.074955	0.0753605	0.0738068	0.0755013	0.0753426	0.0746264	6.46765	0.263335	0.138348
Organismal Systems	Endocrine System		Adipocytokine signaling pathway		0.0822899	0.0843858	0.080648	0.0765156	0.0801459	0.0840731	31.0514	9.15082e-06	0.139229
Metabolism	Carbohydrate Metabolism		Inositol phosphate metabolism		0.0833402	0.0810842	0.0814544	0.0783859	0.0789869	0.0798746	24.4812	0.00017543	0.141844
Unclassified	Cellular Processes and Signaling		Germination		0.0595777	0.068498	0.075853	0.0797305	0.079774	0.074742	58.614	2.34956e-11	0.143485
Unclassified	Metabolism		Metabolism of cofactors and vitamins		0.0737659	0.0767521	0.0782204	0.0825816	0.0815432	0.0795652	55.9563	8.29683e-11	0.147804
Metabolism	Glycan Biosynthesis and Metabolism		Glycosphingolipid biosynthesis - globo series		0.0959438	0.0971045	0.0928091	0.0885869	0.0947971	0.0966468	21.1926	0.000744919	0.15769
Organismal Systems	Endocrine System		Insulin signaling pathway		0.0976897	0.0942878	0.0890529	0.0915405	0.0884412	0.0914275	29.4665	1.87787e-05	0.161196
Metabolism	Xenobiotics Biodegradation and Metabolism		Polycyclic aromatic hydrocarbon degradation		0.0759753	0.0803553	0.082496	0.0913084	0.0887968	0.0851229	65.9302	7.18594e-13	0.161196
Human Diseases	Infectious Diseases		Epithelial cell signaling in Helicobacter pylori infection		0.0938807	0.0940793	0.0940987	0.094621	0.0942925	0.095013	17.0406	0.00442335	0.165729
Metabolism	Carbohydrate Metabolism		Ascorbate and aldarate metabolism		0.110005	0.099183	0.0971631	0.0967894	0.0919049	0.0957833	40.0268	1.47491e-07	0.168625
Metabolism	Metabolism of Terpenoids and Polyketides		Limonene and pinene degradation		0.121776	0.116211	0.10968	0.0985569	0.103778	0.107926	67.4163	3.53094e-13	0.170796
Metabolism	Metabolism of Other Amino Acids		Taurine and hypotaurine metabolism		0.108112	0.105513	0.103514	0.0996697	0.101953	0.102827	58.4201	2.5763e-11	0.171816
Metabolism	Metabolism of Cofactors and Vitamins		Ubiquinone and other terpenoid-quinone biosynthesis		0.145091	0.133141	0.12013	0.104495	0.1129	0.12128	62.3539	3.96149e-12	0.178257
Metabolism	Metabolism of Other Amino Acids		D-Alanine metabolism		0.103737	0.104066	0.10469	0.104416	0.106499	0.106902	35.0011	1.50386e-06	0.178257
Organismal Systems	Nervous System		Glutamatergic synapse		0.103782	0.106482	0.105257	0.105512	0.105916	0.106524	24.5896	0.000167193	0.17906
Environmental Information Processing	Signaling Molecules and Interaction		Bacterial toxins		0.0930676	0.100507	0.10133	0.106406	0.106658	0.104086	65.8693	7.39834e-13	0.179646
Metabolism	Xenobiotics Biodegradation and Metabolism		Aminobenzoate degradation		0.132891	0.123781	0.115862	0.108662	0.11309	0.118372	60.3824	1.01323e-11	0.182514
Metabolism	Biosynthesis of Other Secondary Metabolites		Tropane, piperidine and pyridine alkaloid biosynthesis		0.115236	0.115137	0.112494	0.110817	0.112808	0.114061	40.7644	1.04691e-07	0.185184
Organismal Systems	Endocrine System		PPAR signaling pathway		0.111203	0.113653	0.11446	0.111406	0.114578	0.115373	21.5745	0.00063065	0.185223
Metabolism	Glycan Biosynthesis and Metabolism		Lipopolysaccharide biosynthesis		0.188035	0.164768	0.141125	0.117296	0.129823	0.148854	69.6817	1.19365e-13	0.194032
Metabolism	Xenobiotics Biodegradation and Metabolism		Nitrotoluene degradation		0.098531	0.114436	0.115243	0.118176	0.121503	0.114299	30.5015	1.17477e-05	0.194505
Metabolism	Metabolism of Terpenoids and Polyketides		Biosynthesis of ansamycins		0.114161	0.120276	0.117053	0.121098	0.119773	0.121139	15.4954	0.00844254	0.198317
Metabolism	Amino Acid Metabolism		Lysine degradation		0.167889	0.153229	0.145024	0.125074	0.129889	0.138299	69.7041	1.18091e-13	0.203809
Unclassified	Cellular Processes and Signaling		Inorganic ion transport and metabolism		0.130244	0.131081	0.131781	0.131921	0.133447	0.132148	11.4216	0.0436322	0.213902
Metabolism	Lipid Metabolism		Biosynthesis of unsaturated fatty acids		0.167431	0.154543	0.149203	0.138369	0.13994	0.144455	54.6341	1.55235e-10	0.222159
Metabolism	Xenobiotics Biodegradation and Metabolism		Naphthalene degradation		0.135036	0.136877	0.13667	0.137711	0.137555	0.136643	4.40628	0.49252	0.222159
Metabolism	Amino Acid Metabolism		Tryptophan metabolism		0.184131	0.169689	0.159607	0.139716	0.143719	0.152558	82.7597	2.21898e-16	0.223226
Metabolism	Biosynthesis of Other Secondary Metabolites		Novobiocin biosynthesis		0.153559	0.149586	0.147783	0.142239	0.14286	0.145043	68.589	2.01439e-13	0.226154
Metabolism	Biosynthesis of Other Secondary Metabolites		Phenylpropanoid biosynthesis		0.135102	0.136519	0.137551	0.144175	0.139794	0.138309	20.2607	0.0011165	0.228124
Metabolism	Metabolism of Terpenoids and Polyketides		Tetracycline biosynthesis		0.13171	0.134914	0.138651	0.14596	0.142272	0.139528	47.1969	5.17987e-09	0.22984
Metabolism	Metabolism of Other Amino Acids		Glutathione metabolism		0.146864	0.146969	0.148875	0.147694	0.149953	0.148843	11.8895	0.036334	0.231457
Metabolism	Metabolism of Other Amino Acids		D-Glutamine and D-glutamate metabolism		0.157372	0.154525	0.15281	0.149498	0.151004	0.150992	43.6237	2.76145e-08	0.233169
Human Diseases	Infectious Diseases		Tuberculosis		0.149755	0.153725	0.152141	0.151975	0.153833	0.156402	52.4281	4.4071e-10	0.235907
Metabolism	Metabolism of Cofactors and Vitamins		Biotin metabolism		0.175238	0.167536	0.160891	0.155131	0.154951	0.160739	68.2942	2.31975e-13	0.239671
Organismal Systems	Environmental Adaptation		Plant-pathogen interaction		0.162145	0.162018	0.162805	0.164781	0.165024	0.163548	12.6573	0.0268108	0.249622
Metabolism	Lipid Metabolism		Sphingolipid metabolism		0.165859	0.163692	0.161073	0.162841	0.16148	0.162863	5.15002	0.397847	0.249622
Unclassified	Metabolism		Carbohydrate metabolism		0.144635	0.149119	0.154337	0.165383	0.157498	0.157665	62.7942	3.21142e-12	0.249622
Unclassified	Metabolism		Lipid metabolism		0.154331	0.155539	0.160475	0.163223	0.158449	0.156372	55.3008	1.13196e-10	0.249622
Genetic Information Processing	Translation		RNA transport		0.161381	0.15799	0.161544	0.163922	0.157654	0.154926	46.8416	6.11985e-09	0.249622
Unclassified	Cellular Processes and Signaling		Cell motility and secretion		0.231594	0.20968	0.195945	0.170399	0.173913	0.189162	81.1108	4.91367e-16	0.254844
Cellular Processes	Transport and Catabolism		Peroxisome		0.188733	0.184417	0.178121	0.169747	0.17274	0.176172	70.7708	7.0826e-14	0.254844
Genetic Information Processing	Transcription		RNA polymerase		0.171361	0.173296	0.175137	0.175801	0.175336	0.174317	75.3551	7.84353e-15	0.261729
Metabolism	Metabolism of Other Amino Acids		beta-Alanine metabolism		0.203174	0.196554	0.18855	0.181121	0.180881	0.187967	77.3321	3.03135e-15	0.268429
Metabolism	Amino Acid Metabolism		Phenylalanine metabolism		0.210951	0.204613	0.196628	0.188241	0.188456	0.195931	93.1878	1.43645e-18	0.277725
Metabolism	Amino Acid Metabolism		Valine, leucine and isoleucine degradation		0.255134	0.231222	0.217744	0.190484	0.198096	0.211682	72.2172	3.53935e-14	0.278875
Metabolism	Glycan Biosynthesis and Metabolism		Other glycan degradation		0.202801	0.200809	0.190851	0.190723	0.194629	0.198281	11.6836	0.0393908	0.278875
Metabolism	Metabolism of Cofactors and Vitamins		Vitamin B6 metabolism		0.203877	0.200803	0.196307	0.192554	0.195244	0.19696	43.7252	2.63367e-08	0.2803
Unclassified	Metabolism		Amino acid metabolism		0.210005	0.202496	0.20067	0.19545	0.194901	0.195004	53.115	3.1853e-10	0.283257
Metabolism	Metabolism of Terpenoids and Polyketides		Polyketide sugar unit biosynthesis		0.215183	0.210344	0.204248	0.199237	0.202391	0.206714	49.4889	1.76305e-09	0.287473
Unclassified	Genetic Information Processing		Restriction enzyme		0.222468	0.223698	0.220927	0.211242	0.219685	0.223824	31.0956	8.96878e-06	0.302527
Metabolism	Metabolism of Cofactors and Vitamins		Riboflavin metabolism		0.222223	0.214443	0.218487	0.211518	0.214444	0.214152	17.6866	0.00336596	0.302527
Metabolism	Glycan Biosynthesis and Metabolism		Lipopolysaccharide biosynthesis proteins		0.306101	0.270774	0.244906	0.216352	0.232998	0.25118	67.0857	4.1359e-13	0.308096
Metabolism	Xenobiotics Biodegradation and Metabolism		Benzoate degradation		0.235716	0.234738	0.229464	0.228675	0.231683	0.229298	18.5797	0.00230114	0.324234
Metabolism	Lipid Metabolism		Fatty acid metabolism		0.272085	0.262036	0.256101	0.239919	0.239357	0.246826	61.2537	6.69179e-12	0.338712
Metabolism	Xenobiotics Biodegradation and Metabolism		Chloroalkane and chloroalkene degradation		0.240192	0.240267	0.24356	0.243964	0.23496	0.236681	10.7807	0.0559055	0.342944
Unclassified	Cellular Processes and Signaling		Other transporters		0.238742	0.241308	0.241864	0.245797	0.24359	0.243339	16.8679	0.00475722	0.344045
Unclassified	Cellular Processes and Signaling		Pores ion channels		0.313771	0.291011	0.268485	0.249263	0.256112	0.272111	67.9769	2.70015e-13	0.347411
Genetic Information Processing	Folding, Sorting and Degradation		Sulfur relay system		0.265347	0.258295	0.256297	0.257538	0.251372	0.249147	42.6095	4.43353e-08	0.357423
Metabolism	Energy Metabolism		Sulfur metabolism		0.295587	0.281054	0.272335	0.261279	0.258819	0.265057	75.6197	6.90672e-15	0.360579
Metabolism	Metabolism of Other Amino Acids		Cyanoamino acid metabolism		0.258936	0.259866	0.258075	0.262014	0.259449	0.259499	5.57586	0.349699	0.360579
Metabolism	Amino Acid Metabolism		Tyrosine metabolism		0.283731	0.289909	0.291532	0.300388	0.298856	0.29401	76.8818	3.76462e-15	0.411659
Metabolism	Xenobiotics Biodegradation and Metabolism		Drug metabolism - other enzymes		0.296194	0.302815	0.302431	0.302539	0.310045	0.309633	49.8233	1.50613e-09	0.41288
Metabolism	Biosynthesis of Other Secondary Metabolites		Streptomycin biosynthesis		0.325904	0.320792	0.313778	0.308987	0.313438	0.317979	36.4094	7.86517e-07	0.416473
Metabolism	Glycan Biosynthesis and Metabolism		Glycosyltransferases		0.310279	0.307043	0.313004	0.307185	0.308228	0.311636	7.87353	0.163345	0.416473
Metabolism	Metabolism of Terpenoids and Polyketides		Prenyltransferases		0.324086	0.32189	0.319208	0.30866	0.314875	0.319739	41.8751	6.24331e-08	0.416473
Metabolism	Carbohydrate Metabolism		C5-Branched dibasic acid metabolism		0.310124	0.315876	0.318502	0.326262	0.323591	0.322481	56.7097	5.8038e-11	0.436168
Environmental Information Processing	Membrane Transport		Phosphotransferase system (PTS)		0.291441	0.277074	0.291926	0.325813	0.33747	0.306946	28.4324	2.99567e-05	0.436168
Metabolism	Enzyme Families		Protein kinases		0.349746	0.332899	0.334883	0.330567	0.32283	0.32282	43.4043	3.0595e-08	0.440127
Metabolism	Energy Metabolism		Photosynthesis		0.301749	0.319729	0.324205	0.338277	0.342042	0.334902	48.2887	3.10111e-09	0.447558
Metabolism	Energy Metabolism		Photosynthesis proteins		0.302484	0.320605	0.324999	0.338882	0.342882	0.335797	47.9282	3.67387e-09	0.447558
Metabolism	Metabolism of Other Amino Acids		Selenocompound metabolism		0.394924	0.379148	0.374364	0.364525	0.364602	0.367892	67.6471	3.16169e-13	0.479492
Metabolism	Lipid Metabolism		Glycerolipid metabolism		0.364477	0.359698	0.365368	0.377199	0.368918	0.363033	40.9444	9.62875e-08	0.494178
Metabolism	Metabolism of Cofactors and Vitamins		Folate biosynthesis		0.392706	0.392975	0.390389	0.37979	0.38135	0.387566	23.6594	0.00025239	0.495591
Cellular Processes	Cell Motility		Cytoskeleton proteins		0.3503	0.370525	0.372747	0.390426	0.386705	0.378879	68.0144	2.65214e-13	0.507447
Genetic Information Processing	Replication and Repair		Nucleotide excision repair		0.417055	0.413892	0.413322	0.412322	0.41278	0.414008	22.0029	0.000522937	0.533789
Unclassified	Cellular Processes and Signaling		Membrane and intracellular structural molecules		0.508621	0.475342	0.446171	0.41709	0.434711	0.456087	70.395	8.48048e-14	0.537835
Metabolism	Metabolism of Cofactors and Vitamins		Nicotinate and nicotinamide metabolism		0.41555	0.420465	0.420895	0.42281	0.423888	0.422218	29.5664	1.79491e-05	0.543073
Genetic Information Processing	Replication and Repair		Base excision repair		0.442047	0.438053	0.43362	0.433059	0.43382	0.43709	18.6098	0.00227174	0.554064
Metabolism	Carbohydrate Metabolism		Glyoxylate and dicarboxylate metabolism		0.466771	0.461947	0.450496	0.451992	0.448039	0.455599	49.8992	1.45319e-09	0.576038
Genetic Information Processing	Folding, Sorting and Degradation		RNA degradation		0.474725	0.4766	0.467073	0.458719	0.466657	0.472449	64.5854	1.36614e-12	0.582345
Metabolism	Carbohydrate Metabolism		Pentose and glucuronate interconversions		0.475341	0.460923	0.46333	0.472205	0.461476	0.461338	24.9327	0.000143568	0.597151
Cellular Processes	Cell Motility		Flagellar assembly		0.450403	0.472569	0.494125	0.492847	0.512041	0.50475	21.2838	0.000715902	0.620858
Unclassified	Cellular Processes and Signaling		Signal transduction mechanisms		0.474079	0.480756	0.489949	0.495665	0.490013	0.487934	66.0719	6.71566e-13	0.622015
Metabolism	Carbohydrate Metabolism		Propanoate metabolism		0.536874	0.544025	0.538167	0.531704	0.536906	0.542129	31.0631	9.10221e-06	0.663949
Metabolism	Metabolism of Cofactors and Vitamins		Thiamine metabolism		0.525742	0.529809	0.534666	0.533135	0.531688	0.529269	29.1824	2.13534e-05	0.663949
Metabolism	Lipid Metabolism		Fatty acid biosynthesis		0.556292	0.545122	0.539104	0.537771	0.536046	0.540134	20.365	0.00106715	0.667185
Unclassified	Genetic Information Processing		Protein folding and associated processing		0.541417	0.545068	0.546735	0.542259	0.547699	0.547943	10.0049	0.0750962	0.670215
Environmental Information Processing	Membrane Transport		Bacterial secretion system		0.541798	0.546798	0.547002	0.544502	0.550354	0.55161	23.1059	0.00032219	0.670457
Cellular Processes	Cell Growth and Death		Cell cycle - Caulobacter		0.581311	0.563523	0.562973	0.556536	0.550432	0.5567	65.0114	1.11466e-12	0.682708
Genetic Information Processing	Translation		Translation factors		0.574659	0.572739	0.570032	0.562313	0.568708	0.570336	31.8257	6.4326e-06	0.687222
Metabolism	Lipid Metabolism		Glycerophospholipid metabolism		0.57369	0.56799	0.570487	0.571426	0.563874	0.563335	29.7437	1.65641e-05	0.695762
Metabolism	Carbohydrate Metabolism		Citrate cycle (TCA cycle)		0.616718	0.624424	0.606007	0.582552	0.602369	0.614424	46.4235	7.44635e-09	0.706683
Metabolism	Energy Metabolism		Carbon fixation in photosynthetic organisms		0.591312	0.595657	0.595799	0.605644	0.604519	0.602845	29.4164	1.92096e-05	0.729292
Metabolism	Metabolism of Terpenoids and Polyketides		Terpenoid backbone biosynthesis		0.619331	0.618688	0.617441	0.605411	0.613852	0.618472	33.6205	2.83321e-06	0.729292
Metabolism	Carbohydrate Metabolism		Butanoate metabolism		0.636367	0.638907	0.634998	0.620485	0.635541	0.636842	25.2288	0.000125848	0.744426
Metabolism	Amino Acid Metabolism		Histidine metabolism		0.640869	0.641329	0.631859	0.62936	0.62866	0.631972	26.9493	5.8355e-05	0.749583
Genetic Information Processing	Folding, Sorting and Degradation		Protein export		0.63592	0.641364	0.63494	0.628956	0.636553	0.64264	40.0991	1.42623e-07	0.749583
Cellular Processes	Cell Motility		Bacterial chemotaxis		0.630375	0.627529	0.644319	0.632093	0.644766	0.642248	3.32587	0.649884	0.750111
Metabolism	Metabolism of Cofactors and Vitamins		One carbon pool by folate		0.647457	0.654508	0.651648	0.638376	0.649418	0.656643	39.6587	1.74975e-07	0.754831
Metabolism	Carbohydrate Metabolism		Galactose metabolism		0.612972	0.619636	0.628028	0.666965	0.649584	0.637412	50.9691	8.77588e-10	0.782982
Metabolism	Lipid Metabolism		Lipid biosynthesis proteins		0.697375	0.692734	0.685065	0.665718	0.676365	0.682291	41.8187	6.40949e-08	0.782982
Genetic Information Processing	Replication and Repair		DNA replication		0.667247	0.677675	0.67421	0.671725	0.68018	0.682707	37.1027	5.71212e-07	0.785754
Metabolism	Metabolism of Cofactors and Vitamins		Pantothenate and CoA biosynthesis		0.672085	0.673313	0.67831	0.674356	0.674428	0.676024	16.437	0.00570102	0.786024
Metabolism	Energy Metabolism		Nitrogen metabolism		0.763208	0.763585	0.762388	0.749425	0.751117	0.752662	27.8486	3.89656e-05	0.870427
Metabolism	Amino Acid Metabolism		Valine, leucine and isoleucine biosynthesis		0.76147	0.765396	0.771765	0.783508	0.776995	0.775839	60.2328	1.08798e-11	0.906797
Metabolism	Amino Acid Metabolism		Glycine, serine and threonine metabolism		0.8422	0.822813	0.805833	0.794606	0.797481	0.806278	75.1491	8.65975e-15	0.916403
Metabolism	Carbohydrate Metabolism		Pentose phosphate pathway		0.76627	0.772104	0.780652	0.818072	0.797527	0.785176	49.4595	1.7876e-09	0.940156
Metabolism	Amino Acid Metabolism		Lysine biosynthesis		0.842481	0.842944	0.842136	0.849825	0.844062	0.84263	18.3637	0.00252344	0.973232
Unclassified	Metabolism		Others		0.821358	0.827126	0.839467	0.856975	0.846976	0.834943	69.3659	1.38859e-13	0.978001
Genetic Information Processing	Replication and Repair		Mismatch repair		0.840816	0.85815	0.858853	0.862428	0.865996	0.869049	61.905	4.90661e-12	0.980807
Unclassified	Genetic Information Processing		Replication, recombination and repair proteins		0.820007	0.828959	0.862768	0.868716	0.860343	0.8451	67.8161	2.91607e-13	0.984539
Metabolism	Glycan Biosynthesis and Metabolism		Peptidoglycan biosynthesis		0.872177	0.876917	0.881615	0.883946	0.88021	0.884964	32.9697	3.81596e-06	0.998346
Metabolism	Amino Acid Metabolism		Alanine, aspartate and glutamate metabolism		1.07502	1.06861	1.06326	1.05914	1.05411	1.06123	36.1718	8.77533e-07	1
Metabolism	Amino Acid Metabolism		Amino acid related enzymes		1.54637	1.5337	1.53259	1.52155	1.52772	1.53481	37.4409	4.88611e-07	1
Metabolism	Amino Acid Metabolism		Arginine and proline metabolism		1.25157	1.25166	1.23358	1.23165	1.23165	1.23575	50.9197	8.98244e-10	1
Metabolism	Amino Acid Metabolism		Cysteine and methionine metabolism		1.03447	1.02134	1.01651	0.999272	1.00194	1.00587	49.9097	1.44604e-09	1
Metabolism	Amino Acid Metabolism		Phenylalanine, tyrosine and tryptophan biosynthesis		0.911001	0.921703	0.919519	0.922336	0.919401	0.924853	19.1557	0.00179793	1
Metabolism	Carbohydrate Metabolism		Amino sugar and nucleotide sugar metabolism		1.36109	1.35688	1.3627	1.38117	1.38331	1.37398	38.1779	3.4752e-07	1
Metabolism	Carbohydrate Metabolism		Fructose and mannose metabolism		0.845765	0.839344	0.849024	0.898742	0.879396	0.871837	38.7247	2.6979e-07	1
Metabolism	Carbohydrate Metabolism		Glycolysis / Gluconeogenesis		1.03033	1.0582	1.06805	1.1007	1.09449	1.08431	96.6469	2.68787e-19	1
Metabolism	Carbohydrate Metabolism		Pyruvate metabolism		1.0156	1.04763	1.04975	1.06092	1.06449	1.05796	58.42	2.57651e-11	1
Metabolism	Carbohydrate Metabolism		Starch and sucrose metabolism		0.940197	0.946586	0.953605	0.988883	0.982922	0.968533	68.1218	2.51928e-13	1
Cellular Processes	Cell Motility		Bacterial motility proteins		1.255	1.2823	1.32124	1.28696	1.32614	1.31041	11.9529	0.0354395	1
Unclassified	Cellular Processes and Signaling		Other ion-coupled transporters		1.10001	1.06258	1.05485	1.03636	1.03042	1.03428	74.8043	1.02202e-14	1
Unclassified	Cellular Processes and Signaling		Sporulation		0.825981	0.903635	0.976467	1.02478	0.987195	0.95394	56.4106	6.68866e-11	1
Metabolism	Energy Metabolism		Carbon fixation pathways in prokaryotes		1.00908	1.02969	1.0189	0.997268	1.01474	1.03122	44.2558	2.05512e-08	1
Metabolism	Energy Metabolism		Methane metabolism		1.32629	1.34805	1.34478	1.3628	1.35025	1.35163	18.9497	0.00196407	1
Metabolism	Energy Metabolism		Oxidative phosphorylation		1.19539	1.17862	1.14094	1.10777	1.12503	1.14819	71.5332	4.9138e-14	1
Metabolism	Enzyme Families		Peptidases		1.93661	1.92991	1.89856	1.88485	1.8976	1.90877	55.5829	9.90345e-11	1
Genetic Information Processing	Folding, Sorting and Degradation		Chaperones and folding catalysts		0.970317	0.97447	0.956445	0.955896	0.961828	0.971338	36.5088	7.51297e-07	1
Unclassified	Genetic Information Processing		Translation proteins		0.946559	0.947913	0.948553	0.945316	0.946516	0.947506	4.19119	0.522231	1
Environmental Information Processing	Membrane Transport		ABC transporters		3.33843	3.34902	3.38988	3.48802	3.39374	3.32956	21.3399	0.000698596	1
Environmental Information Processing	Membrane Transport		Secretion system		1.24938	1.26882	1.28651	1.27658	1.29363	1.28963	28.1746	3.36469e-05	1
Environmental Information Processing	Membrane Transport		Transporters		6.49219	6.53592	6.67672	6.88577	6.73874	6.58833	42.5738	4.50793e-08	1
Unclassified	Metabolism		Energy metabolism		0.92565	0.945238	0.92154	0.906441	0.92298	0.943405	58.9761	1.97805e-11	1
Metabolism	Metabolism of Cofactors and Vitamins		Porphyrin and chlorophyll metabolism		0.801042	0.822314	0.842853	0.89118	0.838879	0.821431	39.9401	1.53549e-07	1
Metabolism	Nucleotide Metabolism		Purine metabolism		2.15817	2.14755	2.153	2.14709	2.14891	2.14783	7.30408	0.19899	1
Metabolism	Nucleotide Metabolism		Pyrimidine metabolism		1.86693	1.874	1.87163	1.86465	1.88348	1.88779	26.418	7.40304e-05	1
Unclassified	Poorly Characterized		Function unknown		1.23033	1.21321	1.21623	1.20238	1.19996	1.20508	27.4806	4.59753e-05	1
Unclassified	Poorly Characterized		General function prediction only		3.60474	3.55467	3.56315	3.55612	3.54283	3.54189	42.929	3.81949e-08	1
Genetic Information Processing	Replication and Repair		Chromosome		1.58297	1.6011	1.6096	1.61754	1.61751	1.61288	90.0709	6.49281e-18	1
Genetic Information Processing	Replication and Repair		DNA repair and recombination proteins		2.92796	2.91612	2.91501	2.9123	2.90817	2.9164	10.1564	0.0709244	1
Genetic Information Processing	Replication and Repair		DNA replication proteins		1.24196	1.26773	1.26166	1.26018	1.27362	1.27848	46.2352	8.13386e-09	1
Genetic Information Processing	Replication and Repair		Homologous recombination		1.00743	1.00457	1.00337	0.991146	0.999213	1.00489	20.6561	0.000940608	1
Environmental Information Processing	Signal Transduction		Two-component system		1.57818	1.55775	1.56666	1.52245	1.52644	1.53821	30.4786	1.18706e-05	1
Genetic Information Processing	Transcription		Transcription factors		1.54569	1.58441	1.65111	1.71303	1.6846	1.62808	81.1062	4.92476e-16	1
Genetic Information Processing	Transcription		Transcription machinery		1.13004	1.15221	1.13219	1.11399	1.13654	1.14597	42.6889	4.27234e-08	1
Genetic Information Processing	Translation		Aminoacyl-tRNA biosynthesis		1.24822	1.24535	1.24841	1.24835	1.25085	1.25245	12.0508	0.034098	1
Genetic Information Processing	Translation		Ribosome		2.44108	2.46022	2.46792	2.45952	2.47329	2.4805	39.8457	1.60426e-07	1
Genetic Information Processing	Translation		Ribosome Biogenesis		1.52456	1.5214	1.51702	1.50655	1.51304	1.52041	31.5063	7.43991e-06	1
