# Supplementary material for: The Effects of Weaning Methods on Gut Microbiota Composition and Horse Physiology
Source: Front Physiol. 2017 Jul 25;8:535. doi: 10.3389/fphys.2017.00535 (PMC5524898; doi:10.3389/fphys.2017.00535)
Supplement: Table S10 — Relative abundance of genera between gut community types at 3 days post-weaning. [file Table10.xls]

## Sheet: Mean_Genera_kientic_cluster_HC_
Table S10.Relative abundance of genera between gut community types at three days post-weaning
Genera	% Genus Cluster1	% Genus Cluster2	% Genus Cluster3
unclassified_Ruminococcaceae	19.2253	23.5517	26.5314
unclassified_Lachnospiraceae	18.0333	12.9801	15.5413
Fibrobacter	15.6936	4.32656	7.96439
Ruminococcus	5.48508	5.20008	5.89186
Treponema	8.56938	4.51636	5.81072
unclassified_Prevotellaceae	5.77728	4.49902	5.42809
Prevotella	2.02985	8.34153	3.7848
unclassified_Porphyromonadaceae	3.51602	4.26491	3.77955
Oscillibacter	2.18499	3.31429	3.2315
Lachnospiracea_incertae_sedis	2.54923	3.71948	2.69556
Clostridium_IV	1.71248	2.10381	2.03844
Clostridium_XlVa	1.98485	1.61783	1.9046
Anaerovorax	1.40179	1.31222	1.43372
Saccharofermentans	1.69387	1.11748	1.38805
Alloprevotella	1.56908	1.55355	1.29039
Paraprevotella	0.910771	1.16492	0.959876
Rikenella	0.719534	0.872688	0.940783
Paludibacter	0.627122	0.925986	0.865288
Blautia	0.599845	1.14079	0.762527
unclassified_Coriobacteriaceae	0.780342	0.58292	0.748787
Streptococcus	0.188648	3.99681	0.651993
Lactobacillus	0.147938	1.31511	0.536499
Roseburia	0.293159	0.484313	0.413787
Acinetobacter	0.109708	0.192057	0.398144
Mogibacterium	0.344071	0.448133	0.38063
Acetivibrio	0.314112	0.389867	0.37116
Anaerovibrio	0.0601559	0.786375	0.370947
Barnesiella	0.414721	0.361386	0.312823
Anaeroplasma	0.206536	0.278474	0.286798
Pseudobutyrivibrio	0.219539	0.268051	0.256922
Clostridium_sensu_stricto	0.139972	0.620508	0.221059
Desulfovibrio	0.0960656	0.179364	0.170346
Bilophila	0.136879	0.172189	0.165795
Sporobacter	0.139788	0.120169	0.153573
Pseudoramibacter	0.0655544	0.162581	0.139411
Gordonibacter	0.225332	0.101131	0.118062
Coprococcus	0.115548	0.143639	0.115553
unclassified_Peptococcaceae_1	0.103791	0.131629	0.112112
unclassified_Eubacteriaceae	0.0507704	0.118287	0.101515
Eubacterium	0.0387518	0.212241	0.080173
Sarcina	0.0382849	0.0764916	0.079835
Pseudoflavonifractor	0.0761841	0.06699	0.0759787
Cellulosilyticum	0.0916393	0.045602	0.0743662
Sphingomonas	0.0804752	0.0689093	0.0726524
unclassified_Erysipelotrichaceae	0.0790566	0.0613289	0.0690763
Bacteroides	0.0894203	0.0402106	0.0683705
Campylobacter	0.034227	0.121197	0.0658039
Dorea	0.0428773	0.0793589	0.0649143
Robinsoniella	0.0534931	0.037663	0.0555561
Denitrobacterium	0.174905	0.0364643	0.0540805
Erysipelotrichaceae_incertae_sedis	0.03179	0.118163	0.0536659
Succinatimonas	0.00452181	0.195194	0.0522923
Empedobacter	0.00210937	0.0018251	0.0488819
Anaerofustis	0.0617916	0.038023	0.0466707
unclassified_Sutterellaceae	0.0273986	0.041331	0.0394626
Parasutterella	0.0290985	0.0436793	0.0393431
unclassified_Spirochaetaceae	0.0357062	0.0163262	0.0369016
Adlercreutzia	0.056023	0.0196536	0.0340623
Succinivibrio	0.00338923	0.138458	0.0311717
Anaerostipes	0.000498768	0.373849	0.0307988
Butyricicoccus	0.0164269	0.052877	0.0305079
Bacillus	0.0152673	0.0244327	0.0255502
Clostridium_III	0.015185	0.0206547	0.0254356
Turicibacter	0.017806	0.0229932	0.024626
Syntrophomonas	0.0165185	0.0180058	0.0233039
Lactococcus	0.0960911	0.000236394	0.0227415
Olsenella	0.0062289	0.0112192	0.0224702
unclassified_Cystobacteraceae	0.0116486	0.0188217	0.0202363
Weissella	0.00956232	0.0616876	0.0186224
Acetanaerobacterium	0.00827824	0.0127138	0.0180558
Faecalibacterium	0.00934357	0.123385	0.0168555
Corynebacterium	0.010941	0.0342956	0.0168056
Acholeplasma	0.0290073	0.00747126	0.0163958
Candidatus_Endomicrobium	0.0118445	0.0111756	0.0152006
Ruminococcus2	0.0178871	0.0187955	0.014311
Sutterella	0.0089281	0.0132086	0.0139473
Butyrivibrio	0.0152119	0.0149442	0.0139394
Flavonifractor	0.016846	0.0101368	0.0132552
Clostridium_XI	0.00502258	0.0467451	0.0128589
Clostridium_XlVb	0.0114786	0.012177	0.0108034
Kurthia	0.000390131	0.000502677	0.0102729
Chryseobacterium	0.0106473	0.000138708	0.0101345
Helicobacter	0.00431162	0.00958969	0.0100321
Pelospora	0.0155456	0.00590591	0.00943271
Moryella	0.0111567	0.00825628	0.00903289
Alistipes	0.00455064	0.0106616	0.00902779
Papillibacter	0.00472239	0.00729874	0.00844892
Eggerthella	0.00851825	0.00628299	0.00734771
Anaerosporobacter	0.00565518	0.00415203	0.00551171
Olivibacter	0.00386667	0.0111599	0.00459903
unclassified_Marinilabiliaceae	0.00172438	0.00853303	0.00440857
Geobacillus	0.00202373	0.00453439	0.00435576
Arthrobacter	0.000971758	0.00236783	0.00421945
Microbacterium	0.00257938	0.00272114	0.00365586
Escherichia/Shigella	0.00330568	0.00582087	0.0032524
Ochrobactrum	0.00310302	0.0026027	0.0030922
Rhizobium	0.00190803	0.0061457	0.00295027
Diplorickettsia	0.000790935	0.00151027	0.00285893
Anaerobiospirillum	0.000483508	0.00511538	0.00269717
Agreia	0.00100168	0.00356615	0.00269204
Pseudomonas	0.0184149	0.000476354	0.00260379
Saccharopolyspora	0.00526059	0.00122745	0.00254172
Oribacterium	0.00508999	0.00179721	0.00247532
Howardella	0.000434404	0.013804	0.00222863
Brevundimonas	0.00175702	0.000806625	0.00220805
Sharpea	0	0.0621928	0.00219507
Pelomonas	0.00171744	0.00153576	0.0021766
unclassified_Mollicutes	0.00207636	0.00141437	0.00215072
Stenotrophomonas	0.00202943	0.00239572	0.00213802
Sphingobacterium	0.000284259	0.00140995	0.00193031
Peptococcus	0.00148104	0.00117238	0.00191825
unclassified_Gammaproteobacteria	0	0.00911368	0.00188111
Subdivision5_genera_incertae_sedis	0.00198304	0.00247776	0.00184358
Vampirovibrio	0.000311768	0.00142499	0.00183743
Clostridium_XVIII	0.000967459	0.00747644	0.00183405
Methylobacterium	0.00098832	0.00260007	0.00166549
Leifsonia	0.0036042	0.000989148	0.00162464
unclassified_Desulfovibrionaceae	0.00146912	0.000703103	0.00159049
Parapedobacter	0.00118964	0.00156083	0.00150737
Anaerorhabdus	0.000935298	0.0016276	0.00143448
Comamonas	0	0.000869964	0.00138546
unclassified_Clostridiales_Incertae_Sedis_XIII	0.00161082	0.00148027	0.00136067
Anaerotruncus	0.000322818	0.00372089	0.00134313
unclassified_Deltaproteobacteria	0.00134064	0.000461632	0.00122261
Williamsia	0.000883052	0.000819659	0.00118732
Slackia	6.64642e-05	0.000729539	0.0011397
Streptomyces	0.000847748	8.88317e-05	0.00109137
Solibacillus	0.000202374	0.000280828	0.00106519
Anoxybacillus	0.00101238	0.00132242	0.00105773
Rathayibacter	0.00142339	0.000368611	0.00105224
Rhodococcus	0.000762286	0.000988068	0.00104054
Subdoligranulum	0.000216767	0.0019361	0.0010303
Rhodobacter	0	0.000726577	0.00100664
Mycobacterium	0.000787946	0.000298212	0.00100275
Sphaerochaeta	0.000765054	0.000931978	0.000820207
Leucobacter	8.72802e-05	0.00118369	0.000792561
Brochothrix	0.00571343	0	0.000771599
Carnobacterium	0.00161439	0.000224556	0.000745543
Enhydrobacter	0.00303393	0	0.000646568
unclassified_Phyllobacteriaceae	0	0.000663859	0.00062486
Bulleidia	0.00076804	0.000693703	0.000612005
Dialister	0	0.0103948	0.00052321
Syntrophococcus	0.000739581	0.000511919	0.000503266
Acetitomaculum	0.000824306	0.000109503	0.000487477
Leptotrichia	0	0.00133345	0.00047098
Gemella	0.000387323	0.000742181	0.000405757
Psychrobacter	0.00211529	0	0
Enterococcus	8.57231e-05	0.000826805	0
