# Supplementary material for: The Effects of Weaning Methods on Gut Microbiota Composition and Horse Physiology
Source: Front Physiol. 2017 Jul 25;8:535. doi: 10.3389/fphys.2017.00535 (PMC5524898; doi:10.3389/fphys.2017.00535)
Supplement: Table S11 — Differences in KEGG pathway abundances between gut community types at 3 days post-weaning. [file Table11.xls]

## Sheet: KEGG_FDR_Cluster_D3_normalized.
Table S11. Differences in KEGG pathway abundance between gut community types at three days post-weaning. Pathways values across time are represented as %, where normalized counts from a particular pathway is divides by the total number of counts in each sample.
Super Pathway	Sub Pathway	Pathway	% Reads Cluster1	% Reads Cluster2	% Reads Cluster3	Kruskal-Wallis	p.value
Metabolism	Xenobiotics Biodegradation and Metabolism	1,1,1-Trichloro-2,2-bis(4-chlorophenyl)ethane (DDT) degradation	3.61498e-05	6.73871e-05	2.17455e-05	4.42716	0.109308
Environmental Information Processing	Membrane Transport	ABC transporters	3.15149	3.47627	3.38821	13.661	0.0010803
Cellular Processes	Cell Communication	Adherens junction	0	0	0	5.8	0.0550232
Organismal Systems	Endocrine System	Adipocytokine signaling pathway	0.0891432	0.075702	0.0822053	21.9664	1.69843e-05
Human Diseases	Infectious Diseases	African trypanosomiasis	0.00176501	0.00271334	0.00185698	6.51688	0.0384482
Metabolism	Amino Acid Metabolism	Alanine, aspartate and glutamate metabolism	1.08442	1.05445	1.06313	14.0627	0.000883721
Organismal Systems	Excretory System	Aldosterone-regulated sodium reabsorption	0	0	0	NA	NA
Metabolism	Lipid Metabolism	alpha-Linolenic acid metabolism	0.0100813	0.00241595	0.00585279	19.2234	0.175997
Human Diseases	Neurodegenerative Diseases	Alzheimer's disease	0.0518383	0.0502095	0.0499769	3.47458	0.00080446
Unclassified	Metabolism	Amino acid metabolism	0.213176	0.193107	0.200572	14.2507	0.000423417
Metabolism	Amino Acid Metabolism	Amino acid related enzymes	1.55759	1.52227	1.53361	15.5343	1.38903e-05
Metabolism	Carbohydrate Metabolism	Amino sugar and nucleotide sugar metabolism	1.32718	1.39135	1.35846	22.3686	0.00978648
Genetic Information Processing	Translation	Aminoacyl-tRNA biosynthesis	1.26237	1.24528	1.24716	9.25351	0.00337214
Metabolism	Xenobiotics Biodegradation and Metabolism	Aminobenzoate degradation	0.137996	0.106405	0.11557	11.3844	0.0595271
Human Diseases	Infectious Diseases	Amoebiasis	0.0143833	0.016564	0.0165732	5.64265	0.00568696
Human Diseases	Neurodegenerative Diseases	Amyotrophic lateral sclerosis (ALS)	0.0118906	0.00845645	0.00970842	10.3392	0.000299749
Organismal Systems	Immune System	Antigen processing and presentation	0.0478979	0.0455554	0.0469054	16.2251	8.68059e-05
Cellular Processes	Cell Growth and Death	Apoptosis	0.000746693	0.00274538	0.000978863	18.7037	0.00147919
Metabolism	Lipid Metabolism	Arachidonic acid metabolism	0.0321463	0.0230948	0.0277964	13.0325	0.000472244
Metabolism	Amino Acid Metabolism	Arginine and proline metabolism	1.25714	1.21853	1.23435	15.316	0.0550232
Human Diseases	Cardiovascular Diseases	Arrhythmogenic right ventricular cardiomyopathy (ARVC)	0	0	0	5.8	0.0502897
Metabolism	Carbohydrate Metabolism	Ascorbate and aldarate metabolism	0.108182	0.0964125	0.0950145	5.97991	0.00484558
Metabolism	Xenobiotics Biodegradation and Metabolism	Atrazine degradation	0.0147763	0.0202244	0.0188594	10.6594	0.00794327
Cellular Processes	Cell Motility	Bacterial chemotaxis	0.613567	0.622655	0.659568	9.67086	0.101553
Human Diseases	Infectious Diseases	Bacterial invasion of epithelial cells	0.000243689	0.000209088	0.000316852	4.57435	0.0205791
Cellular Processes	Cell Motility	Bacterial motility proteins	1.2557	1.24237	1.35103	7.76696	0.297785
Environmental Information Processing	Membrane Transport	Bacterial secretion system	0.554708	0.542147	0.546219	2.42277	5.55331e-06
Environmental Information Processing	Signaling Molecules and Interaction	Bacterial toxins	0.0917337	0.108694	0.0991444	24.2022	3.83594e-05
Genetic Information Processing	Transcription	Basal transcription factors	0.0122051	0.00341233	0.00688194	20.337	0.00626281
Genetic Information Processing	Replication and Repair	Base excision repair	0.450103	0.433712	0.432767	10.1463	0.0358492
Metabolism	Xenobiotics Biodegradation and Metabolism	Benzoate degradation	0.241269	0.222914	0.226146	6.65687	0.0407743
Metabolism	Metabolism of Other Amino Acids	beta-Alanine metabolism	0.208162	0.1774	0.192407	20.7644	0.00712543
Metabolism	Biosynthesis of Other Secondary Metabolites	beta-Lactam resistance	0.0120421	0.0163573	0.0130287	17.5364	9.24507e-05
Metabolism	Biosynthesis of Other Secondary Metabolites	Betalain biosynthesis	4.51873e-05	9.29791e-05	7.31866e-05	6.39941	0.261062
Organismal Systems	Digestive System	Bile secretion	0.00193446	0.000959527	0.00147029	9.88817	0.0254131
Unclassified	Metabolism	Biosynthesis and biodegradation of secondary metabolites	0.0632704	0.055717	0.0589776	18.5777	0.2565
Metabolism	Metabolism of Terpenoids and Polyketides	Biosynthesis of 12-, 14- and 16-membered macrolides	0	0	0	2.68599	0.313771
Metabolism	Metabolism of Terpenoids and Polyketides	Biosynthesis of ansamycins	0.10588	0.122254	0.117754	7.34498	0.187562
Metabolism	Metabolism of Terpenoids and Polyketides	Biosynthesis of siderophore group nonribosomal peptides	0.0118436	0.00922978	0.00894648	2.72125	6.17109e-05
Metabolism	Metabolism of Terpenoids and Polyketides	Biosynthesis of type II polyketide backbone	0	0	0	2.31818	0.000173153
Metabolism	Metabolism of Terpenoids and Polyketides	Biosynthesis of type II polyketide products	0	0	0	3.34729	9.68782e-05
Metabolism	Lipid Metabolism	Biosynthesis of unsaturated fatty acids	0.181626	0.131871	0.150323	19.3861	0.0428455
Metabolism	Metabolism of Terpenoids and Polyketides	Biosynthesis of vancomycin group antibiotics	0.0645998	0.0565182	0.0595714	17.3227	0.432379
Metabolism	Metabolism of Cofactors and Vitamins	Biotin metabolism	0.187301	0.15343	0.16453	18.4841	0.0141843
Metabolism	Xenobiotics Biodegradation and Metabolism	Bisphenol degradation	0.0698234	0.0753418	0.0737704	6.30031	0.133075
Human Diseases	Cancers	Bladder cancer	4.12867e-05	4.82072e-05	2.94377e-05	1.67691	0.000631606
Metabolism	Carbohydrate Metabolism	Butanoate metabolism	0.645479	0.625106	0.634685	8.51124	NA
Metabolism	Biosynthesis of Other Secondary Metabolites	Butirosin and neomycin biosynthesis	0.0732343	0.0701438	0.0721997	4.03369	0.726179
Metabolism	Carbohydrate Metabolism	C5-Branched dibasic acid metabolism	0.303876	0.332418	0.317655	14.7345	NA
Metabolism	Biosynthesis of Other Secondary Metabolites	Caffeine metabolism	1.03697e-05	6.1261e-06	7.35858e-06	0.639918	0.000597834
Environmental Information Processing	Signal Transduction	Calcium signaling pathway	0	0	0	NA	0.0336935
Environmental Information Processing	Signaling Molecules and Interaction	CAM ligands	0	0	0	NA	0.000482382
Metabolism	Xenobiotics Biodegradation and Metabolism	Caprolactam degradation	0.0404878	0.0184882	0.0278318	14.8444	0.00625285
Organismal Systems	Digestive System	Carbohydrate digestion and absorption	0.00576231	0.00761446	0.00571481	6.7809	0.0022615
Unclassified	Metabolism	Carbohydrate metabolism	0.142107	0.163081	0.153024	15.2735	0.440788
Metabolism	Energy Metabolism	Carbon fixation in photosynthetic organisms	0.573056	0.604413	0.595469	10.1494	0.119005
Metabolism	Energy Metabolism	Carbon fixation pathways in prokaryotes	1.03977	0.993327	1.02212	12.1835	NA
Organismal Systems	Circulatory System	Cardiac muscle contraction	0.00175716	0.00118846	0.00111595	1.63838	3.44962e-05
Metabolism	Metabolism of Terpenoids and Polyketides	Carotenoid biosynthesis	0.00206434	0.00111826	0.00162834	4.25718	NA
Cellular Processes	Cell Growth and Death	Cell cycle	0	0	0	NA	0.958922
Cellular Processes	Cell Growth and Death	Cell cycle - Caulobacter	0.590006	0.553439	0.566713	20.5493	2.48776e-05
Cellular Processes	Cell Growth and Death	Cell cycle - yeast	0	0	0	NA	0.000197768
Unclassified	Cellular Processes and Signaling	Cell division	0.0665338	0.0655448	0.0660929	0.0838914	0.00594102
Unclassified	Cellular Processes and Signaling	Cell motility and secretion	0.2491	0.159	0.203129	21.2031	0.00132146
Environmental Information Processing	Signaling Molecules and Interaction	Cellular antigens	0.0302393	0.0166805	0.0233938	17.0568	0.073024
Human Diseases	Infectious Diseases	Chagas disease (American trypanosomiasis)	0.000872115	0.00039882	0.000717941	10.2517	0.000640254
Genetic Information Processing	Folding, Sorting and Degradation	Chaperones and folding catalysts	0.986701	0.952035	0.963128	13.258	NA
Metabolism	Xenobiotics Biodegradation and Metabolism	Chloroalkane and chloroalkene degradation	0.243349	0.241146	0.246563	5.23393	0.514808
Metabolism	Xenobiotics Biodegradation and Metabolism	Chlorocyclohexane and chlorobenzene degradation	0.0149344	0.00882192	0.011418	14.7073	NA
Organismal Systems	Nervous System	Cholinergic synapse	0	0	0	NA	0.990807
Genetic Information Processing	Replication and Repair	Chromosome	1.6072	1.61347	1.60794	1.32792	0.000132528
Human Diseases	Cancers	Chronic myeloid leukemia	0	0	0	NA	0.442076
Organismal Systems	Environmental Adaptation	Circadian rhythm - plant	6.08717e-05	5.84278e-05	6.93671e-05	0.0184712	0.636007
Metabolism	Carbohydrate Metabolism	Citrate cycle (TCA cycle)	0.644051	0.581963	0.611257	17.8574	NA
Metabolism	Biosynthesis of Other Secondary Metabolites	Clavulanic acid biosynthesis	0	0	0	1.63255	0.00686391
Human Diseases	Cancers	Colorectal cancer	0.000510923	0.000395741	0.000418542	0.90509	0.00015
Organismal Systems	Immune System	Complement and coagulation cascades	0	0	0	NA	0.802161
Metabolism	Metabolism of Other Amino Acids	Cyanoamino acid metabolism	0.251269	0.26163	0.258516	9.96296	NA
Metabolism	Amino Acid Metabolism	Cysteine and methionine metabolism	1.05081	0.992205	1.01643	17.6097	NA
Metabolism	Enzyme Families	Cytochrome P450	8.11623e-06	5.22719e-06	3.05308e-06	0.440891	0.00230467
Environmental Information Processing	Signaling Molecules and Interaction	Cytokine receptors	0	0	0	NA	NA
Environmental Information Processing	Signaling Molecules and Interaction	Cytokine-cytokine receptor interaction	0	0	0	NA	0.0117644
Cellular Processes	Cell Motility	Cytoskeleton proteins	0.346632	0.393746	0.372563	12.1456	0.702864
Organismal Systems	Immune System	Cytosolic DNA-sensing pathway	0	0	0	NA	0.000298982
Metabolism	Metabolism of Other Amino Acids	D-Alanine metabolism	0.102691	0.106171	0.10422	8.88536	0.0026795
Metabolism	Metabolism of Other Amino Acids	D-Arginine and D-ornithine metabolism	0.00244785	0.00245689	0.00256066	0.705184	0.138713
Metabolism	Metabolism of Other Amino Acids	D-Glutamine and D-glutamate metabolism	0.160772	0.150794	0.153436	16.2303	0.297916
Human Diseases	Cardiovascular Diseases	Dilated cardiomyopathy (DCM)	0	0	0	5.8	0.0550232
Metabolism	Xenobiotics Biodegradation and Metabolism	Dioxin degradation	0.0523856	0.0627495	0.0576191	18.426	9.97357e-05
Genetic Information Processing	Replication and Repair	DNA repair and recombination proteins	2.9679	2.90015	2.91032	11.8443	0.000328058
Genetic Information Processing	Replication and Repair	DNA replication	0.682599	0.673981	0.673301	3.95069	0.00114501
Genetic Information Processing	Replication and Repair	DNA replication proteins	1.26451	1.26309	1.25682	2.42188	NA
Metabolism	Xenobiotics Biodegradation and Metabolism	Drug metabolism - cytochrome P450	0.0279929	0.0200563	0.0220626	16.0446	0.280112
Metabolism	Xenobiotics Biodegradation and Metabolism	Drug metabolism - other enzymes	0.294169	0.305696	0.301841	13.5447	NA
Environmental Information Processing	Signaling Molecules and Interaction	ECM-receptor interaction	0	0	0	NA	0.226852
Unclassified	Cellular Processes and Signaling	Electron transfer carriers	0.0195797	0.0213011	0.0236156	2.54513	0.00279099
Organismal Systems	Excretory System	Endocrine and other factor-regulated calcium reabsorption	0	0	0	NA	0.92024
Cellular Processes	Transport and Catabolism	Endocytosis	0	0	0	2.96691	NA
Unclassified	Metabolism	Energy metabolism	0.947474	0.913143	0.93643	11.7627	3.00725e-05
Human Diseases	Infectious Diseases	Epithelial cell signaling in Helicobacter pylori infection	0.0938973	0.0938919	0.0942857	0.166241	0.00263161
Environmental Information Processing	Signal Transduction	ErbB signaling pathway	0	0	0	NA	NA
Metabolism	Lipid Metabolism	Ether lipid metabolism	0.00091863	0.00304589	0.00135687	20.8238	0.00792308
Metabolism	Xenobiotics Biodegradation and Metabolism	Ethylbenzene degradation	0.0545127	0.0443168	0.0469505	11.8803	0.0550232
Organismal Systems	Digestive System	Fat digestion and absorption	0	0	0	NA	3.89803e-05
Metabolism	Lipid Metabolism	Fatty acid biosynthesis	0.581886	0.532903	0.537951	9.67595	NA
Metabolism	Lipid Metabolism	Fatty acid elongation in mitochondria	0	0	0	5.8	0.226852
Metabolism	Lipid Metabolism	Fatty acid metabolism	0.294969	0.224441	0.257435	20.3049	0.0117706
Organismal Systems	Immune System	Fc epsilon RI signaling pathway	0	0	0	NA	0.000179826
Organismal Systems	Immune System	Fc gamma R-mediated phagocytosis	0	0	0	2.96691	0.823114
Cellular Processes	Cell Motility	Flagellar assembly	0.442805	0.472547	0.51149	8.88431	6.69414e-05
Metabolism	Biosynthesis of Other Secondary Metabolites	Flavone and flavonol biosynthesis	0.00264235	0.0051221	0.00388041	17.247	0.0550232
Metabolism	Biosynthesis of Other Secondary Metabolites	Flavonoid biosynthesis	0.0066109	0.0065348	0.00647758	0.389321	0.00730816
Metabolism	Xenobiotics Biodegradation and Metabolism	Fluorobenzoate degradation	0.0103298	0.00240871	0.00600921	19.2234	9.5579e-05
Cellular Processes	Cell Communication	Focal adhesion	0	0	0	5.8	0.000891432
Metabolism	Metabolism of Cofactors and Vitamins	Folate biosynthesis	0.404393	0.387286	0.387345	9.83753	NA
Metabolism	Carbohydrate Metabolism	Fructose and mannose metabolism	0.810276	0.881467	0.841892	18.5111	NA
Unclassified	Poorly Characterized	Function unknown	1.26682	1.20261	1.2197	14.0454	9.56729e-06
Environmental Information Processing	Signaling Molecules and Interaction	G protein-coupled receptors	0	0	0	NA	NA
Metabolism	Carbohydrate Metabolism	Galactose metabolism	0.582211	0.673285	0.624427	23.1143	0.0332044
Organismal Systems	Digestive System	Gastric acid secretion	0	0	0	NA	3.09785e-05
Unclassified	Poorly Characterized	General function prediction only	3.58407	3.56067	3.55716	6.81015	0.00845181
Metabolism	Metabolism of Terpenoids and Polyketides	Geraniol degradation	0.0752775	0.0400103	0.0539424	20.7644	NA
Unclassified	Cellular Processes and Signaling	Germination	0.0606097	0.0839577	0.0776944	9.54675	0.935172
Human Diseases	Cancers	Glioma	0	0	0	NA	0.158376
Organismal Systems	Nervous System	Glutamatergic synapse	0.105233	0.105595	0.105052	0.13405	NA
Metabolism	Metabolism of Other Amino Acids	Glutathione metabolism	0.152167	0.149112	0.147537	3.68557	1.77473e-05
Environmental Information Processing	Signaling Molecules and Interaction	Glycan bindng proteins	0	0	0	NA	6.67871e-05
Unclassified	Metabolism	Glycan biosynthesis and metabolism	0.0419609	0.028451	0.0338731	21.8786	0.00648226
Metabolism	Lipid Metabolism	Glycerolipid metabolism	0.350355	0.376514	0.36453	19.228	0.000257586
Metabolism	Lipid Metabolism	Glycerophospholipid metabolism	0.583481	0.569847	0.572308	10.0774	1.57752e-05
Metabolism	Amino Acid Metabolism	Glycine, serine and threonine metabolism	0.842033	0.795588	0.808803	16.5283	NA
Metabolism	Carbohydrate Metabolism	Glycolysis / Gluconeogenesis	1.01199	1.09829	1.05992	22.1141	0.026497
Metabolism	Glycan Biosynthesis and Metabolism	Glycosaminoglycan biosynthesis - chondroitin sulfate	0	0	0	NA	0.00671386
Metabolism	Glycan Biosynthesis and Metabolism	Glycosaminoglycan degradation	0.0520648	0.0392009	0.0427719	7.26144	0.0902368
Metabolism	Glycan Biosynthesis and Metabolism	Glycosphingolipid biosynthesis - ganglio series	0.0415362	0.0250997	0.0318278	10.0072	0.445886
Metabolism	Glycan Biosynthesis and Metabolism	Glycosphingolipid biosynthesis - globo series	0.101658	0.0887881	0.0912592	4.81064	NA
Metabolism	Glycan Biosynthesis and Metabolism	Glycosphingolipid biosynthesis - lacto and neolacto series	0	0	0	1.61538	0.0129361
Metabolism	Glycan Biosynthesis and Metabolism	Glycosylphosphatidylinositol(GPI)-anchor biosynthesis	0	0	0	NA	0.142473
Metabolism	Glycan Biosynthesis and Metabolism	Glycosyltransferases	0.326157	0.309466	0.312692	8.69546	0.226852
Metabolism	Carbohydrate Metabolism	Glyoxylate and dicarboxylate metabolism	0.45683	0.446757	0.450274	3.89721	NA
Organismal Systems	Endocrine System	GnRH signaling pathway	0	0	0	2.96691	0.866502
Environmental Information Processing	Signaling Molecules and Interaction	GTP-binding proteins	0	0	0	NA	NA
Environmental Information Processing	Signal Transduction	Hedgehog signaling pathway	0	0	0	NA	0.00333301
Organismal Systems	Immune System	Hematopoietic cell lineage	4.05812e-06	0	0	0.286581	0.000794353
Human Diseases	Infectious Diseases	Hepatitis C	0	0	0	NA	0.00938342
Metabolism	Amino Acid Metabolism	Histidine metabolism	0.648769	0.624505	0.630675	11.4078	0.0678549
Genetic Information Processing	Replication and Repair	Homologous recombination	1.02911	0.993254	1.0044	14.276	0.0548837
Human Diseases	Neurodegenerative Diseases	Huntington's disease	0.0258624	0.0185865	0.0205672	9.33762	0.636007
Human Diseases	Cardiovascular Diseases	Hypertrophic cardiomyopathy (HCM)	5.16084e-06	0	0	5.38077	0.618516
Metabolism	Biosynthesis of Other Secondary Metabolites	Indole alkaloid biosynthesis	4.51873e-05	9.29791e-05	6.90085e-05	5.80508	0.00108405
Human Diseases	Infectious Diseases	Influenza A	0.000510923	0.000395741	0.000418542	0.90509	0.00230467
Unclassified	Cellular Processes and Signaling	Inorganic ion transport and metabolism	0.13164	0.131834	0.131758	0.960863	9.30194e-05
Metabolism	Carbohydrate Metabolism	Inositol phosphate metabolism	0.0874247	0.0783732	0.0817944	13.6541	4.39308e-05
Organismal Systems	Endocrine System	Insulin signaling pathway	0.100085	0.0873213	0.089009	12.1456	0.260544
Environmental Information Processing	Signaling Molecules and Interaction	Ion channels	0.00230208	0.00660407	0.00328612	18.5654	NA
Metabolism	Biosynthesis of Other Secondary Metabolites	Isoflavonoid biosynthesis	0.00964297	0.00183728	0.00496853	20.0658	0.0550232
Metabolism	Biosynthesis of Other Secondary Metabolites	Isoquinoline alkaloid biosynthesis	0.0451498	0.0449843	0.0453858	2.68996	0.000238586
Human Diseases	Infectious Diseases	Leishmaniasis	0	0	0	NA	0.161189
Organismal Systems	Immune System	Leukocyte transendothelial migration	0	0	0	5.8	3.52892e-05
Metabolism	Metabolism of Terpenoids and Polyketides	Limonene and pinene degradation	0.134093	0.0944808	0.110572	16.6816	0.0842663
Metabolism	Lipid Metabolism	Linoleic acid metabolism	0.0641739	0.0668357	0.0671306	3.65035	0.173167
Metabolism	Lipid Metabolism	Lipid biosynthesis proteins	0.742753	0.652196	0.68796	20.5039	0.000102633
Unclassified	Metabolism	Lipid metabolism	0.153628	0.161018	0.16076	4.94755	0.000173153
Metabolism	Metabolism of Cofactors and Vitamins	Lipoic acid metabolism	0.0226768	0.0180851	0.019102	3.50699	NA
Metabolism	Glycan Biosynthesis and Metabolism	Lipopolysaccharide biosynthesis	0.205611	0.111236	0.146934	18.3687	NA
Metabolism	Glycan Biosynthesis and Metabolism	Lipopolysaccharide biosynthesis proteins	0.333568	0.211876	0.254764	17.3227	0.0620013
Organismal Systems	Nervous System	Long-term depression	0	0	0	NA	0.000102633
Organismal Systems	Nervous System	Long-term potentiation	0	0	0	NA	0.0229755
Metabolism	Amino Acid Metabolism	Lysine biosynthesis	0.840433	0.848066	0.838267	5.5612	NA
Metabolism	Amino Acid Metabolism	Lysine degradation	0.18708	0.11155	0.146444	18.3687	0.0128051
Cellular Processes	Transport and Catabolism	Lysosome	0.0825934	0.0599213	0.0682929	7.54666	NA
Environmental Information Processing	Signal Transduction	MAPK signaling pathway	0	0	0	NA	3.09785e-05
Environmental Information Processing	Signal Transduction	MAPK signaling pathway - yeast	0.0473789	0.0448859	0.0466043	8.71582	0.445886
Human Diseases	Infectious Diseases	Measles	0	0	0	NA	0.00012287
Cellular Processes	Cell Growth and Death	Meiosis - yeast	0.026873	0.0081577	0.0154828	20.7644	0.000392447
Organismal Systems	Endocrine System	Melanogenesis	0	0	0	1.61538	0.000197768
Unclassified	Cellular Processes and Signaling	Membrane and intracellular structural molecules	0.527567	0.410186	0.456045	18.0088	0.021905
Unclassified	Metabolism	Metabolism of cofactors and vitamins	0.0674149	0.0828956	0.0781818	15.6862	0.00931214
Metabolism	Xenobiotics Biodegradation and Metabolism	Metabolism of xenobiotics by cytochrome P450	0.0301942	0.0208958	0.0235058	17.0568	0.0116525
Metabolism	Energy Metabolism	Methane metabolism	1.31859	1.36036	1.34785	7.64208	1.3996e-05
Organismal Systems	Digestive System	Mineral absorption	0.00924984	0.0105037	0.0109542	9.35287	0.000596118
Genetic Information Processing	Replication and Repair	Mismatch repair	0.852318	0.863729	0.85843	8.90447	0.0948135
Genetic Information Processing	Translation	mRNA surveillance pathway	0	0	0	2.92412	NA
Environmental Information Processing	Signal Transduction	mTOR signaling pathway	0	0	0	NA	NA
Metabolism	Glycan Biosynthesis and Metabolism	N-Glycan biosynthesis	0.0407815	0.0303224	0.0356849	22.3535	0.590072
Metabolism	Xenobiotics Biodegradation and Metabolism	Naphthalene degradation	0.140655	0.13477	0.13641	4.71169	0.00701788
Environmental Information Processing	Signaling Molecules and Interaction	Neuroactive ligand-receptor interaction	0	0	0	NA	0.00986867
Organismal Systems	Nervous System	Neurotrophin signaling pathway	0	0	0	NA	0.568935
Metabolism	Metabolism of Cofactors and Vitamins	Nicotinate and nicotinamide metabolism	0.424481	0.41974	0.421044	1.05502	NA
Metabolism	Energy Metabolism	Nitrogen metabolism	0.761284	0.747337	0.766916	9.91859	1.99425e-05
Metabolism	Xenobiotics Biodegradation and Metabolism	Nitrotoluene degradation	0.0936905	0.115379	0.118565	9.23678	1.3996e-05
Organismal Systems	Immune System	NOD-like receptor signaling pathway	0.0481577	0.0460854	0.047218	14.8501	0.313298
Genetic Information Processing	Replication and Repair	Non-homologous end-joining	0.0025769	0.0021541	0.00237531	1.12798	NA
Environmental Information Processing	Signal Transduction	Notch signaling pathway	0	0	0	NA	0.00461441
Metabolism	Biosynthesis of Other Secondary Metabolites	Novobiocin biosynthesis	0.159448	0.141373	0.149206	21.6453	NA
Genetic Information Processing	Replication and Repair	Nucleotide excision repair	0.421114	0.40907	0.413887	22.3535	0.296684
Unclassified	Metabolism	Nucleotide metabolism	0.0445993	0.046181	0.0470879	2.3212	0.00312832
Organismal Systems	Sensory System	Olfactory transduction	0	0	0	NA	0.0615213
Metabolism	Metabolism of Cofactors and Vitamins	One carbon pool by folate	0.66388	0.635689	0.651579	10.7571	NA
Cellular Processes	Cell Growth and Death	Oocyte meiosis	0	0	0	NA	4.95306e-05
Metabolism	Glycan Biosynthesis and Metabolism	Other glycan degradation	0.203465	0.186774	0.188458	2.43017	0.000173153
Unclassified	Cellular Processes and Signaling	Other ion-coupled transporters	1.07175	1.02818	1.05335	11.5345	0.0169678
Unclassified	Cellular Processes and Signaling	Other transporters	0.236863	0.243028	0.242554	5.57674	NA
Metabolism	Glycan Biosynthesis and Metabolism	Other types of O-glycan biosynthesis	0	0	0	NA	NA
Unclassified	Metabolism	Others	0.804281	0.862675	0.829861	19.8258	0.187058
Metabolism	Energy Metabolism	Oxidative phosphorylation	1.23359	1.10008	1.1553	17.3227	0.482738
Cellular Processes	Cell Growth and Death	p53 signaling pathway	0.000513392	0.000395741	0.000418542	0.810679	0.0455023
Human Diseases	Cancers	Pancreatic cancer	0	0	0	NA	0.00388505
Organismal Systems	Digestive System	Pancreatic secretion	0	0	0	NA	0.0225517
Metabolism	Metabolism of Cofactors and Vitamins	Pantothenate and CoA biosynthesis	0.675623	0.678129	0.679391	3.35267	0.158536
Human Diseases	Neurodegenerative Diseases	Parkinson's disease	0.00241458	0.00158053	0.00150867	1.45656	0.000109803
Human Diseases	Infectious Diseases	Pathogenic Escherichia coli infection	0	0	0	5.8	2.50752e-05
Human Diseases	Cancers	Pathways in cancer	0.0572523	0.0527737	0.0548756	11.1012	0.0194431
Metabolism	Biosynthesis of Other Secondary Metabolites	Penicillin and cephalosporin biosynthesis	0.0286788	0.0241062	0.0252832	7.58389	8.19396e-05
Metabolism	Carbohydrate Metabolism	Pentose and glucuronate interconversions	0.446866	0.469662	0.461695	3.68355	4.72324e-05
Metabolism	Carbohydrate Metabolism	Pentose phosphate pathway	0.709224	0.82325	0.771438	18.2336	0.0550232
Metabolism	Enzyme Families	Peptidases	1.94367	1.88042	1.90572	21.1873	0.325562
Metabolism	Glycan Biosynthesis and Metabolism	Peptidoglycan biosynthesis	0.886643	0.886074	0.878356	7.88053	3.51447e-06
Cellular Processes	Transport and Catabolism	Peroxisome	0.195941	0.166922	0.180043	18.8191	0.00300117
Human Diseases	Infectious Diseases	Pertussis	0.0182952	0.00781589	0.0122462	19.9209	0.112628
Cellular Processes	Transport and Catabolism	Phagosome	0	0	0	5.8	0.00850422
Metabolism	Amino Acid Metabolism	Phenylalanine metabolism	0.216235	0.180752	0.19812	25.1172	3.46491e-05
Metabolism	Amino Acid Metabolism	Phenylalanine, tyrosine and tryptophan biosynthesis	0.910584	0.924374	0.921077	2.24441	9.69918e-06
Metabolism	Biosynthesis of Other Secondary Metabolites	Phenylpropanoid biosynthesis	0.127697	0.141428	0.137483	11.6175	NA
Environmental Information Processing	Signal Transduction	Phosphatidylinositol signaling system	0.0787028	0.0785178	0.0766923	4.36733	9.69918e-06
Metabolism	Metabolism of Other Amino Acids	Phosphonate and phosphinate metabolism	0.063302	0.0564427	0.0558479	9.53439	NA
Environmental Information Processing	Membrane Transport	Phosphotransferase system (PTS)	0.241982	0.389717	0.285074	20.5405	0.0550232
Metabolism	Energy Metabolism	Photosynthesis	0.282809	0.348789	0.316259	23.0869	0.0117687
Metabolism	Energy Metabolism	Photosynthesis - antenna proteins	0	0	0	NA	4.01385e-06
Metabolism	Energy Metabolism	Photosynthesis proteins	0.283216	0.349888	0.316939	23.0869	7.75308e-05
Organismal Systems	Sensory System	Phototransduction	0	0	0	NA	6.38575e-05
Organismal Systems	Sensory System	Phototransduction - fly	0	0	0	5.8	0.00497423
Organismal Systems	Environmental Adaptation	Plant-pathogen interaction	0.158226	0.162397	0.16445	8.88462	0.000134155
Metabolism	Xenobiotics Biodegradation and Metabolism	Polycyclic aromatic hydrocarbon degradation	0.0713191	0.0919005	0.0806935	24.8515	0.000105409
Metabolism	Metabolism of Terpenoids and Polyketides	Polyketide sugar unit biosynthesis	0.224458	0.200218	0.206473	18.9297	0.114049
Unclassified	Cellular Processes and Signaling	Pores ion channels	0.333532	0.233052	0.274092	19.3177	0.144014
Metabolism	Metabolism of Cofactors and Vitamins	Porphyrin and chlorophyll metabolism	0.763681	0.874507	0.846222	10.607	0.000299749
Organismal Systems	Endocrine System	PPAR signaling pathway	0.115115	0.111368	0.11542	8.15287	0.00412198
Metabolism	Metabolism of Terpenoids and Polyketides	Prenyltransferases	0.335388	0.307336	0.320646	17.833	0.000299749
Metabolism	Lipid Metabolism	Primary bile acid biosynthesis	0.0186714	0.0248395	0.0208493	18.3153	0.000367271
Human Diseases	Immune System Diseases	Primary immunodeficiency	0.0387797	0.0377273	0.0358326	4.34226	0.010131
Human Diseases	Neurodegenerative Diseases	Prion diseases	0.000961069	0.00145801	0.00144459	3.87569	0.0508733
Organismal Systems	Endocrine System	Progesterone-mediated oocyte maturation	0.0478979	0.0455554	0.0469054	16.2251	0.432532
Metabolism	Carbohydrate Metabolism	Propanoate metabolism	0.545419	0.532395	0.539454	10.9828	0.000240017
Human Diseases	Cancers	Prostate cancer	0.0478979	0.0455554	0.0469054	16.2251	1.37123e-05
Genetic Information Processing	Folding, Sorting and Degradation	Proteasome	0.0479872	0.045657	0.0470097	15.8188	9.36039e-05
Organismal Systems	Digestive System	Protein digestion and absorption	0.0121847	0.00750342	0.00897449	9.18431	0.0186853
Genetic Information Processing	Folding, Sorting and Degradation	Protein export	0.641869	0.629092	0.63323	5.95683	0.338791
Unclassified	Genetic Information Processing	Protein folding and associated processing	0.537139	0.551032	0.545911	1.6762	6.0378e-05
Metabolism	Enzyme Families	Protein kinases	0.356019	0.328393	0.338118	16.6696	0.000134199
Genetic Information Processing	Folding, Sorting and Degradation	Protein processing in endoplasmic reticulum	0.0771799	0.068309	0.0721945	22.3944	0.000288206
Organismal Systems	Excretory System	Proximal tubule bicarbonate reclamation	0.0301437	0.0180194	0.0233999	18.5529	0.00382761
Metabolism	Nucleotide Metabolism	Purine metabolism	2.17675	2.15391	2.1474	7.96004	0.514771
Metabolism	Nucleotide Metabolism	Pyrimidine metabolism	1.88728	1.8706	1.86989	2.16474	0.0550232
Metabolism	Carbohydrate Metabolism	Pyruvate metabolism	1.01165	1.06521	1.044	19.4298	0.293656
Cellular Processes	Cell Motility	Regulation of actin cytoskeleton	0	0	0	5.8	0.571388
Human Diseases	Cancers	Renal cell carcinoma	0.00898324	0.00763655	0.00769262	2.45069	0.00780039
Organismal Systems	Endocrine System	Renin-angiotensin system	2.25937e-05	1.64892e-05	2.48769e-05	1.11937	2.07333e-05
Unclassified	Genetic Information Processing	Replication, recombination and repair proteins	0.837782	0.874611	0.861111	9.70716	0.000197185
Unclassified	Genetic Information Processing	Restriction enzyme	0.239439	0.209856	0.222334	21.5675	NA
Metabolism	Metabolism of Cofactors and Vitamins	Retinol metabolism	0.028768	0.019029	0.0222106	17.0627	0.0160877
Human Diseases	Immune System Diseases	Rheumatoid arthritis	0	0	0	NA	0.301486
Metabolism	Metabolism of Cofactors and Vitamins	Riboflavin metabolism	0.22957	0.215684	0.217713	8.25941	0.000495338
Genetic Information Processing	Translation	Ribosome	2.47571	2.46909	2.46328	2.39806	8.5249e-05
Genetic Information Processing	Translation	Ribosome Biogenesis	1.54564	1.51035	1.51928	15.2205	NA
Genetic Information Processing	Translation	Ribosome biogenesis in eukaryotes	0.0578036	0.0499252	0.0527292	18.7399	0.000105409
Organismal Systems	Immune System	RIG-I-like receptor signaling pathway	0.000258749	0.00214108	0.000427129	17.8324	0.044203
Genetic Information Processing	Folding, Sorting and Degradation	RNA degradation	0.483634	0.454723	0.468765	16.3037	0.00114819
Genetic Information Processing	Transcription	RNA polymerase	0.173099	0.177125	0.174622	11.131	NA
Genetic Information Processing	Translation	RNA transport	0.161164	0.163144	0.160591	1.32807	0.0550232
Organismal Systems	Digestive System	Salivary secretion	0	0	0	NA	0.000915065
Metabolism	Lipid Metabolism	Secondary bile acid biosynthesis	0.0184906	0.0246878	0.0205676	18.3153	0.049936
Environmental Information Processing	Membrane Transport	Secretion system	1.25695	1.27878	1.29371	14.949	0.752576
Metabolism	Metabolism of Other Amino Acids	Selenocompound metabolism	0.399128	0.360496	0.376095	13.5391	NA
Metabolism	Metabolism of Terpenoids and Polyketides	Sesquiterpenoid biosynthesis	0	0	0	NA	0.00302817
Human Diseases	Infectious Diseases	Shigellosis	0	0	0	5.8	4.39828e-05
Unclassified	Cellular Processes and Signaling	Signal transduction mechanisms	0.4709	0.498519	0.488556	13.993	9.36039e-05
Human Diseases	Cancers	Small cell lung cancer	0.000510923	0.000395741	0.000418542	0.90509	3.94013e-05
Metabolism	Lipid Metabolism	Sphingolipid metabolism	0.164202	0.159904	0.159133	0.568507	0.0470843
Genetic Information Processing	Transcription	Spliceosome	0	0	0	NA	0.00554019
Unclassified	Cellular Processes and Signaling	Sporulation	0.800178	1.0066	0.975986	11.5996	4.25952e-05
Human Diseases	Infectious Diseases	Staphylococcus aureus infection	0.00264428	0.00961315	0.00355459	20.0634	0.00047621
Metabolism	Carbohydrate Metabolism	Starch and sucrose metabolism	0.908158	0.998603	0.947966	18.5529	9.24507e-05
Metabolism	Lipid Metabolism	Steroid biosynthesis	0.00968816	0.00183728	0.0050392	20.2834	0.00212715
Metabolism	Lipid Metabolism	Steroid hormone biosynthesis	0.00239035	0.00154308	0.00152475	6.11163	0.0736069
Metabolism	Biosynthesis of Other Secondary Metabolites	Stilbenoid, diarylheptanoid and gingerol biosynthesis	0.000290352	0.000545223	0.00039457	10.3915	0.563856
Metabolism	Biosynthesis of Other Secondary Metabolites	Streptomycin biosynthesis	0.332371	0.308435	0.318863	20.1275	NA
Metabolism	Xenobiotics Biodegradation and Metabolism	Styrene degradation	0.0209505	0.0161661	0.0186645	15.2993	0.00451061
Metabolism	Energy Metabolism	Sulfur metabolism	0.300199	0.255897	0.274643	18.5777	0.000512996
Genetic Information Processing	Folding, Sorting and Degradation	Sulfur relay system	0.265025	0.255483	0.257792	12.3059	7.74763e-05
Metabolism	Lipid Metabolism	Synthesis and degradation of ketone bodies	0.0281427	0.0249437	0.0256695	5.21803	0.794508
Human Diseases	Immune System Diseases	Systemic lupus erythematosus	0	0	0	1.14591	0.0550232
Metabolism	Metabolism of Other Amino Acids	Taurine and hypotaurine metabolism	0.109593	0.098611	0.103773	10.8026	0.000159257
Metabolism	Metabolism of Terpenoids and Polyketides	Terpenoid backbone biosynthesis	0.627419	0.608967	0.617382	15.1505	0.636007
Metabolism	Metabolism of Terpenoids and Polyketides	Tetracycline biosynthesis	0.131091	0.145591	0.134874	18.9311	3.83594e-05
Environmental Information Processing	Signal Transduction	TGF-beta signaling pathway	0	0	0	NA	0.00503486
Metabolism	Metabolism of Cofactors and Vitamins	Thiamine metabolism	0.532436	0.536983	0.53426	0.460065	0.000125539
Cellular Processes	Cell Communication	Tight junction	0	0	0	5.8	0.000520529
Metabolism	Xenobiotics Biodegradation and Metabolism	Toluene degradation	0.103687	0.0645	0.0812951	17.49	0.00122488
Human Diseases	Infectious Diseases	Toxoplasmosis	0.000510923	0.000395741	0.000418542	0.90509	6.55552e-05
Genetic Information Processing	Transcription	Transcription factors	1.48593	1.76365	1.61281	20.337	0.000277709
Genetic Information Processing	Transcription	Transcription machinery	1.15692	1.1129	1.13318	10.5827	3.09785e-05
Unclassified	Genetic Information Processing	Transcription related proteins	0.000492542	0.000918638	0.000641077	17.9658	0.100415
Genetic Information Processing	Translation	Translation factors	0.585948	0.564802	0.570581	15.1213	0.000673886
Unclassified	Genetic Information Processing	Translation proteins	0.955992	0.944993	0.948533	13.4098	7.63695e-05
Environmental Information Processing	Membrane Transport	Transporters	6.08337	7.06929	6.59781	19.2652	0.0226881
Metabolism	Biosynthesis of Other Secondary Metabolites	Tropane, piperidine and pyridine alkaloid biosynthesis	0.117422	0.107987	0.113176	16.3779	0.000262868
Metabolism	Amino Acid Metabolism	Tryptophan metabolism	0.194626	0.131483	0.163605	20.7644	0.000545349
Human Diseases	Infectious Diseases	Tuberculosis	0.153287	0.15384	0.151395	4.59688	5.34729e-05
Environmental Information Processing	Signal Transduction	Two-component system	1.57789	1.51773	1.56953	14.6049	NA
Human Diseases	Metabolic Diseases	Type I diabetes mellitus	0.0559916	0.0524309	0.0534842	7.57183	0.000367406
Human Diseases	Metabolic Diseases	Type II diabetes mellitus	0.0385493	0.0453831	0.0424123	18.9599	0.000146271
Metabolism	Amino Acid Metabolism	Tyrosine metabolism	0.285768	0.301713	0.290646	16.4877	0.0305206
Metabolism	Metabolism of Cofactors and Vitamins	Ubiquinone and other terpenoid-quinone biosynthesis	0.156178	0.099298	0.124157	15.0282	NA
Genetic Information Processing	Folding, Sorting and Degradation	Ubiquitin system	0.0101039	0.00190961	0.0054404	19.6727	0.83166
Metabolism	Amino Acid Metabolism	Valine, leucine and isoleucine biosynthesis	0.757524	0.785833	0.768664	15.8181	0.613411
Metabolism	Amino Acid Metabolism	Valine, leucine and isoleucine degradation	0.274287	0.179403	0.221271	17.6601	8.19396e-05
Metabolism	Glycan Biosynthesis and Metabolism	Various types of N-glycan biosynthesis	7.22997e-05	0.000135907	7.62903e-05	6.9787	0.636007
Organismal Systems	Circulatory System	Vascular smooth muscle contraction	0	0	0	NA	0.000127947
Organismal Systems	Excretory System	Vasopressin-regulated water reabsorption	0	0	0	0.368663	NA
Environmental Information Processing	Signal Transduction	VEGF signaling pathway	0	0	0	NA	0.000680188
Human Diseases	Infectious Diseases	Vibrio cholerae infection	0	0	0	0.977439	0.306931
Human Diseases	Infectious Diseases	Vibrio cholerae pathogenic cycle	0.0725936	0.0635771	0.0682008	18.8191	6.69414e-05
Human Diseases	Cardiovascular Diseases	Viral myocarditis	0.000510923	0.000395741	0.000418542	0.90509	3.09785e-05
Metabolism	Metabolism of Cofactors and Vitamins	Vitamin B6 metabolism	0.209204	0.188568	0.198001	17.9278	0.000155603
Environmental Information Processing	Signal Transduction	Wnt signaling pathway	0	0	0	NA	0.231759
Metabolism	Xenobiotics Biodegradation and Metabolism	Xylene degradation	0.0519542	0.060782	0.0565721	14.5863	NA
Metabolism	Metabolism of Terpenoids and Polyketides	Zeatin biosynthesis	0.0515226	0.0501623	0.0502898	2.36226	0.66675
